# Supplementary material for: Methionine synthesis and glycine betaine demethylation are intricately intertwined in cosmopolitan marine bacteria
Source: Proc Natl Acad Sci U S A. 2025 Sep 16;122(38):e2426167122. doi: 10.1073/pnas.2426167122 (PMC12478193; doi:10.1073/pnas.2426167122)
Supplement: Supplementary file 2 — Dataset S01 (XLSX) [file pnas.2426167122.sd01.xlsx]

## Sheet: Dataset S1 - DSS-3 proteome
Annotation	SPO locus tag	CAR_R_POM: Significant Class A	CAR_R_POM: Significant Class B	CAR_R_POM: -Log(P-value)	CAR_R_POM: Difference	CHOLINE_R_POM: Significant Class A	CHOLINE_R_POM: Significant Class B	CHOLINE_R_POM: -Log(P-value)	CHOLINE_R_POM: Difference	GBT_R_POM: Significant Class A	GBT_R_POM: Significant Class B	GBT_R_POM: -Log(P-value)	GBT_R_POM: Difference	Succ+GBT_R_POM: Significant Class A	Succ+GBT_R_POM: Significant Class B	Succ+GBT_R_POM: -Log(P-value)	Succ+GBT_R_POM: Difference	CAR_R_POM: Profile correlation	CHOLINE_R_POM: Profile correlation	GBT_R_POM: Profile correlation	Succ+GBT_R_POM: Profile correlation	Protein IDs	Majority protein IDs	Peptide counts (all)	Peptide counts (razor+unique)	Peptide counts (unique)	Fasta headers	Number of proteins	Peptides CAR_R_POM_1	Peptides CAR_R_POM_2	Peptides CAR_R_POM_3	Peptides CHOLINE_R_POM_1	Peptides CHOLINE_R_POM_2	Peptides CHOLINE_R_POM_3	Peptides GBT_R_POM_1	Peptides GBT_R_POM_2_20190507134634	Peptides GBT_R_POM_3	Peptides Succ+GBT_R_POM_1	Peptides Succ+GBT_R_POM_2	Peptides Succ+GBT_R_POM_3	Peptides Succ+NH4_R_POM_1	Peptides Succ+NH4_R_POM_2	Peptides Succ+NH4_R_POM_3	Razor + unique peptides CAR_R_POM_1	Razor + unique peptides CAR_R_POM_2	Razor + unique peptides CAR_R_POM_3	Razor + unique peptides CHOLINE_R_POM_1	Razor + unique peptides CHOLINE_R_POM_2	Razor + unique peptides CHOLINE_R_POM_3
MetFprotein-like protein	SPO1862	+	+	4.44046	8.53248	+	+	6.67537	7.82383	+	+	5.95342	7.4178	+	+	4.11351	8.29814	0	0	0	0	tr|Q5LSA6|Q5LSA6_RUEPO	tr|Q5LSA6|Q5LSA6_RUEPO	22	22	22		1	19	20	19	16	16	16	17	16	14	21	15	15	2	2	2	19	20	19	16	16	16
Aminotransferase, putative	SPO1567	+	+	4.11102	7.85171	+	+	4.0881	7.73232	+	+	3.5748	7.33024	+	+	3.90335	8.06122	0	0	0	0	tr|Q5LT47|Q5LT47_RUEPO	tr|Q5LT47|Q5LT47_RUEPO	37	37	37		1	32	29	33	35	35	36	29	31	29	31	32	28	7	8	7	32	29	33	35	35	36
Succinate--CoA ligase [ADP-forming] subunit beta (EC 6.2.1.5) (Succinyl-CoA synthetase subunit beta) (SCS-beta)	SPO1568	+	+	5.81386	8.13185	+	+	5.07866	7.60104	+	+	4.93527	7.25466	+	+	4.99797	7.01581	0	0	0	0	tr|Q5LT46|Q5LT46_RUEPO	tr|Q5LT46|Q5LT46_RUEPO	36	36	36		1	31	35	33	31	30	33	30	31	29	32	30	27	7	5	5	31	35	33	31	30	33
Succinate--CoA ligase [ADP-forming] subunit alpha (EC 6.2.1.5) (Succinyl-CoA synthetase subunit alpha) (SCS-alpha)	SPO1569	+	+	4.39352	8.08819	+	+	4.10336	7.34362	+	+	4.00435	7.16444	+	+	4.10061	7.09684	0	0	0	0	tr|Q5LT45|Q5LT45_RUEPO	tr|Q5LT45|Q5LT45_RUEPO	16	16	16		1	14	16	16	16	15	16	15	15	14	13	13	15	2	2	1	14	16	16	16	15	16
L-carnitine dehydrogenase (CDH) (L-CDH) (EC 1.1.1.108)	SPO1436	+	+	3.55465	9.41964	+	+	2.138	3.84825	+	+	2.81488	6.95951	+	+	2.87174	6.59771	0	0	0	0	sp|Q5LTH8|LCDH_RUEPO	sp|Q5LTH8|LCDH_RUEPO	45	45	45		1	45	45	44	27	26	24	38	38	36	33	35	33	4	7	3	45	45	44	27	26	24
Phosphoenolpyruvate carboxylase (EC 4.1.1.31)	SPO1571	+	+	5.29003	6.97254	+	+	5.95259	6.53994	+	+	4.32605	6.59197	+	+	4.39352	6.90148	0	0	0	0	tr|Q5LT43|Q5LT43_RUEPO	tr|Q5LT43|Q5LT43_RUEPO	59	59	59		1	49	53	53	51	45	49	47	54	43	54	46	36	0	1	0	49	53	53	51	45	49
(MtgB1) Methyltransferase (EC 2.1.1.-)	SPO2108	+	+	4.746	6.23956	+	+	4.65457	5.59975	+	+	4.16781	6.3885	+	+	4.75171	6.87447	0	0	0	0	tr|Q5LRL7|Q5LRL7_RUEPO	tr|Q5LRL7|Q5LRL7_RUEPO	38	38	38		1	31	35	35	31	30	33	34	35	31	37	32	31	9	9	8	31	35	35	31	30	33
L-serine ammonia-lyase (EC 4.3.1.17)	SPO1323	+	+	3.90542	5.2159	+	+	3.54793	4.37117	+	+	3.86547	5.70649	+	+	3.32874	4.85388	0	0	0	0	tr|Q5LTT9|Q5LTT9_RUEPO	tr|Q5LTT9|Q5LTT9_RUEPO	17	17	17		1	14	14	15	15	12	16	14	16	15	12	13	12	0	1	1	14	14	15	15	12	16
Uncharacterized protein	SPO1435	+	+	3.50603	8.74518	+	+	1.4611	2.2992	+	+	2.76723	5.68875	+	+	2.87553	5.84812	0	0	0	0	tr|Q5LTH9|Q5LTH9_RUEPO	tr|Q5LTH9|Q5LTH9_RUEPO	19	19	19		1	19	19	19	9	8	8	16	18	15	16	15	16	4	3	1	19	19	19	9	8	8
Pyridine nucleotide-disulfide oxidoreductase family protein	SPO1776	+	+	2.70546	3.61151		+	1.44766	1.55708	+	+	4.60144	5.5543		+	1.10748	2.27767	0	0	0	0	tr|Q5LSJ2|Q5LSJ2_RUEPO	tr|Q5LSJ2|Q5LSJ2_RUEPO	19	19	19		1	6	10	15	7	2	5	17	17	18	1	5	12	1	0	1	6	10	15	7	2	5
Aminomethyl transferase family protein	SPO0544	+	+	4.24449	4.77938	+	+	4.65115	4.4259	+	+	4.1559	5.49902	+	+	4.50513	5.4657	0	0	0	0	tr|Q5LW00|Q5LW00_RUEPO	tr|Q5LW00|Q5LW00_RUEPO	29	29	29		1	20	15	17	19	20	16	17	17	20	19	19	21	1	1	1	20	15	17	19	20	16
Asp/Glu/Hydantoin racemase family protein	SPO2450	+	+	3.55251	4.69421	+	+	3.28424	3.45499	+	+	3.968	5.42124	+	+	4.15218	6.28788	0	0	0	0	tr|Q5LQN8|Q5LQN8_RUEPO	tr|Q5LQN8|Q5LQN8_RUEPO	12	12	12		1	8	9	9	9	9	10	9	10	10	11	10	10	0	2	4	8	9	9	9	9	10
Cobyric acid synthase	SPO1242	+	+	2.73876	3.97492	+	+	2.6795	3.58845	+	+	3.14504	5.22974	+	+	3.2736	5.34338	0	0	0	0	tr|Q5LU17|Q5LU17_RUEPO	tr|Q5LU17|Q5LU17_RUEPO	29	29	29		1	20	21	19	22	22	24	24	21	24	26	25	24	5	6	4	20	21	19	22	22	24
Invasion protein IbeA	SPO0708	+	+	2.9972	4.92316	+	+	2.56046	3.79854	+	+	2.84691	5.11082	+	+	2.95016	4.94372	0	0	0	0	tr|Q5LVJ3|Q5LVJ3_RUEPO	tr|Q5LVJ3|Q5LVJ3_RUEPO	26	26	26		1	16	21	20	18	15	16	19	16	15	17	14	15	0	0	0	16	21	20	18	15	16
DMSP lyase	SPO2299	+	+	3.45212	3.60911	+	+	4.15072	4.09277	+	+	3.30637	5.02974	+	+	3.91018	4.85598	0	0	0	0	tr|Q5LR33|Q5LR33_RUEPO	tr|Q5LR33|Q5LR33_RUEPO	23	23	23		1	16	16	14	18	19	20	18	17	17	19	21	21	2	1	4	16	16	14	18	19	20
Aminomethyl transferase family protein	SPO1628	+	+	3.57013	3.98605	+	+	3.58437	3.95209	+	+	4.19911	5.01358	+	+	3.73813	4.44889	0	0	0	0	tr|Q5LSY6|Q5LSY6_RUEPO	tr|Q5LSY6|Q5LSY6_RUEPO	26	26	26		1	14	18	17	24	25	20	22	21	22	20	18	17	3	1	1	14	18	17	24	25	20
D-isomer specific 2-hydroxyacid dehydrogenase family protein	SPO1570	+	+	3.77859	5.62134	+	+	3.43632	4.89978	+	+	3.30149	4.95573	+	+	3.46591	5.12047	0	0	0	0	tr|Q5LT44|Q5LT44_RUEPO	tr|Q5LT44|Q5LT44_RUEPO	21	21	21		1	13	15	15	15	18	17	12	11	11	14	13	13	0	0	0	13	15	15	15	18	17
1-(5-phosphoribosyl)-5-[(5-phosphoribosylamino)methylideneamino] imidazole-4-carboxamide isomerase 2 (EC 5.3.1.16) (Phosphoribosylformimino-5-aminoimidazole carboxamide ribotide isomerase 2)	SPO2272	+	+	2.97045	4.10657	+	+	3.15905	3.21928	+	+	3.48292	4.95355	+	+	3.42467	4.40261	0	0	0	0	sp|Q5LR59|HIS42_RUEPO	sp|Q5LR59|HIS42_RUEPO	18	18	18		1	15	17	17	17	15	18	18	17	17	16	18	16	8	5	6	15	17	17	17	15	18
Aminomethyl transferase family protein	SPO0635	+	+	4.89953	4.35983	+	+	6.05223	3.9594	+	+	4.00989	4.81033	+	+	5.17763	5.23476	0	0	0	0	tr|Q5LVR5|Q5LVR5_RUEPO	tr|Q5LVR5|Q5LVR5_RUEPO	89	89	89		1	76	82	77	78	74	78	81	82	75	85	75	76	28	27	30	76	82	77	78	74	78
Hydantoinase/oxoprolinase family protein	SPO3739	+	+	3.41034	4.11586	+	+	3.68979	3.52621	+	+	3.42146	4.76827	+	+	4.20161	4.83234	0	0	0	0	tr|Q5LM25|Q5LM25_RUEPO	tr|Q5LM25|Q5LM25_RUEPO	32	32	32		1	27	23	26	23	26	24	27	27	25	26	26	27	1	4	2	27	23	26	23	26	24
Glutathione S-transferase family protein	SPO1324	+	+	2.89069	3.24717	+	+	3.73667	3.02144	+	+	3.29119	4.48245	+	+	3.76918	4.43081	0	0	0	0	tr|Q5LTT8|Q5LTT8_RUEPO	tr|Q5LTT8|Q5LTT8_RUEPO	7	7	7		1	6	7	6	7	7	7	7	7	7	7	7	7	0	0	0	6	7	6	7	7	7
MOFRL domain protein	SPO1564	+	+	2.19542	2.57306	+	+	2.9796	3.65841	+	+	2.91375	4.46299	+	+	3.18335	4.32451	0	0	0	0	tr|Q5LT50|Q5LT50_RUEPO	tr|Q5LT50|Q5LT50_RUEPO	26	26	26		1	12	13	13	19	17	23	22	21	16	19	20	18	2	4	1	12	13	13	19	17	23
Formate dehydrogenase, beta subunit (EC 1.2.1.2)	SPO0833	+	+	3.62723	4.63599	+	+	3.24355	3.85041	+	+	3.10656	4.25109	+	+	2.62842	3.80018	0	0	0	0	tr|Q5LV69|Q5LV69_RUEPO;tr|Q5LT59|Q5LT59_RUEPO	tr|Q5LV69|Q5LV69_RUEPO;tr|Q5LT59|Q5LT59_RUEPO	27;23	27;23	27;23	;	2	23	24	25	23	24	23	22	16	20	17	16	18	3	6	4	23	24	25	23	24	23
(MtgC) Corrinoid methyltransferase protein	SPO2160	+	+	2.85044	3.2314	+	+	2.55205	2.49537	+	+	3.18669	4.22913	+	+	3.43382	4.51377	0	0	0	0	tr|Q5LRG8|Q5LRG8_RUEPO	tr|Q5LRG8|Q5LRG8_RUEPO	20	20	20		1	17	18	16	18	17	16	19	19	19	19	19	19	9	10	6	17	18	16	18	17	16
(RamA) Iron-sulfur cluster-binding protein (B12-reactivation)	SPO2041	+	+	2.9127	3.29203	+	+	2.76676	2.83998	+	+	3.02258	4.22718	+	+	3.28499	4.18754	0	0	0	0	tr|Q5LRT3|Q5LRT3_RUEPO	tr|Q5LRT3|Q5LRT3_RUEPO	47	47	47		1	38	37	35	39	40	39	41	44	36	42	40	38	13	12	13	38	37	35	39	40	39
Formate--tetrahydrofolate ligase (EC 6.3.4.3) (Formyltetrahydrofolate synthetase) (FHS) (FTHFS)	SPO3103	+	+	3.68322	3.80918	+	+	3.75654	3.29562	+	+	3.49736	4.19326	+	+	4.24533	4.62836	0	0	0	0	sp|Q5LNV0|FTHS_RUEPO	sp|Q5LNV0|FTHS_RUEPO	72	72	72		1	65	64	62	65	63	61	65	66	63	68	62	61	35	32	38	65	64	62	65	63	61
X-Pro dipeptidyl-peptidase family protein	SPO2994	+	+	2.99811	5.4161	+	+	2.34405	3.57062	+	+	2.40723	4.17803	+	+	2.691	4.6038	0	0	0	0	tr|Q5LP56|Q5LP56_RUEPO	tr|Q5LP56|Q5LP56_RUEPO	30	30	30		1	27	28	28	24	20	24	23	18	21	25	24	20	3	3	5	27	28	28	24	20	24
Uncharacterized protein, DUF1638 (B12-reactivation)	SPO2162	+	+	2.96208	3.52804	+	+	2.62378	3.09574	+	+	2.79835	3.9533	+	+	2.99873	3.80297	0	0	0	0	tr|Q5LRG6|Q5LRG6_RUEPO	tr|Q5LRG6|Q5LRG6_RUEPO	9	9	9		1	6	8	7	7	8	8	8	7	7	8	9	4	1	0	0	6	8	7	7	8	8
(MtgB2) Methyltransferase (EC 2.1.1.-)	SPO2134	+	+	3.33395	3.57013	+	+	2.84099	2.52048	+	+	2.84585	3.88805	+	+	3.1642	4.05525	0	0	0	0	tr|Q5LRJ3|Q5LRJ3_RUEPO	tr|Q5LRJ3|Q5LRJ3_RUEPO	24	24	24		1	21	24	23	19	20	17	22	23	17	22	21	19	3	2	4	21	24	23	19	20	17
Glycine betaine transporter	SPO3186	+	+	2.45315	3.59288	+	+	2.44232	3.18041	+	+	2.64622	3.83234	+	+	2.13439	2.67698	0	0	0	0	tr|Q5LNL7|Q5LNL7_RUEPO	tr|Q5LNL7|Q5LNL7_RUEPO	7	7	7		1	6	5	5	6	7	6	7	6	6	6	6	5	1	0	0	6	5	5	6	7	6
3-hydroxybutyrate dehydrogenase, putative	SPO1015	+	+	2.62086	5.25943	+	+	1.55923	2.57396	+	+	1.99547	3.80891		+	0.612377	1.99982	0	0	0	0	tr|Q5LUN8|Q5LUN8_RUEPO	tr|Q5LUN8|Q5LUN8_RUEPO	19	19	19		1	16	18	18	15	13	17	14	16	12	6	12	15	5	5	3	16	18	18	15	13	17
2,5-dichloro-2,5-cyclohexadiene-1,4-diol dehydrogenase (EC 1.1.1.-)	SPO1437	+	+	3.7304	7.07542			0.3958	-0.525119	+	+	2.7074	3.64558	+	+	2.48651	3.02906	0	0	0	0	tr|Q5LTH7|Q5LTH7_RUEPO	tr|Q5LTH7|Q5LTH7_RUEPO	19	19	19		1	16	19	19	2	4	1	12	11	11	11	8	7	3	1	1	16	19	19	2	4	1
(MtgD) Pterin-binding enzyme domain protein	SPO1863	+	+	3.07193	2.96586	+	+	2.51972	1.92025	+	+	2.78005	3.34423	+	+	3.86267	4.05791	0	0	0	0	tr|Q5LSA5|Q5LSA5_RUEPO	tr|Q5LSA5|Q5LSA5_RUEPO	25	25	25		1	19	23	21	20	20	19	23	23	20	22	22	21	8	10	10	19	23	21	20	20	19
5-aminolevulinate synthase (EC 2.3.1.37) (5-aminolevulinic acid synthase) (Delta-ALA synthase) (Delta-aminolevulinate synthase)	SPO2596	+	+	4.29591	4.69789	+	+	3.60744	4.02802	+	+	3.21892	3.2935	+	+	3.3977	4.11436	0	0	0	0	tr|Q5LQ97|Q5LQ97_RUEPO	tr|Q5LQ97|Q5LQ97_RUEPO	15	15	15		1	12	10	12	12	11	11	7	7	7	8	8	10	2	2	4	12	10	12	12	11	11
Sarcosine oxidase, delta subunit family	SPO2346	+	+	2.11796	2.60081	+	+	1.72381	1.58286	+	+	2.10009	3.25938	+	+	2.90593	3.58575	0	0	0	0	tr|Q5LQY6|Q5LQY6_RUEPO	tr|Q5LQY6|Q5LQY6_RUEPO	9	9	9		1	7	8	7	6	7	7	7	7	5	8	9	9	1	5	3	7	8	7	6	7	7
Citrate lyase, putative	SPO1565		+	1.92545	1.49613	+	+	3.64138	3.03636	+	+	2.98617	3.25428	+	+	3.62644	3.60316	0	0	0	0	tr|Q5LT49|Q5LT49_RUEPO	tr|Q5LT49|Q5LT49_RUEPO	37	37	37		1	28	32	29	34	32	35	33	34	32	36	33	33	20	17	17	28	32	29	34	32	35
Precorrin-6A synthase [deacetylating] (EC 2.1.1.152)	SPO2874	+	+	2.29228	3.09955		+	1.34238	1.54944	+	+	1.96863	3.10389	+	+	2.61983	3.66535	0	0	0	0	tr|Q5LPH4|Q5LPH4_RUEPO	tr|Q5LPH4|Q5LPH4_RUEPO	8	8	8		1	7	7	5	6	5	4	7	6	5	6	6	5	1	2	2	7	7	5	6	5	4
Bifunctional protein FolD 1/3 [Includes: Methylenetetrahydrofolate dehydrogenase (EC 1.5.1.5); Methenyltetrahydrofolate cyclohydrolase (EC 3.5.4.9)]	SPO3101	+	+	3.54288	3.08081	+	+	2.4621	1.74886	+	+	2.92307	3.05122	+	+	3.80065	3.85031	0	0	0	0	sp|Q5LNV2|FOLD1_RUEPO	sp|Q5LNV2|FOLD1_RUEPO	22	22	22		1	16	16	17	16	17	17	18	17	16	20	17	20	9	9	10	16	16	17	16	17	17
5-formyltetrahydrofolate cyclo-ligase (EC 6.3.3.2)	SPO2954	+	+	1.69895	2.20789	+	+	1.51241	1.66111	+	+	2.11759	3.04934	+	+	2.60913	3.62923	0	0	0	0	tr|Q5LP94|Q5LP94_RUEPO	tr|Q5LP94|Q5LP94_RUEPO	10	10	10		1	9	8	9	9	9	7	8	9	10	8	10	9	6	6	4	9	8	9	9	9	7
Nicotinate-nucleotide--dimethylbenzimidazole phosphoribosyltransferase (NN:DBI PRT) (EC 2.4.2.21) (N(1)-alpha-phosphoribosyltransferase)	SPO1423		+	1.86623	1.6373		+	1.78304	1.19094	+	+	2.80926	3.00974	+	+	2.8782	2.8199	0	0	0	0	sp|Q5LTJ1|COBT_RUEPO	sp|Q5LTJ1|COBT_RUEPO	16	16	16		1	15	14	14	14	14	13	15	16	14	16	15	13	8	9	10	15	14	14	14	14	13
Selenium-binding protein, putative	SPO2378	+	+	2.01119	2.50329	+	+	1.56034	1.6374	+	+	2.31298	2.96623	+	+	2.20569	2.82216	0	0	0	0	tr|Q5LQV6|Q5LQV6_RUEPO	tr|Q5LQV6|Q5LQV6_RUEPO	10	10	10		1	8	6	8	7	6	8	8	8	7	7	8	6	0	0	0	8	6	8	7	6	8
Sarcosine oxidase, gamma subunit family	SPO2344	+	+	2.39543	1.78001	+	+	2.88705	1.55462	+	+	3.25198	2.96469	+	+	3.23746	3.05201	0	0	0	0	tr|Q5LQY8|Q5LQY8_RUEPO	tr|Q5LQY8|Q5LQY8_RUEPO	17	17	17		1	11	14	13	12	12	12	16	16	13	16	14	12	11	10	10	11	14	13	12	12	12
Sarcosine oxidase, beta subunit family	SPO2348	+	+	3.41043	1.89371	+	+	3.70561	1.54119	+	+	3.0817	2.88914	+	+	4.00963	2.85793	0	0	0	0	tr|Q5LQY4|Q5LQY4_RUEPO	tr|Q5LQY4|Q5LQY4_RUEPO	47	47	46		1	36	39	38	35	33	39	41	46	39	43	39	38	28	25	28	36	39	38	35	33	39
Dihydropteroate synthase (DHPS) (EC 2.5.1.15) (Dihydropteroate pyrophosphorylase)	SPO1363	+	+	2.08478	1.69507		+	1.63046	1.1999	+	+	2.90755	2.86725	+	+	2.69247	2.72188	0	0	0	0	tr|Q5LTQ0|Q5LTQ0_RUEPO	tr|Q5LTQ0|Q5LTQ0_RUEPO	8	8	8		1	7	7	8	7	6	8	8	7	8	8	8	7	3	2	3	7	7	8	7	6	8
Bordetella uptake gene family protein	SPO1073		+	1.45275	-1.52336			0.0962164	-0.303848	+	+	2.55322	2.84497	+	+	2.94705	2.66308	0	0	0	0	tr|Q5LUI1|Q5LUI1_RUEPO	tr|Q5LUI1|Q5LUI1_RUEPO	3	3	3		1	1	1	0	0	0	1	3	2	1	1	2	1	0	0	0	1	1	0	0	0	1
Serine hydroxymethyltransferase (EC 2.1.2.1)	SPO3529			0.237434	0.253093	+	+	3.34995	2.15252	+	+	2.60445	2.75837			2.72917	1.22883	0	0	0	0	tr|Q5LMN4|Q5LMN4_RUEPO	tr|Q5LMN4|Q5LMN4_RUEPO	27	27	27		1	15	22	17	23	24	23	23	25	21	19	19	18	10	12	14	15	22	17	23	24	23
Sarcosine oxidase, alpha subunit family	SPO2345	+	+	3.37883	1.88675	+	+	3.58309	1.52365	+	+	3.0005	2.68701	+	+	3.92668	2.75683	0	0	0	0	tr|Q5LQY7|Q5LQY7_RUEPO	tr|Q5LQY7|Q5LQY7_RUEPO	93	93	90		1	68	81	74	73	71	71	86	85	71	89	74	72	49	38	48	68	81	74	73	71	71
Dihydroorotate dehydrogenase family protein	SPO1777			0.445232	0.725047			0.292425	-0.443956	+	+	2.04428	2.67699			0.0196131	-0.0587107	0	0	0	0	tr|Q5LSJ1|Q5LSJ1_RUEPO	tr|Q5LSJ1|Q5LSJ1_RUEPO	11	11	11		1	4	2	4	4	3	3	7	5	10	0	4	3	0	0	0	4	2	4	4	3	3
Precorrin-4 C11-methyltransferase (EC 2.1.1.133)	SPO2871	+	+	1.99026	2.28777			0.774909	1.00834	+	+	2.27126	2.66801	+	+	2.56963	2.81708	0	0	0	0	tr|Q5LPH7|Q5LPH7_RUEPO	tr|Q5LPH7|Q5LPH7_RUEPO	9	9	9		1	7	7	6	6	6	6	8	6	7	6	7	6	0	0	2	7	7	6	6	6	6
Oxidoreductase, short chain dehydrogenase/reductase family	SPO2427			0.361907	1.1209			0.30909	0.918069	+	+	1.02193	2.65806		+	0.937474	2.38762	0	0	0	0	tr|Q5LQR1|Q5LQR1_RUEPO	tr|Q5LQR1|Q5LQR1_RUEPO	8	8	8		1	4	5	6	8	5	6	7	7	6	7	6	5	1	2	1	4	5	6	8	5	6
N-acetyl-L-2,4-diaminobutyric acid deacetylase	SPO1139		+	1.12826	1.35909			0.586318	0.727859	+	+	1.93271	2.56311	+	+	1.77303	2.33989	0	0	0	0	tr|Q5LUB5|Q5LUB5_RUEPO	tr|Q5LUB5|Q5LUB5_RUEPO	11	11	11		1	8	9	9	8	8	9	10	11	8	10	10	10	4	4	1	8	9	9	8	8	9
Uncharacterized protein	SPO0365		+	2.13164	1.35501		+	2.334	1.19614	+	+	2.64655	2.56105	+	+	3.39408	2.44734	0	0	0	0	tr|Q5LXE3|Q5LXE3_RUEPO	tr|Q5LXE3|Q5LXE3_RUEPO	10	10	10		1	8	9	9	9	9	10	10	10	10	9	10	10	4	6	4	8	9	9	9	9	10
TRAP transporter, periplasmic protein	SPO1112			0.169155	-0.322059			0.372363	-0.78196	+	+	2.02615	2.56024	+	+	1.78363	2.66916	0	0	0	0	tr|Q5LUE2|Q5LUE2_RUEPO	tr|Q5LUE2|Q5LUE2_RUEPO	7	7	7		1	1	2	1	0	0	3	6	7	5	2	5	6	0	0	0	1	2	1	0	0	3
Formate dehydrogenase, alpha subunit (EC 1.2.1.2)	SPO0834	+	+	3.78383	3.30575	+	+	2.54949	2.22217	+	+	2.49235	2.55856	+	+	2.52929	2.44922	0	0	0	0	tr|Q5LV68|Q5LV68_RUEPO;tr|Q5LT58|Q5LT58_RUEPO	tr|Q5LV68|Q5LV68_RUEPO;tr|Q5LT58|Q5LT58_RUEPO	39;35	39;35	39;35	;	2	30	33	34	29	30	31	28	31	30	27	32	29	11	14	10	30	33	34	29	30	31
Electrotransfer ubiquinone oxidoreductase family protein	SPO0316	+	+	2.94297	1.9769		+	1.92595	1.22192	+	+	2.76508	2.50603	+	+	2.30305	2.2337	0	0	0	0	tr|Q5LXA0|Q5LXA0_RUEPO	tr|Q5LXA0|Q5LXA0_RUEPO	37	37	37		1	31	31	31	32	27	31	34	32	33	33	32	31	18	16	19	31	31	31	32	27	31
Dimethlysulfonioproprionate lyase DddQ (DMSP lyase) (EC 4.4.1.3)	SPO1596			0.269613	0.734805			0.300867	0.797237	+	+	0.975011	2.42589		+	1.0198	2.41729	0	0	0	0	sp|Q5LT18|DDDQ_RUEPO	sp|Q5LT18|DDDQ_RUEPO	6	6	6		1	5	5	4	5	4	4	5	5	4	5	6	5	0	2	2	5	5	4	5	4	4
Uncharacterized protein	SPO1582			0.0800089	-0.128972			0.789241	-0.684347	+	+	1.81994	2.41656			0.289987	0.418055	0	0	0	0	tr|Q5LT32|Q5LT32_RUEPO	tr|Q5LT32|Q5LT32_RUEPO	7	7	7		1	1	2	3	1	2	2	5	7	4	1	4	3	1	1	2	1	2	3	1	2	2
Uncharacterized protein	SPO0543		+	1.82151	1.53478		+	1.55064	1.29062	+	+	2.18159	2.40233	+	+	2.59985	2.67655	0	0	0	0	tr|Q5LW01|Q5LW01_RUEPO	tr|Q5LW01|Q5LW01_RUEPO	20	20	20		1	8	11	9	14	14	13	13	14	10	13	15	9	2	6	4	8	11	9	14	14	13
L-threonine 3-dehydrogenase (TDH) (EC 1.1.1.103)	SPO3359			0.103836	-0.0848363			0.272375	0.164848	+	+	2.89559	2.34959			2.13909	1.2743	0	0	0	0	sp|Q5LN53|TDH_RUEPO	sp|Q5LN53|TDH_RUEPO	6	6	6		1	3	3	3	3	3	3	5	6	5	4	5	3	2	2	1	3	3	3	3	3	3
Allophanate hydrolase family protein	SPO3661			0.0690782	0.192045			0.880424	0.530041	+	+	2.38144	2.34256	+	+	1.96683	2.14541	0	0	0	0	tr|Q5LMA2|Q5LMA2_RUEPO	tr|Q5LMA2|Q5LMA2_RUEPO	4	4	4		1	2	2	1	3	3	3	2	3	3	2	2	2	1	1	1	2	2	1	3	3	3
YbaK/prolyl-tRNA synthetase domain protein	SPO3242			0.639514	1.36736			0.32679	0.751937	+	+	1.10461	2.29464		+	1.00084	2.0589	0	0	0	0	tr|Q5LNG3|Q5LNG3_RUEPO	tr|Q5LNG3|Q5LNG3_RUEPO	10	10	10		1	4	8	9	7	5	7	10	9	6	9	10	7	3	5	4	4	8	9	7	5	7
NADPH-dependent FMN reductase domain protein	SPO3573			0.654065	0.706575			0.308542	-0.712581	+	+	1.83611	2.23387		+	1.34993	1.92412	0	0	0	0	tr|Q5LMJ0|Q5LMJ0_RUEPO	tr|Q5LMJ0|Q5LMJ0_RUEPO	5	5	5		1	2	3	3	2	4	5	5	4	3	3	4	4	2	2	3	2	3	3	2	4	5
Uncharacterized protein	SPO3054			1.12609	1.28206		+	1.30589	1.49836	+	+	1.85166	2.23342		+	1.51285	1.80789	0	0	0	0	tr|Q5LNZ8|Q5LNZ8_RUEPO	tr|Q5LNZ8|Q5LNZ8_RUEPO	10	10	10		1	7	8	8	10	10	9	8	5	9	6	4	7	1	1	2	7	8	8	10	10	9
Precorrin-8X methylmutase (EC 5.4.99.61)	SPO2865	+	+	1.63644	1.93884			0.587891	0.646835	+	+	1.72974	2.18903	+	+	1.94164	2.55447	0	0	0	0	tr|Q5LPI3|Q5LPI3_RUEPO	tr|Q5LPI3|Q5LPI3_RUEPO	9	9	9		1	7	7	8	8	7	8	7	7	9	9	8	7	4	2	2	7	7	8	8	7	8
Uncharacterized protein	SPO2289			1.75792	-0.85949			0.638981	0.311488	+	+	2.26904	2.18159		+	1.4938	1.56803	0	0	0	0	tr|Q5LR42|Q5LR42_RUEPO	tr|Q5LR42|Q5LR42_RUEPO	15	15	15		1	8	5	8	10	10	11	15	12	10	11	11	12	5	6	4	8	5	8	10	10	11
AMP-binding enzyme	SPO1014	+	+	1.93859	3.81535			0.729483	1.36107		+	1.15089	2.16868			0.357466	1.10278	0	0	0	0	tr|Q5LUN9|Q5LUN9_RUEPO	tr|Q5LUN9|Q5LUN9_RUEPO	20	20	20		1	18	20	18	16	15	18	15	16	11	5	11	11	2	5	5	18	20	18	16	15	18
Ectoine hydrolase	SPO1140			0.959973	0.885098			0.796593	0.704819	+	+	2.05793	2.0823	+	+	1.79546	1.95979	0	0	0	0	tr|Q5LUB4|Q5LUB4_RUEPO	tr|Q5LUB4|Q5LUB4_RUEPO	15	15	15		1	9	9	11	11	11	12	13	14	12	11	11	14	6	3	4	9	9	11	11	11	12
Oxidoreductase, FAD-binding protein	SPO3666		+	0.7039	-1.63346			0.212934	-0.347101	+	+	1.54512	2.06014			0.755342	1.34039	0	0	0	0	tr|Q5LM97|Q5LM97_RUEPO	tr|Q5LM97|Q5LM97_RUEPO	17	17	17		1	3	8	3	8	7	8	14	13	13	6	12	14	5	7	8	3	8	3	8	7	8
Precorrin-3B C17-methyltransferase (EC 2.1.1.131)	SPO2867		+	0.961319	1.75395			0.245501	0.526466		+	1.07075	2.04498		+	1.22805	2.14732	0	0	0	0	tr|Q5LPI1|Q5LPI1_RUEPO	tr|Q5LPI1|Q5LPI1_RUEPO	7	7	7		1	4	6	4	3	5	4	6	6	5	5	7	7	2	1	2	4	6	4	3	5	4
Precorrin-2 C20-methyltransferase (EC 2.1.1.130)	SPO2866			1.46182	1.19495			0.0237432	-0.028787	+	+	2.24031	1.99553	+	+	2.36081	1.93925	0	0	0	0	tr|Q5LPI2|Q5LPI2_RUEPO	tr|Q5LPI2|Q5LPI2_RUEPO	5	5	5		1	4	3	4	5	3	3	5	4	3	3	5	5	2	1	2	4	3	4	5	3	3
Uncharacterized protein	PO3452a			1.24178	-0.719906	+	+	2.23439	1.4551		+	1.39595	1.93985		+	2.31634	1.58309	0	0	0	0	tr|V5UZ33|V5UZ33_RUEPO	tr|V5UZ33|V5UZ33_RUEPO	11	11	11		1	9	10	9	11	11	11	11	11	10	10	11	11	9	8	9	9	10	9	11	11	11
N-methylproline demethylase, putative	SPO0166		+	1.14757	1.74707			0.488245	0.795943		+	1.23321	1.93247			0.457275	0.8597	0	0	0	0	tr|Q5LWW9|Q5LWW9_RUEPO	tr|Q5LWW9|Q5LWW9_RUEPO	20	20	20		1	11	13	12	12	12	15	14	15	12	5	10	8	3	3	2	11	13	12	12	12	15
Urea amidolyase-like protein	SPO3660			0.780339	0.723094			1.19386	1.10056	+	+	1.8364	1.9053		+	1.74415	1.862	0	0	0	0	tr|Q5LMA3|Q5LMA3_RUEPO	tr|Q5LMA3|Q5LMA3_RUEPO	5	5	5		1	1	2	3	3	3	3	4	3	3	2	4	4	1	0	0	1	2	3	3	3	3
Methyltransferase (EC 2.1.1.-)	SPO0167			1.00806	1.15653			0.673266	0.817975		+	1.59742	1.89371			0.396172	0.677243	0	0	0	0	tr|Q5LWW8|Q5LWW8_RUEPO	tr|Q5LWW8|Q5LWW8_RUEPO	10	10	10		1	6	7	7	10	10	9	8	8	8	3	4	4	3	2	2	6	7	7	10	10	9
Aminomethyl transferase family protein	SPO1579			0.685559	0.41171			1.17194	-0.754919		+	1.79874	1.86943			0.357809	0.315814	0	0	0	0	tr|Q5LT35|Q5LT35_RUEPO	tr|Q5LT35|Q5LT35_RUEPO	20	20	20		1	15	16	13	16	11	17	17	19	18	13	13	14	7	10	10	15	16	13	16	11	17
Glutamate synthase family protein	SPO1574			0.332054	-0.489105			0.0686925	-0.0902341		+	1.64767	1.85423			0.0208217	0.0713984	0	0	0	0	tr|Q5LT40|Q5LT40_RUEPO	tr|Q5LT40|Q5LT40_RUEPO	11	11	11		1	1	3	1	3	4	3	8	7	4	1	4	3	0	2	0	1	3	1	3	4	3
Acetoin dehydrogenase complex, E1 component, beta subunit (EC 1.1.1.-)	SPO3791			0.335363	-1.05444		+	0.537483	-1.70995		+	0.831042	1.83323			0.273786	-0.681925	0	0	0	0	tr|Q5LLX4|Q5LLX4_RUEPO	tr|Q5LLX4|Q5LLX4_RUEPO	10	10	10		1	0	1	1	1	0	2	10	5	6	0	0	0	2	3	0	0	1	1	1	0	2
Cytochrome c family protein	SPO0130	+	+	2.35568	3.16995			0.330124	-0.514358		+	1.66721	1.82536	+	+	1.56825	2.22753	0	0	0	0	tr|Q5LWT7|Q5LWT7_RUEPO	tr|Q5LWT7|Q5LWT7_RUEPO	5	5	5		1	5	5	5	2	2	1	3	4	2	3	5	3	1	2	1	5	5	5	2	2	1
Ubiquinol-cytochrome c reductase iron-sulfur subunit (EC 7.1.1.8)	SPO0271	+	+	2.24247	2.074			1.19533	0.616189		+	2.37272	1.74115		+	2.76544	1.48548	0	0	0	0	tr|Q5LX56|Q5LX56_RUEPO	tr|Q5LX56|Q5LX56_RUEPO	10	10	10		1	8	7	9	7	6	8	7	7	4	5	7	8	5	3	3	8	7	9	7	6	8
Uncharacterized protein	SPO2347		+	3.07083	1.41439			0.650667	-1.28725		+	1.611	1.70153	+	+	2.75444	1.85158	0	0	0	0	tr|Q5LQY5|Q5LQY5_RUEPO	tr|Q5LQY5|Q5LQY5_RUEPO	3	3	3		1	1	2	1	1	1	1	2	2	1	2	3	2	1	1	0	1	2	1	1	1	1
Transporter, AcrB/AcrD/AcrF family	SPO2332			1.02139	0.939002			0.65091	0.531883		+	1.59851	1.6924		+	1.97031	1.39653	0	0	0	0	tr|Q5LR00|Q5LR00_RUEPO	tr|Q5LR00|Q5LR00_RUEPO	7	7	7		1	1	1	1	4	4	5	3	5	3	2	2	5	1	1	1	1	1	1	4	4	5
sn-glycerol-3-phosphate import ATP-binding protein UgpC (EC 7.6.2.10)	SPO0237			0.623977	1.05637			0.692496	1.11926		+	0.997523	1.67765			0.965882	1.54494	0	0	0	0	sp|Q5LX21|UGPC_RUEPO	sp|Q5LX21|UGPC_RUEPO	7	7	7		1	3	2	4	4	4	5	7	6	4	2	4	4	1	1	1	3	2	4	4	4	5
Uncharacterized protein	SPO0876			0.106508	0.22896			0.250854	0.482966		+	0.966212	1.66318			0.592161	1.07194	0	0	0	0	tr|Q5LV26|Q5LV26_RUEPO	tr|Q5LV26|Q5LV26_RUEPO	7	7	7		1	3	3	3	4	4	6	6	7	5	2	2	5	0	2	1	3	3	3	4	4	6
Uncharacterized protein	SPO0647			1.1846	1.22142	+	+	1.23367	-1.99637		+	1.25688	1.6267			0.877333	0.788197	0	0	0	0	tr|Q5LVQ3|Q5LVQ3_RUEPO	tr|Q5LVQ3|Q5LVQ3_RUEPO	3	3	3		1	2	2	3	2	1	1	3	2	2	3	2	2	0	0	0	2	2	3	2	1	1
Phosphatidylglycerol--prolipoprotein diacylglyceryl transferase (EC 2.5.1.145)	SPO0908			0.380121	-0.864964			0.337244	-0.891197			0.69149	1.57256			0.306987	0.750753	0	0	0	0	sp|Q5LUZ4|LGT_RUEPO	sp|Q5LUZ4|LGT_RUEPO	2	2	2		1	1	1	1	1	2	1	1	1	1	1	1	1	1	1	1	1	1	1	1	2	1
S-(hydroxymethyl)glutathione dehydrogenase (EC 1.1.1.284)	SPO3850			1.8164	0.660999			1.02643	0.489255		+	2.6501	1.57128	+	+	3.62992	1.7028	0	0	0	0	tr|Q5LLS1|Q5LLS1_RUEPO	tr|Q5LLS1|Q5LLS1_RUEPO	24	24	24		1	20	20	19	20	21	20	21	21	19	22	22	21	15	14	16	20	20	19	20	21	20
Mechanosensitive ion channel family protein	SPO0557			0.0212873	0.052695			0.386949	0.793807		+	0.874096	1.56309			0.343076	0.683844	0	0	0	0	tr|Q5LVY7|Q5LVY7_RUEPO	tr|Q5LVY7|Q5LVY7_RUEPO	8	8	8		1	1	0	1	4	7	5	6	5	4	2	1	3	2	3	0	1	0	1	4	7	5
Uncharacterized protein	SPO0925			0.112379	-0.199128			0.515532	-0.474164		+	1.61742	1.554			0.250017	0.392876	0	0	0	0	tr|Q5LUX7|Q5LUX7_RUEPO	tr|Q5LUX7|Q5LUX7_RUEPO	6	6	6		1	1	0	1	3	5	3	5	3	5	2	3	4	0	1	1	1	0	1	3	5	3
Heat shock protein, Hsp20 family	SPO3484			0.111457	0.21863	+	+	1.54431	1.65667		+	1.23165	1.52938		+	1.58102	1.87557	0	0	0	0	tr|Q5LMS8|Q5LMS8_RUEPO	tr|Q5LMS8|Q5LMS8_RUEPO	8	8	8		1	1	0	1	5	5	7	4	4	3	3	4	3	2	0	0	1	0	1	5	5	7
Uncharacterized protein	SPO3000			0.27931	0.1807			0.966241	0.471657		+	1.59402	1.52452	+	+	2.63298	1.94719	0	0	0	0	tr|Q5LP50|Q5LP50_RUEPO	tr|Q5LP50|Q5LP50_RUEPO	19	19	19		1	16	17	15	15	15	17	17	16	15	16	15	15	9	9	12	16	17	15	15	15	17
Uncharacterized protein	SPO2522			0.583014	0.973057			0.219832	0.40686			0.795829	1.49817	+	+	1.72118	2.21641	0	0	0	0	tr|Q5LQG8|Q5LQG8_RUEPO	tr|Q5LQG8|Q5LQG8_RUEPO	3	3	3		1	1	3	2	2	2	1	2	3	3	3	3	3	0	1	0	1	3	2	2	2	1
Thiolase family protein	SPO1013	+	+	2.473	2.83447			1.1406	0.997173		+	1.31331	1.46668			0.0660569	0.13549	0	0	0	0	tr|Q5LUP0|Q5LUP0_RUEPO	tr|Q5LUP0|Q5LUP0_RUEPO	23	23	23		1	18	22	21	18	17	18	18	19	17	13	14	16	10	14	10	18	22	21	18	17	18
Methyltransferase (EC 2.1.1.-)	SPO2750			1.10917	0.864393			0.221217	0.172644		+	1.57961	1.44078		+	2.23948	1.82431	0	0	0	0	tr|Q5LPU9|Q5LPU9_RUEPO	tr|Q5LPU9|Q5LPU9_RUEPO	21	21	21		1	14	13	14	15	18	17	17	16	14	17	17	15	11	7	5	14	13	14	15	18	17
FAD dependent oxidoreductase/aminomethyl transferase	SPO3396			1.17033	0.563499			0.541107	0.217424		+	1.62697	1.41022			1.65444	1.03706	0	0	0	0	tr|Q5LN16|Q5LN16_RUEPO	tr|Q5LN16|Q5LN16_RUEPO	28	28	28		1	20	20	20	21	22	23	23	24	20	22	19	20	11	9	10	20	20	20	21	22	23
5-oxoprolinase subunit A (5-OPase subunit A) (EC 3.5.2.9) (5-oxoprolinase (ATP-hydrolyzing) subunit A)	SPO3659			0.371703	0.402501			0.94479	-0.846406		+	1.24901	1.39588			0.696427	0.89035	0	0	0	0	sp|Q5LMA4|PXPA_RUEPO	sp|Q5LMA4|PXPA_RUEPO	9	9	9		1	3	6	5	2	2	4	4	5	4	4	4	6	1	5	3	3	6	5	2	2	4
2-amino-3-ketobutyrate coenzyme A ligase (AKB ligase) (EC 2.3.1.29) (Glycine acetyltransferase)	SPO3360			1.66574	-0.691391			1.34193	-0.807643		+	2.26112	1.36006			1.59249	0.637085	0	0	0	0	tr|Q5LN52|Q5LN52_RUEPO	tr|Q5LN52|Q5LN52_RUEPO	16	16	16		1	5	9	8	12	11	10	12	14	12	10	12	12	8	7	7	5	9	8	12	11	10
Sulfur oxidation F protein	SPO1001		+	0.602751	1.64097			0.296207	-0.903235			0.468157	1.34487			0.258802	-0.825042	0	0	0	0	tr|Q5LUQ2|Q5LUQ2_RUEPO	tr|Q5LUQ2|Q5LUQ2_RUEPO	8	8	8		1	5	5	4	4	4	3	5	5	6	1	1	4	4	3	5	5	5	4	4	4	3
Transcriptional regulator, LuxR family/hydrolase, alpha/beta fold family	SPO1388			1.26221	1.03633			0.212617	0.198371		+	1.67134	1.32252			0.0055331	0.0176417	0	0	0	0	tr|Q5LTM5|Q5LTM5_RUEPO	tr|Q5LTM5|Q5LTM5_RUEPO	15	15	15		1	8	12	13	7	7	9	9	9	9	1	4	4	2	0	2	8	12	13	7	7	9
Uncharacterized protein	SPO1861	+	+	3.68504	3.02674			0.209376	0.574949			0.343288	1.31911	+	+	3.51606	4.04066	0	0	0	0	tr|Q5LSA7|Q5LSA7_RUEPO	tr|Q5LSA7|Q5LSA7_RUEPO	7	7	7		1	6	7	6	2	3	3	6	6	1	7	7	7	0	0	0	6	7	6	2	3	3
Serine hydroxymethyltransferase (SHMT) (Serine methylase) (EC 2.1.2.1)	SPO2940			1.15465	0.772512			0.09156	0.0676193		+	1.74083	1.3055			1.81095	1.17084	0	0	0	0	sp|Q5LPA8|GLYA_RUEPO	sp|Q5LPA8|GLYA_RUEPO	27	27	27		1	24	25	23	24	22	23	23	24	21	25	24	24	21	22	23	24	25	23	24	22	23
DNA-binding protein, putative	SPO1090			0.769623	0.674066			1.02905	-0.449064		+	2.55713	1.29543			0.917511	0.731596	0	0	0	0	tr|Q5LUG4|Q5LUG4_RUEPO	tr|Q5LUG4|Q5LUG4_RUEPO	9	9	9		1	5	6	4	4	4	5	9	7	8	3	5	6	2	2	1	5	6	4	4	4	5
Aminotransferase, classes I and II	SPO3230			0.268208	-0.30158			1.44615	-0.724068			1.61926	1.25021			0.0372013	0.0559699	0	0	0	0	tr|Q5LNH5|Q5LNH5_RUEPO	tr|Q5LNH5|Q5LNH5_RUEPO	12	12	12		1	4	6	6	7	8	6	8	6	8	6	7	6	5	3	6	4	6	6	7	8	6
Benzoyl-CoA oxygenase, B subunit	SPO3701			0.680026	1.5196			0.239488	0.614			0.522438	1.24816			0.126882	-0.425344	0	0	0	0	tr|Q5LM63|Q5LM63_RUEPO	tr|Q5LM63|Q5LM63_RUEPO	9	9	9		1	6	9	7	4	3	3	5	4	2	2	2	3	1	3	1	6	9	7	4	3	3
Glutamate-1-semialdehyde 2,1-aminomutase (EC 5.4.3.8)	SPO1597			0.111204	0.0645517			0.726177	-0.359057			1.82331	1.22413			2.05623	1.17226	0	0	0	0	tr|Q5LT17|Q5LT17_RUEPO	tr|Q5LT17|Q5LT17_RUEPO	12	12	12		1	9	8	11	10	8	10	11	11	11	10	11	9	5	7	7	9	8	11	10	8	10
2,3,4,5-tetrahydropyridine-2,6-dicarboxylate N-succinyltransferase (EC 2.3.1.117) (Tetrahydrodipicolinate N-succinyltransferase) (THDP succinyltransferase) (THP succinyltransferase) (Tetrahydropicolinate succinylase)	SPO3337			0.358437	0.35589			0.45875	-0.408995			1.12958	1.2221			1.1565	1.01192	0	0	0	0	sp|Q5LN75|DAPD_RUEPO	sp|Q5LN75|DAPD_RUEPO	19	19	19		1	16	18	17	17	18	18	16	16	16	16	16	18	15	15	16	16	18	17	17	18	18
Alpha-aminoadipic semialdehyde dehydrogenase	SPO0235			0.675047	-0.645671			1.91918	-0.993607			1.55552	1.19655			0.366464	-0.433615	0	0	0	0	tr|Q5LX23|Q5LX23_RUEPO	tr|Q5LX23|Q5LX23_RUEPO	8	7	7		1	1	1	1	2	4	2	5	4	5	1	0	2	1	2	1	0	0	0	1	3	1
Glycine cleavage system T protein, putative	SPO1562			0.0977572	0.0785878			0.534282	0.295745			1.7863	1.17357			0.594015	0.443408	0	0	0	0	tr|Q5LT52|Q5LT52_RUEPO	tr|Q5LT52|Q5LT52_RUEPO	31	31	31		1	22	19	22	28	27	28	27	26	24	20	25	20	14	15	18	22	19	22	28	27	28
Uncharacterized protein	SPO1278			1.06782	-1.0026			0.0564644	-0.0913226			0.876082	1.16799			0.00663775	-0.017032	0	0	0	0	tr|Q5LTY2|Q5LTY2_RUEPO	tr|Q5LTY2|Q5LTY2_RUEPO	3	3	3		1	0	0	0	2	3	3	2	2	1	2	1	2	1	1	1	0	0	0	2	3	3
SIS domain protein	SPO1843			0.201115	0.865825			0.0115156	0.0567252			0.287255	1.1587			0.147045	0.64044	0	0	0	0	tr|Q5LSC5|Q5LSC5_RUEPO	tr|Q5LSC5|Q5LSC5_RUEPO	7	7	7		1	2	3	1	3	4	3	6	6	4	1	5	4	1	1	1	2	3	1	3	4	3
Uroporphyrin-III C-methyltransferase (EC 2.1.1.107)	SPO2873			0.878344	1.04676			0.842211	-0.968223			0.948856	1.13921		+	1.51027	1.78106	0	0	0	0	tr|Q5LPH5|Q5LPH5_RUEPO	tr|Q5LPH5|Q5LPH5_RUEPO	9	9	9		1	9	8	8	4	5	6	9	8	3	9	9	9	3	3	2	9	8	8	4	5	6
Molybdenum cofactor guanylyltransferase (MoCo guanylyltransferase) (EC 2.7.7.77) (GTP:molybdopterin guanylyltransferase) (Mo-MPT guanylyltransferase) (Molybdopterin guanylyltransferase) (Molybdopterin-guanine dinucleotide synthase) (MGD synthase)	SPO0307			0.164896	-0.195605			1.24716	-1.05734			1.04421	1.12183			0.389458	0.912545	0	0	0	0	tr|Q5LX91|Q5LX91_RUEPO	tr|Q5LX91|Q5LX91_RUEPO	5	5	5		1	2	1	3	0	3	1	3	2	1	1	3	3	0	0	0	2	1	3	0	3	1
Sulfur oxidation Z protein	SPO0995			0.864478	1.09115		+	0.935411	-1.44846			0.898378	1.10368			0.259069	-0.480497	0	0	0	0	tr|Q5LUQ8|Q5LUQ8_RUEPO	tr|Q5LUQ8|Q5LUQ8_RUEPO	5	5	5		1	5	5	5	1	0	2	5	5	5	0	1	4	2	2	1	5	5	5	1	0	2
Uncharacterized protein	SPO0898			0.0748949	0.237354			0.0305299	-0.0999502			0.414773	1.07961			0.368501	0.966239	0	0	0	0	tr|Q5LV04|Q5LV04_RUEPO	tr|Q5LV04|Q5LV04_RUEPO	11	11	11		1	7	4	7	5	4	4	8	8	8	9	9	7	1	5	4	7	4	7	5	4	4
Sarcosine oxidase, gamma subunit family	SPO1747			0.84661	0.5865			0.0495597	-0.0541655			1.16363	1.07783			1.35171	1.05901	0	0	0	0	tr|Q5LSM0|Q5LSM0_RUEPO	tr|Q5LSM0|Q5LSM0_RUEPO	11	11	11		1	8	8	8	7	7	8	9	8	10	10	8	9	4	5	5	8	8	8	7	7	8
Diaminobutyric acid transaminase	SPO1136			1.09649	-1.02786			0.870822	-0.516065			1.24611	1.07446			0.161801	-0.331885	0	0	0	0	tr|Q5LUB8|Q5LUB8_RUEPO	tr|Q5LUB8|Q5LUB8_RUEPO	11	11	11		1	1	2	2	4	3	4	6	6	6	1	0	1	1	1	1	1	2	2	4	3	4
3',5'-cyclic adenosine monophosphate phosphodiesterase CpdA (3',5'-cyclic AMP phosphodiesterase) (cAMP phosphodiesterase) (EC 3.1.4.53)	SPO1176			0.169319	-0.147278			0.855529	-0.56023			1.17551	1.03165			0.807041	0.727379	0	0	0	0	tr|Q5LU82|Q5LU82_RUEPO	tr|Q5LU82|Q5LU82_RUEPO	7	7	7		1	7	5	4	6	6	6	5	7	7	5	6	7	4	5	3	7	5	4	6	6	6
NADH-quinone oxidoreductase subunit B (EC 7.1.1.-) (NADH dehydrogenase I subunit B) (NDH-1 subunit B)	SPO2785			0.88666	0.604399			0.129612	-0.0709864			1.39774	1.0163			0.676406	0.648946	0	0	0	0	sp|Q5LPR4|NUOB_RUEPO	sp|Q5LPR4|NUOB_RUEPO	6	6	6		1	5	5	4	5	5	6	4	4	5	5	5	5	2	3	4	5	5	4	5	5	6
Enoyl-CoA hydratase/isomerase family protein	SPO2212			1.10579	-0.910173			1.80632	-0.788338			1.38856	1.01627			1.14056	-0.251321	0	0	0	0	tr|Q5LRB7|Q5LRB7_RUEPO	tr|Q5LRB7|Q5LRB7_RUEPO	4	4	4		1	1	2	1	1	0	1	4	4	2	2	1	1	1	1	3	1	2	1	1	0	1
Hydrogenobyrinate a,c-diamide synthase (EC 6.3.5.9) (Hydrogenobyrinic acid a,c-diamide synthase)	SPO2872			1.45225	0.938935			0.850573	-0.541869			1.32489	0.991481		+	2.03813	1.42258	0	0	0	0	tr|Q5LPH6|Q5LPH6_RUEPO	tr|Q5LPH6|Q5LPH6_RUEPO	24	24	24		1	18	18	17	14	13	16	18	22	19	19	19	20	9	9	10	18	18	17	14	13	16
GatB/YqeY domain protein	SPO1378			0.0774541	-0.243097			0.181413	-0.514951			0.349792	0.984784			0.0336099	0.130851	0	0	0	0	tr|Q5LTN5|Q5LTN5_RUEPO	tr|Q5LTN5|Q5LTN5_RUEPO	4	4	4		1	2	1	2	3	3	2	2	3	3	1	2	2	2	3	2	2	1	2	3	3	2
Nitroreductase family protein	SPO0935			0.33641	0.330909			0.95592	-0.77405			1.18015	0.983191			0.62398	0.582719	0	0	0	0	tr|Q5LUW7|Q5LUW7_RUEPO	tr|Q5LUW7|Q5LUW7_RUEPO	8	8	8		1	6	6	7	4	6	6	7	7	6	6	7	7	5	5	5	6	6	7	4	6	6
CobW	SPO2862		+	1.76742	1.48301			0.0123074	-0.0122331			1.12952	0.979224	+	+	2.3158	1.94487	0	0	0	0	tr|Q5LPI6|Q5LPI6_RUEPO	tr|Q5LPI6|Q5LPI6_RUEPO	19	19	19		1	17	18	17	15	17	15	17	15	17	18	17	18	13	11	13	17	18	17	15	17	15
Uncharacterized protein	SPO3222			0.255191	-0.174705			0.76848	-0.577632			0.922166	0.976092		+	1.2912	1.46897	0	0	0	0	tr|Q5LNI2|Q5LNI2_RUEPO	tr|Q5LNI2|Q5LNI2_RUEPO	8	8	8		1	1	2	1	4	6	2	5	7	4	3	5	6	2	2	1	1	2	1	4	6	2
2,4-dienoyl-CoA reductase (EC 1.3.1.34)	SPO3586			1.29101	0.566017			0.096323	0.0836601			1.25379	0.950908			0.0750738	-0.091582	0	0	0	0	tr|Q5LMH7|Q5LMH7_RUEPO	tr|Q5LMH7|Q5LMH7_RUEPO	31	31	31		1	17	20	19	24	18	25	20	19	18	9	12	11	14	12	7	17	20	19	24	18	25
4-coumarate:CoA ligase (EC 6.2.1.12)	SPO0801			2.37478	0.914775			0.275598	-0.173715			2.00289	0.937195			0.286107	0.150937	0	0	0	0	tr|Q5LVA1|Q5LVA1_RUEPO	tr|Q5LVA1|Q5LVA1_RUEPO	7	7	7		1	5	5	5	4	3	5	6	5	3	5	3	4	5	1	4	5	5	5	4	3	5
Glyceraldehyde-3-phosphate dehydrogenase (EC 1.2.1.-)	SPO3878			0.157884	-0.11993			0.658091	-0.477299			1.25281	0.928318			0.336592	0.262108	0	0	0	0	tr|Q5LLP4|Q5LLP4_RUEPO	tr|Q5LLP4|Q5LLP4_RUEPO	6	6	6		1	2	3	5	3	4	3	3	3	3	4	5	3	4	2	5	2	3	5	3	4	3
DNA-binding protein, putative	SPO2581			0.173308	0.283667			0.543226	-0.72154			0.535965	0.925403			0.428311	0.677207	0	0	0	0	tr|Q5LQB2|Q5LQB2_RUEPO	tr|Q5LQB2|Q5LQB2_RUEPO	6	6	6		1	4	3	4	3	5	5	3	4	4	3	2	4	1	5	2	4	3	4	3	5	5
Molybdopterin-guanine dinucleotide biosynthesis protein B	SPO0308			0.403133	-0.501534			1.06886	-0.976166			0.768239	0.921679			0.957342	1.07054	0	0	0	0	tr|Q5LX90|Q5LX90_RUEPO	tr|Q5LX90|Q5LX90_RUEPO	7	7	7		1	3	3	4	5	5	3	6	6	6	6	6	7	2	3	4	3	3	4	5	5	3
Sulfur carrier protein FdhD	SPO0306			0.141532	-0.0729167			1.71839	-0.604249			1.42683	0.914038			1.56237	0.803177	0	0	0	0	tr|Q5LX92|Q5LX92_RUEPO	tr|Q5LX92|Q5LX92_RUEPO	17	17	17		1	12	14	11	12	13	13	15	14	14	13	15	13	10	12	12	12	14	11	12	13	13
Twin-arginine translocation pathway signal sequence domain protein	SPO1860		+	1.66442	1.40218			0.895908	-0.575762			0.866353	0.911345			0.0324566	-0.0524273	0	0	0	0	tr|Q5LSA8|Q5LSA8_RUEPO	tr|Q5LSA8|Q5LSA8_RUEPO	11	11	11		1	5	8	6	6	4	5	3	2	7	1	5	4	3	2	1	5	8	6	6	4	5
Uncharacterized protein	SPO1060			0.400851	1.20207		+	0.59977	-1.80271			0.28253	0.894482			0.0192701	0.0785287	0	0	0	0	tr|Q5LUJ4|Q5LUJ4_RUEPO	tr|Q5LUJ4|Q5LUJ4_RUEPO	2	2	2		1	2	2	2	1	2	2	1	1	0	1	1	1	1	1	1	2	2	2	1	2	2
Isovaleryl-CoA dehydrogenase (EC 1.3.8.4)	SPO2793			0.430351	-0.291265			1.15817	-0.560982			1.122	0.888294			0.184378	0.157866	0	0	0	0	tr|Q5LPQ5|Q5LPQ5_RUEPO	tr|Q5LPQ5|Q5LPQ5_RUEPO	13	13	13		1	10	8	11	10	9	10	10	9	10	8	10	9	10	7	8	10	8	11	10	9	10
Enoyl-CoA hydratase/isomerase family protein	SPO0666			1.11244	-0.925222			0.270778	0.104171			2.40197	0.88637			0.166476	0.210456	0	0	0	0	tr|Q5LVN4|Q5LVN4_RUEPO	tr|Q5LVN4|Q5LVN4_RUEPO	6	6	6		1	0	1	2	6	3	5	4	4	4	0	0	1	2	1	1	0	1	2	6	3	5
Electron transfer flavoprotein, beta subunit	SPO0720			0.0163241	-0.0119743			1.55555	-0.693788			1.31012	0.871923			2.0979	1.103	0	0	0	0	tr|Q5LVI1|Q5LVI1_RUEPO	tr|Q5LVI1|Q5LVI1_RUEPO	31	31	31		1	23	27	26	22	22	24	27	29	24	29	27	23	19	19	24	23	27	26	22	22	24
Ribose 5-phosphate isomerase B (EC 5.3.1.6)	SPO3180			0.220908	0.385982			0.454672	-0.752406			0.416507	0.868975			0.18789	0.437709	0	0	0	0	tr|Q5LNM3|Q5LNM3_RUEPO	tr|Q5LNM3|Q5LNM3_RUEPO	5	5	5		1	3	3	4	3	3	3	4	3	3	2	1	3	2	2	1	3	3	4	3	3	3
Outer membrane protein, putative	SPO2133			0.761641	-0.565264			0.0894599	-0.0802174			0.783593	0.868317			1.18982	0.882456	0	0	0	0	tr|Q5LRJ4|Q5LRJ4_RUEPO	tr|Q5LRJ4|Q5LRJ4_RUEPO	11	11	11		1	10	10	9	9	8	10	11	11	9	10	9	10	9	8	10	10	10	9	9	8	10
Uncharacterized protein	SPO2245			0.190178	0.087272			2.29518	-0.884317			1.38631	0.85254		+	2.95832	1.43375	0	0	0	0	tr|Q5LR84|Q5LR84_RUEPO	tr|Q5LR84|Q5LR84_RUEPO	7	7	7		1	4	4	3	3	4	5	4	6	4	6	6	5	3	2	3	4	4	3	3	4	5
Uncharacterized protein	SPO2279			0.0332642	-0.0280622			1.1815	-0.602345			1.36795	0.835211			1.13292	1.26231	0	0	0	0	tr|Q5LR52|Q5LR52_RUEPO	tr|Q5LR52|Q5LR52_RUEPO	4	4	4		1	3	3	3	3	3	4	4	3	4	3	4	4	2	3	2	3	3	3	3	3	4
Branched-chain amino acid ABC transporter, ATP-binding protein	SPO3706			0.297179	0.35726			0.319394	0.361989			0.724102	0.834625			0.330743	-0.48364	0	0	0	0	tr|Q5LM58|Q5LM58_RUEPO	tr|Q5LM58|Q5LM58_RUEPO	7	7	7		1	4	4	3	4	4	4	5	3	3	2	1	2	0	2	0	4	4	3	4	4	4
Creatinase (EC 3.5.3.3)	SPO3327			0.265126	-0.314198			0.90263	-0.586696			0.843625	0.820731			0.399282	0.429328	0	0	0	0	tr|Q5LN85|Q5LN85_RUEPO	tr|Q5LN85|Q5LN85_RUEPO	8	8	8		1	5	4	4	3	3	3	3	3	5	3	5	5	3	4	3	5	4	4	3	3	3
Adenylate/guanylate cyclase	SPO3455			0.0820656	0.0609964			0.0315756	0.0272147			0.985719	0.82026			1.04161	0.689712	0	0	0	0	tr|Q5LMV7|Q5LMV7_RUEPO	tr|Q5LMV7|Q5LMV7_RUEPO	18	18	18		1	11	11	10	10	9	15	16	17	9	13	13	11	8	4	11	11	11	10	10	9	15
Cytochrome c oxidase subunit 1 (EC 1.9.3.1)	SPO1383			0.765088	0.317382			0.316795	0.264819			0.55077	0.816814			0.988785	0.289539	0	0	0	0	tr|Q5LTN0|Q5LTN0_RUEPO	tr|Q5LTN0|Q5LTN0_RUEPO	5	5	5		1	3	2	2	3	3	4	3	2	4	2	2	2	3	2	2	3	2	2	3	3	4
Precorrin-6Y C5,15-methyltransferase (Decarboxylating) (EC 2.1.1.132)	SPO2869			0.644923	0.678218			1.45304	-0.963479			0.941192	0.81056		+	1.91113	1.35292	0	0	0	0	tr|Q5LPH9|Q5LPH9_RUEPO	tr|Q5LPH9|Q5LPH9_RUEPO	14	14	14		1	11	12	12	9	10	9	11	12	11	12	10	11	6	4	4	11	12	12	9	10	9
Voltage-gated sodium channel	SPO0030			1.3279	-0.941614			0.294241	0.26316			1.10443	0.797			0.0972242	-0.11142	0	0	0	0	tr|F7IVA8|F7IVA8_RUEPO	tr|F7IVA8|F7IVA8_RUEPO	2	2	2		1	1	1	2	2	2	2	2	2	2	2	2	2	2	1	2	1	1	2	2	2	2
Bacterial luciferase family protein	SPO2707			1.13291	1.14135			0.0494579	-0.0741138			0.844388	0.796759			1.01023	0.889478	0	0	0	0	tr|Q5LPY9|Q5LPY9_RUEPO	tr|Q5LPY9|Q5LPY9_RUEPO	6	6	6		1	4	5	6	1	4	2	5	3	4	1	2	4	2	0	0	4	5	6	1	4	2
Glutamate/glutamine/aspartate/asparagine ABC transporter, permease protein	SPO0521			0.0371878	-0.0795333			0.269806	-0.266159			0.800591	0.792358			0.0137334	-0.0239156	0	0	0	0	tr|Q5LW22|Q5LW22_RUEPO	tr|Q5LW22|Q5LW22_RUEPO	3	3	3		1	1	2	2	2	1	2	3	3	2	1	2	3	2	1	1	1	2	2	2	1	2
Uncharacterized protein	SPO3140			0.556496	-0.417414			0.358998	-0.33879			0.743245	0.769477			0.0180416	0.0380904	0	0	0	0	tr|Q5LNR3|Q5LNR3_RUEPO	tr|Q5LNR3|Q5LNR3_RUEPO	5	5	5		1	3	4	3	4	3	3	4	5	2	2	4	4	3	2	2	3	4	3	4	3	3
OsmC-like family protein	SPO2301		+	2.40889	-1.45597			0.84402	-0.554927			0.897905	0.754384			0.10195	0.0848096	0	0	0	0	tr|Q5LR31|Q5LR31_RUEPO	tr|Q5LR31|Q5LR31_RUEPO	11	11	11		1	2	3	3	9	9	8	10	10	10	5	5	8	5	5	5	2	3	3	9	9	8
NADH-quinone oxidoreductase subunit H (EC 7.1.1.-) (NADH dehydrogenase I subunit H) (NDH-1 subunit H)	SPO2772			0.934717	-1.26957			0.107782	-0.0979544			1.70965	0.753173			0.131337	-0.146235	0	0	0	0	sp|Q5LPS7|NUOH_RUEPO	sp|Q5LPS7|NUOH_RUEPO	4	4	4		1	1	1	1	4	4	3	3	3	2	2	1	3	2	1	0	1	1	1	4	4	3
Lipoprotein, putative	SPO2521			0.520719	0.79482			0.423539	0.660019			0.494777	0.752051			0.942041	1.35277	0	0	0	0	tr|Q5LQG9|Q5LQG9_RUEPO	tr|Q5LQG9|Q5LQG9_RUEPO	10	10	10		1	6	6	7	10	8	9	5	4	3	6	6	7	2	5	2	6	6	7	10	8	9
Polyamine ABC transporter, permease protein	SPO3474			0.0577981	0.0579917			0.0953155	-0.0786692			0.897065	0.742722			0.115205	-0.0979131	0	0	0	0	tr|Q5LMT8|Q5LMT8_RUEPO	tr|Q5LMT8|Q5LMT8_RUEPO	12	12	12		1	7	8	7	9	7	7	8	10	6	6	7	7	9	6	7	7	8	7	9	7	7
Acetoin dehydrogenase complex, E1 component, alpha subunit (EC 1.1.1.-)	SPO3792	+	+	2.81989	-1.90532	+	+	2.49848	-2.00612			0.78937	0.717158			1.51498	-0.892435	0	0	0	0	tr|Q5LLX3|Q5LLX3_RUEPO	tr|Q5LLX3|Q5LLX3_RUEPO	5	5	5		1	0	0	1	0	0	0	5	3	5	1	0	0	1	1	0	0	0	1	0	0	0
Methylcrotonyl-CoA carboxylase, beta subunit (EC 6.4.1.4)	SPO2790			0.370359	-0.343805			0.610826	-0.534831			0.759594	0.702852			0.105536	0.119928	0	0	0	0	tr|Q5LPQ8|Q5LPQ8_RUEPO	tr|Q5LPQ8|Q5LPQ8_RUEPO	18	18	18		1	11	8	10	15	16	15	14	15	13	11	10	11	8	4	6	11	8	10	15	16	15
Type III pantothenate kinase (EC 2.7.1.33) (PanK-III) (Pantothenic acid kinase)	SPO2761			0.274634	0.595299			0.107742	0.254141			0.333281	0.689878			0.387304	0.787362	0	0	0	0	sp|Q5LPT8|COAX_RUEPO	sp|Q5LPT8|COAX_RUEPO	3	3	3		1	3	2	3	2	3	3	2	2	3	2	3	3	2	1	2	3	2	3	2	3	3
NADH-quinone oxidoreductase subunit J (EC 7.1.1.-)	SPO2767			0.0715791	-0.0687186			0.798121	-0.700002			0.611744	0.68968			0.326689	-0.267243	0	0	0	0	tr|Q5LPT2|Q5LPT2_RUEPO	tr|Q5LPT2|Q5LPT2_RUEPO	3	3	3		1	2	2	2	2	3	3	2	2	3	2	2	2	2	2	2	2	2	2	2	3	3
GumN family protein	SPO3145			0.0524443	-0.0731837			0.347307	-0.393277			0.519885	0.688622			0.555301	0.697715	0	0	0	0	tr|Q5LNQ8|Q5LNQ8_RUEPO	tr|Q5LNQ8|Q5LNQ8_RUEPO	12	12	12		1	7	7	5	7	9	8	10	7	6	8	8	8	2	5	2	7	7	5	7	9	8
Uncharacterized protein	SPO0088			0.204113	-0.20901			1.3174	-1.00406			0.870185	0.68739			0.329065	0.654578	0	0	0	0	tr|Q5LWP1|Q5LWP1_RUEPO	tr|Q5LWP1|Q5LWP1_RUEPO	12	12	12		1	7	5	3	4	2	4	7	6	8	3	9	9	3	3	4	7	5	3	4	2	4
Tyrosinase domain protein	SPO1405			1.44306	0.569514			1.50484	-0.521823			1.4401	0.683816			1.68177	0.752536	0	0	0	0	tr|Q5LTK9|Q5LTK9_RUEPO	tr|Q5LTK9|Q5LTK9_RUEPO	12	12	12		1	12	12	12	9	9	10	11	11	10	11	12	12	9	8	11	12	12	12	9	9	10
Oxidoreductase, molybdopterin-binding protein	SPO1845			1.06903	1.1033			0.271903	-0.397096			0.625442	0.668154			0.715745	0.946828	0	0	0	0	tr|Q5LSC3|Q5LSC3_RUEPO	tr|Q5LSC3|Q5LSC3_RUEPO	6	6	5		1	4	3	4	3	0	3	2	2	3	0	1	0	0	1	0	4	3	4	3	0	3
ABC transporter, permease protein	SPO3815			0.039378	0.0759309			0.355258	-0.52835			0.398097	0.666954			0.273249	0.439161	0	0	0	0	tr|Q5LLV6|Q5LLV6_RUEPO	tr|Q5LLV6|Q5LLV6_RUEPO	16	16	15		1	6	7	5	5	6	10	13	12	7	4	7	6	6	5	6	6	7	5	5	6	10
N-acetyl-gamma-glutamyl-phosphate reductase (AGPR) (EC 1.2.1.38) (N-acetyl-glutamate semialdehyde dehydrogenase) (NAGSA dehydrogenase)	SPO0964			0.359272	-0.823514			0.0500076	-0.0921942			0.449711	0.657045			0.0294978	-0.0722936	0	0	0	0	tr|Q5LUT8|Q5LUT8_RUEPO	tr|Q5LUT8|Q5LUT8_RUEPO	6	6	6		1	1	0	2	4	3	3	3	4	4	1	1	2	1	0	0	1	0	2	4	3	3
Peptide/nickel/opine uptake family ABC transporter, permease protein	SPO2996			0.886693	-1.26446			0.228512	-0.549555			0.451684	0.642223			0.318642	-0.573968	0	0	0	0	tr|Q5LP54|Q5LP54_RUEPO	tr|Q5LP54|Q5LP54_RUEPO	2	2	2		1	1	0	2	2	2	1	2	2	2	1	1	1	0	0	0	1	0	2	2	2	1
Soluble pyridine nucleotide transhydrogenase (EC 1.6.1.1)	SPO3828			0.960379	-0.514114			1.15343	-0.586054			0.882915	0.636702			0.479533	0.435895	0	0	0	0	tr|Q5LLU3|Q5LLU3_RUEPO	tr|Q5LLU3|Q5LLU3_RUEPO	35	35	35		1	23	23	25	24	23	26	30	30	28	26	28	26	20	22	23	23	23	25	24	23	26
Phenylacetic acid degradation protein, putative	SPO0752			0.825179	0.400612			0.66949	-0.41467			0.833709	0.636594			0.174394	0.125433	0	0	0	0	tr|Q5LVF0|Q5LVF0_RUEPO	tr|Q5LVF0|Q5LVF0_RUEPO	6	6	6		1	4	5	4	4	4	4	6	5	4	5	5	5	2	3	4	4	5	4	4	4	4
3-oxoadipate CoA-succinyl transferase, alpha subunit (EC 2.8.3.6)	SPO3082		+	1.34218	1.26107			0.0877581	0.0883389			0.626459	0.633462			0.173657	0.284356	0	0	0	0	tr|Q5LNX1|Q5LNX1_RUEPO	tr|Q5LNX1|Q5LNX1_RUEPO	18	18	18		1	16	18	17	16	13	18	17	17	16	15	17	16	14	14	16	16	18	17	16	13	18
Class II aldolase/adducin N-terminal domain protein	SPO3749			1.05759	1.26795			0.60055	0.771414			0.286582	0.627729			0.326387	0.687686	0	0	0	0	tr|Q5LM15|Q5LM15_RUEPO	tr|Q5LM15|Q5LM15_RUEPO	6	6	6		1	3	5	5	6	3	5	4	5	2	4	3	3	1	1	1	3	5	5	6	3	5
2-hydroxychromene-2-carboxylate isomerase, putative	SPO1494			0.384691	0.249791			0.652055	-0.594715			0.468795	0.625624			0.541368	0.669228	0	0	0	0	tr|Q5LTC0|Q5LTC0_RUEPO	tr|Q5LTC0|Q5LTC0_RUEPO	5	5	5		1	2	1	4	2	2	3	2	3	1	3	5	2	2	3	1	2	1	4	2	2	3
Acyl-CoA dehydrogenase (EC 1.3.99.-)	SPO2211			0.51248	-1.1627			1.59854	-1.09225			0.684363	0.608199			0.0743109	-0.0722434	0	0	0	0	tr|Q5LRB8|Q5LRB8_RUEPO	tr|Q5LRB8|Q5LRB8_RUEPO	7	7	7		1	3	3	3	3	4	3	5	5	3	2	4	4	2	3	2	3	3	3	3	4	3
ABC transporter, ATP-binding protein	SPO0434			0.21374	0.0680415			2.09249	-0.903811			0.669175	0.598464			1.43228	0.357697	0	0	0	0	tr|Q5LWA8|Q5LWA8_RUEPO	tr|Q5LWA8|Q5LWA8_RUEPO	7	7	7		1	3	3	3	2	2	4	5	4	3	3	5	5	3	3	3	3	3	3	2	2	4
Betaine aldehyde dehydrogenase (EC 1.2.1.8) -BetB	SPO0084			0.967369	-0.912788	+	+	3.52108	4.5983			0.574453	0.59771			0.370355	0.357668	0	0	0	0	tr|Q5LWM7|Q5LWM7_RUEPO	tr|Q5LWM7|Q5LWM7_RUEPO	26	26	26		1	8	8	5	26	24	21	10	12	12	12	10	8	6	8	7	8	8	5	26	24	21
Thiol:disulfide interchange protein, putative	SPO0331			0.297316	-0.798655		+	0.869303	-1.63289			0.289766	0.586278			0.302387	-0.592037	0	0	0	0	tr|Q5LXC1|Q5LXC1_RUEPO	tr|Q5LXC1|Q5LXC1_RUEPO	2	2	2		1	2	2	2	2	1	2	2	2	2	2	2	2	2	2	1	2	2	2	2	1	2
Glutathione S-transferase family protein	SPO3494			0.0138347	-0.0199598			0.173541	0.249051			0.464094	0.583279			0.693983	1.2577	0	0	0	0	tr|Q5LMR8|Q5LMR8_RUEPO	tr|Q5LMR8|Q5LMR8_RUEPO	7	7	7		1	2	2	2	4	6	4	2	3	2	3	5	6	0	0	1	2	2	2	4	6	4
Pyruvate dehydrogenase complex repressor	SPO3231			0.190507	0.333359	+	+	1.52261	-2.39403			0.323093	0.582101			0.0279661	0.0910606	0	0	0	0	tr|Q5LNH4|Q5LNH4_RUEPO	tr|Q5LNH4|Q5LNH4_RUEPO	7	7	7		1	2	2	2	1	2	1	3	3	3	2	2	4	3	4	4	2	2	2	1	2	1
Electron transfer flavoprotein, alpha subunit	SPO0719			0.304583	-0.189863			1.50477	-0.869473			1.14705	0.580329			1.97589	1.21635	0	0	0	0	tr|Q5LVI2|Q5LVI2_RUEPO	tr|Q5LVI2|Q5LVI2_RUEPO	22	22	22		1	17	18	19	18	18	20	17	20	17	18	19	17	17	16	13	17	18	19	18	18	20
Cytochrome b	SPO0272			0.821459	-0.139265			1.56173	-0.251693			1.71083	0.573723			1.20847	0.43741	0	0	0	0	tr|Q5LX55|Q5LX55_RUEPO	tr|Q5LX55|Q5LX55_RUEPO	2	2	2		1	2	2	2	2	2	2	2	2	2	2	2	2	1	2	1	2	2	2	2	2	2
50S ribosomal protein L36	SPO3284			0.181116	-0.434333			0.665472	-1.42468			0.170692	0.564713			0.00210632	0.00582886	0	0	0	0	sp|Q5LNC8|RL36_RUEPO	sp|Q5LNC8|RL36_RUEPO	3	3	3		1	2	3	2	2	1	2	2	3	2	3	2	2	2	1	2	2	3	2	2	1	2
Uncharacterized protein	SPO2712			0.0121288	-0.0239207			0.591258	-0.852144			0.270442	0.550556			0.262797	0.466853	0	0	0	0	tr|Q5LPY4|Q5LPY4_RUEPO	tr|Q5LPY4|Q5LPY4_RUEPO	14	14	14		1	8	10	8	7	8	10	11	11	11	10	9	11	6	7	8	8	10	8	7	8	10
TRAP transporter, 4TM/12TM fusion protein	SPO2186			0.226776	-0.769296			0.0533237	0.141153			0.233606	0.545732			0.145562	-0.49801	0	0	0	0	tr|Q5LRE4|Q5LRE4_RUEPO	tr|Q5LRE4|Q5LRE4_RUEPO	4	4	4		1	3	0	1	2	3	3	2	3	2	0	1	3	1	3	3	3	0	1	2	3	3
Oligopeptide ABC transporter, permease protein	SPO1212			0.177347	0.199559			0.416194	-0.493228			0.445884	0.542452			0.250982	0.269644	0	0	0	0	tr|Q5LU46|Q5LU46_RUEPO	tr|Q5LU46|Q5LU46_RUEPO	3	3	3		1	3	3	3	3	2	3	3	3	3	3	3	2	1	2	3	3	3	3	3	2	3
6,7-dimethyl-8-ribityllumazine synthase (DMRL synthase) (LS) (Lumazine synthase) (EC 2.5.1.78)	SPO1762			0.827934	-0.353682			1.8693	-0.834256			0.980282	0.541692			1.89718	0.846553	0	0	0	0	tr|Q5LSK5|Q5LSK5_RUEPO	tr|Q5LSK5|Q5LSK5_RUEPO	12	12	12		1	10	8	9	9	11	11	9	9	11	10	10	12	9	6	7	10	8	9	9	11	11
Oxidoreductase, short chain dehydrogenase/reductase family	SPO1966			0.647405	-0.508839			1.20501	-0.816989			0.593103	0.530112			0.211862	0.277373	0	0	0	0	tr|Q5LS04|Q5LS04_RUEPO	tr|Q5LS04|Q5LS04_RUEPO	13	13	13		1	5	4	4	6	4	7	9	6	9	4	6	7	6	7	6	5	4	4	6	4	7
HAD-superfamily hydrolase, subfamily IA, variant 1 family protein	SPO2751			0.157478	0.492369		+	0.686398	-1.77114			0.162348	0.528421			0.332193	0.976205	0	0	0	0	tr|Q5LPU8|Q5LPU8_RUEPO	tr|Q5LPU8|Q5LPU8_RUEPO	6	6	6		1	4	3	4	1	2	4	3	4	4	4	5	3	1	4	3	4	3	4	1	2	4
Amidase, hydantoinase/carbamoylase family	SPO1781			0.469996	-0.521562		+	1.26907	-1.18149			0.595281	0.528204			0.487968	-1.16959	0	0	0	0	tr|Q5LSI7|Q5LSI7_RUEPO	tr|Q5LSI7|Q5LSI7_RUEPO	13	13	13		1	7	10	10	9	7	8	9	8	8	2	5	5	6	4	6	7	10	10	9	7	8
N-acetyltaurine amidohydrolase	SPO0658			0.592063	-0.780391			0.487462	-0.861482			1.26251	0.523269			3.85759	0.431831	0	0	0	0	tr|Q5LVP2|Q5LVP2_RUEPO	tr|Q5LVP2|Q5LVP2_RUEPO	5	5	5		1	1	1	1	1	2	1	1	1	1	2	2	1	2	2	1	1	1	1	1	2	1
Glutamine synthetase family protein	SPO1302			0.312475	-0.211184	+	+	2.0903	-1.51876			0.785814	0.523006			0.124995	-0.149803	0	0	0	0	tr|Q5LTW0|Q5LTW0_RUEPO	tr|Q5LTW0|Q5LTW0_RUEPO	8	8	8		1	3	4	4	5	4	5	8	6	6	3	5	5	4	6	3	3	4	4	5	4	5
Phenazine biosynthesis protein, PhzF family	SPO0897			0.155586	-0.128457			1.38452	-0.839048			0.561751	0.520644			0.479054	0.425708	0	0	0	0	tr|Q5LV05|Q5LV05_RUEPO	tr|Q5LV05|Q5LV05_RUEPO	11	11	11		1	8	7	9	9	9	10	9	10	9	7	9	9	7	5	7	8	7	9	9	9	10
3-oxoadipate CoA-succinyl transferase, beta subunit (EC 2.8.3.6)	SPO3083		+	2.15417	1.4299			0.0349088	0.0329615			0.680687	0.517237			0.284288	0.370969	0	0	0	0	tr|Q5LNX0|Q5LNX0_RUEPO	tr|Q5LNX0|Q5LNX0_RUEPO	16	16	16		1	14	14	15	14	12	14	15	15	12	12	13	13	11	11	13	14	14	15	14	12	14
Uncharacterized protein	SPO1802			0.380957	0.838877			0.683528	-1.37197			0.210702	0.496134			0.468759	0.940543	0	0	0	0	tr|Q5LSG6|Q5LSG6_RUEPO	tr|Q5LSG6|Q5LSG6_RUEPO	2	2	2		1	1	1	1	1	1	1	1	1	1	1	1	1	1	1	2	1	1	1	1	1	1
YGGT family protein	SPO0122			0.268076	-0.427549			0.482715	-0.635805			0.329353	0.491507			0.213105	0.392187	0	0	0	0	tr|Q5LWS8|Q5LWS8_RUEPO	tr|Q5LWS8|Q5LWS8_RUEPO	3	3	3		1	2	2	2	3	3	3	2	3	3	3	3	3	2	3	3	2	2	2	3	3	3
SPFH domain/band 7 family protein	SPO2617			0.330214	0.22227			1.66276	-0.742682			0.773525	0.491385			0.13355	-0.174686	0	0	0	0	tr|Q5LQ79|Q5LQ79_RUEPO	tr|Q5LQ79|Q5LQ79_RUEPO	19	19	19		1	13	13	14	15	14	14	16	13	13	8	10	13	12	9	9	13	13	14	15	14	14
Outer membrane protein, 28Kda	SPO1429			0.72652	0.545166			0.332915	-0.291644			0.423147	0.478591			1.14985	0.9415	0	0	0	0	tr|Q5LTI5|Q5LTI5_RUEPO	tr|Q5LTI5|Q5LTI5_RUEPO	15	15	15		1	11	13	13	11	11	11	14	11	11	14	11	12	11	10	11	11	13	13	11	11	11
Oxidoreductase, short chain dehydrogenase/reductase family	SPO1447			0.861405	-0.478276	+	+	2.29541	-1.51045			0.687059	0.474884			0.336442	-0.353052	0	0	0	0	tr|Q5LTG7|Q5LTG7_RUEPO	tr|Q5LTG7|Q5LTG7_RUEPO	7	7	7		1	5	3	3	5	4	6	5	5	6	3	4	3	5	4	0	5	3	3	5	4	6
Sarcosine oxidase, beta subunit family	SPO1744			0.416309	0.2616			0.563489	-0.352496			0.419661	0.460285			1.16895	0.593363	0	0	0	0	tr|Q5LSM3|Q5LSM3_RUEPO	tr|Q5LSM3|Q5LSM3_RUEPO	17	16	16		1	14	13	14	13	14	16	14	12	15	14	12	13	7	8	9	13	12	13	12	13	15
Periplasmic serine protease, DO/DeqQ family	SPO0514			0.105599	-0.0901947	+	+	2.65205	-1.43369			0.581583	0.444696			0.11429	0.102503	0	0	0	0	tr|Q5LW29|Q5LW29_RUEPO	tr|Q5LW29|Q5LW29_RUEPO	15	15	15		1	12	14	14	11	11	13	12	13	14	11	12	13	10	10	13	12	14	14	11	11	13
Phospholipase/carboxylesterase family protein	SPO2126			0.00671183	0.0173976			0.282351	-0.666871			0.203641	0.444684			0.371296	-0.947792	0	0	0	0	tr|Q5LRK1|Q5LRK1_RUEPO	tr|Q5LRK1|Q5LRK1_RUEPO	4	4	4		1	2	2	2	1	2	2	3	2	2	2	2	2	2	2	3	2	2	2	1	2	2
Pyruvate ferredoxin/flavodoxin oxidoreductase family protein	SPO1873		+	1.18897	1.50449			0.0772271	-0.147163			0.289082	0.437407			0.335214	-0.691979	0	0	0	0	tr|Q5LS95|Q5LS95_RUEPO	tr|Q5LS95|Q5LS95_RUEPO	21	21	21		1	19	15	19	14	10	16	7	9	11	3	7	4	1	1	1	19	15	19	14	10	16
Molybdopterin molybdenumtransferase (EC 2.10.1.1)	SPO0310			0.907703	-0.380229	+	+	2.75298	-1.42308			0.689953	0.423351			0.82969	0.495972	0	0	0	0	tr|Q5LX88|Q5LX88_RUEPO	tr|Q5LX88|Q5LX88_RUEPO	16	16	16		1	8	11	10	9	8	10	12	14	10	11	13	10	6	5	6	8	11	10	9	8	10
Type I secretion system ATPase	SPO3728			0.395883	-0.263811			0.97723	-0.394159			0.475412	0.414892			0.0917678	0.0618553	0	0	0	0	tr|Q5LM36|Q5LM36_RUEPO	tr|Q5LM36|Q5LM36_RUEPO	23	23	23		1	20	19	19	20	20	17	18	21	20	18	17	17	17	16	19	20	19	19	20	20	17
Ubiquinol--cytochrome c reductase, cytochrome c1 (EC 1.10.2.2)	SPO0273			0.146142	0.156309			1.21503	-0.903018			0.40772	0.411274			0.159381	0.222431	0	0	0	0	tr|Q5LX54|Q5LX54_RUEPO	tr|Q5LX54|Q5LX54_RUEPO	5	5	5		1	4	4	5	4	3	5	4	4	4	3	5	4	4	5	4	4	4	5	4	3	5
3-dehydroquinate dehydratase (3-dehydroquinase) (EC 4.2.1.10) (Type II DHQase)	SPO1973			0.206757	0.595352			0.140314	0.417142			0.0918742	0.410552			0.54596	1.3635	0	0	0	0	sp|Q5LRZ7|AROQ_RUEPO	sp|Q5LRZ7|AROQ_RUEPO	4	4	4		1	2	2	4	3	3	3	3	3	1	3	2	3	1	3	2	2	2	4	3	3	3
Uncharacterized protein	SPO1007			0.475595	-1.61399			0.139737	-0.471482			0.115169	0.409621			0.106313	0.390373	0	0	0	0	tr|Q5LUP6|Q5LUP6_RUEPO	tr|Q5LUP6|Q5LUP6_RUEPO	3	3	3		1	2	2	2	2	2	2	3	3	3	2	3	2	2	2	2	2	2	2	2	2	2
CobN	SPO2863			1.70533	1.00526			0.896961	-0.363497			0.662236	0.4041			1.83862	1.10323	0	0	0	0	tr|Q5LPI5|Q5LPI5_RUEPO	tr|Q5LPI5|Q5LPI5_RUEPO	29	29	29		1	20	24	21	12	17	11	14	18	12	21	20	12	6	6	11	20	24	21	12	17	11
Oxidoreductase NAD-binding domain/2Fe-2S iron-sulfur cluster binding domain protein	SPO1581		+	1.1406	-1.33563	+	+	2.33316	-2.54306			0.276265	0.402892			0.488588	-0.576381	0	0	0	0	tr|Q5LT33|Q5LT33_RUEPO	tr|Q5LT33|Q5LT33_RUEPO	3	3	3		1	1	2	1	2	1	1	3	3	2	0	1	2	0	0	0	1	2	1	2	1	1
Aminomethyl transferase family protein	SPO3400			0.124767	-0.167305			0.736333	-0.835307			0.282148	0.402469			0.338442	-0.465404	0	0	0	0	tr|Q5LN12|Q5LN12_RUEPO	tr|Q5LN12|Q5LN12_RUEPO	15	15	15		1	4	6	5	8	6	9	11	7	8	6	5	5	4	3	3	4	6	5	8	6	9
Aldehyde dehydrogenase, putative	SPO2608			0.132732	-0.108894			0.684799	-0.449633			0.444824	0.39292			0.198483	0.168306	0	0	0	0	tr|Q5LQ87|Q5LQ87_RUEPO	tr|Q5LQ87|Q5LQ87_RUEPO	20	20	20		1	15	14	15	16	17	17	18	19	17	18	15	15	14	12	10	15	14	15	16	17	17
Branched-chain amino acid ABC transporter, ATP-binding protein	SPO1938			0.0876975	-0.101087			0.539576	-0.835269			0.303493	0.392148			0.384249	0.406928	0	0	0	0	tr|Q5LS32|Q5LS32_RUEPO	tr|Q5LS32|Q5LS32_RUEPO	3	3	3		1	2	2	2	3	3	3	2	2	2	2	2	2	2	2	1	2	2	2	3	3	3
Glutamine synthetase III (EC 6.3.1.2)	SPO1573			0.0533184	0.0362771	+	+	2.63002	-1.58166			0.367311	0.387858			0.373589	-0.297434	0	0	0	0	tr|Q5LT41|Q5LT41_RUEPO	tr|Q5LT41|Q5LT41_RUEPO	8	8	8		1	8	7	8	7	7	7	8	8	8	8	8	8	6	6	7	8	7	8	7	7	7
Carbon monoxide dehydrogenase, large subunit (EC 1.2.99.2)	SPO1519		+	1.71289	1.34692			0.232538	-0.220071			0.391355	0.370256		+	1.0541	-1.59088	0	0	0	0	tr|Q5LT95|Q5LT95_RUEPO	tr|Q5LT95|Q5LT95_RUEPO	32	32	32		1	26	30	29	27	24	28	27	25	25	7	12	14	19	20	18	26	30	29	27	24	28
Transcriptional regulator, AraC family	SPO1941			0.499397	0.464312			2.12848	-0.82266			0.420969	0.36901			0.980232	0.528446	0	0	0	0	tr|Q5LS29|Q5LS29_RUEPO	tr|Q5LS29|Q5LS29_RUEPO	13	13	13		1	11	8	13	10	9	10	9	10	8	10	10	9	8	6	8	11	8	13	10	9	10
Uncharacterized protein	SPO1259		+	0.853268	-1.45947	+	+	1.3635	-1.62195			0.216157	0.366511			0.0238412	0.0418282	0	0	0	0	tr|Q5LU01|Q5LU01_RUEPO	tr|Q5LU01|Q5LU01_RUEPO	7	7	7		1	1	3	2	3	5	4	6	6	4	4	6	5	3	6	4	1	3	2	3	5	4
SURF1-like protein	SPO3072		+	1.8065	-1.64678	+	+	1.79923	-1.97422			0.287863	0.365713			0.00996027	-0.0119871	0	0	0	0	tr|Q5LNY1|Q5LNY1_RUEPO	tr|Q5LNY1|Q5LNY1_RUEPO	7	7	7		1	1	4	4	4	3	3	5	7	3	3	5	5	4	4	4	1	4	4	4	3	3
RNA polymerase sigma-32 factor	SPO0406			0.106707	-0.305579	+	+	0.902282	-3.22624			0.150524	0.361645			0.486375	1.00025	0	0	0	0	tr|Q5LWD6|Q5LWD6_RUEPO	tr|Q5LWD6|Q5LWD6_RUEPO	3	3	3		1	2	2	2	3	1	2	2	1	2	3	2	2	2	1	2	2	2	2	3	1	2
Holo-[acyl-carrier-protein] synthase (Holo-ACP synthase) (EC 2.7.8.7) (4'-phosphopantetheinyl transferase AcpS)	SPO3200			0.137845	0.150347			1.17171	-1.06706			0.27814	0.361153			0.309101	0.333156	0	0	0	0	sp|Q5LNK3|ACPS_RUEPO	sp|Q5LNK3|ACPS_RUEPO	6	6	6		1	3	3	3	5	4	6	6	6	4	4	5	5	4	4	3	3	3	3	5	4	6
Acyl-CoA dehydrogenase, putative	SPO1967			0.55872	-0.997329		+	1.93024	-1.37992			0.410771	0.360986			0.959983	0.532563	0	0	0	0	tr|Q5LS03|Q5LS03_RUEPO	tr|Q5LS03|Q5LS03_RUEPO	6	6	6		1	2	3	1	3	2	2	2	4	3	2	2	4	2	1	1	2	3	1	3	2	2
Sulfate/tungstate uptake family ABC transporter, periplasmic substrate-binding protein	SPO1791		+	0.900482	-1.37916		+	0.899707	-1.70913			0.175728	0.35608			0.517108	0.864613	0	0	0	0	tr|Q5LSH7|Q5LSH7_RUEPO	tr|Q5LSH7|Q5LSH7_RUEPO	2	2	2		1	1	2	1	1	1	1	2	2	2	2	2	2	1	0	1	1	2	1	1	1	1
Methylcrotonyl-CoA carboxylase, alpha subunit (EC 6.4.1.4)	SPO2789			0.811561	-0.455809			1.54131	-0.882541			0.482117	0.33945			0.0694237	0.0497742	0	0	0	0	tr|Q5LPR0|Q5LPR0_RUEPO	tr|Q5LPR0|Q5LPR0_RUEPO	24	24	24		1	14	15	13	16	16	17	19	16	15	9	17	16	14	12	14	14	15	13	16	16	17
Branched-chain amino acid ABC transporter, periplasmic substrate-binding protein	SPO1021			0.446297	-0.888615	+	+	1.16658	-2.09946			0.149193	0.337022			0.407929	-0.697003	0	0	0	0	tr|Q5LUN2|Q5LUN2_RUEPO	tr|Q5LUN2|Q5LUN2_RUEPO	2	2	2		1	1	2	1	1	0	1	2	2	2	0	0	1	1	1	1	1	2	1	1	0	1
3,4-dihydroxy-2-butanone 4-phosphate synthase (DHBP synthase) (EC 4.1.99.12)	SPO1761			0.874368	-0.508533			1.76381	-0.908414			0.420506	0.334172			0.852443	0.531308	0	0	0	0	tr|Q5LSK6|Q5LSK6_RUEPO	tr|Q5LSK6|Q5LSK6_RUEPO	32	32	32		1	25	25	26	26	25	26	28	30	27	30	27	26	26	20	21	25	25	26	26	25	26
Pyruvate carboxylase (EC 6.4.1.1)	SPO1171			0.477899	-0.263186			2.03509	-0.891214			0.551682	0.32977			0.938008	0.472705	0	0	0	0	tr|Q5LU87|Q5LU87_RUEPO	tr|Q5LU87|Q5LU87_RUEPO	98	98	98		1	81	85	84	84	80	83	86	86	87	92	87	83	76	72	82	81	85	84	84	80	83
TROVE domain protein	SPO0157			0.247377	-0.245057			1.30646	1.03479			0.166117	0.329477			0.406913	0.394912	0	0	0	0	tr|Q5LWW2|Q5LWW2_RUEPO	tr|Q5LWW2|Q5LWW2_RUEPO	7	7	7		1	1	1	0	6	6	6	2	2	0	0	1	0	1	0	0	1	1	0	6	6	6
Uncharacterized protein	SPO0928			0.0122419	-0.0180403	+	+	1.94616	-1.73887			0.254155	0.326698			0.450438	-1.31365	0	0	0	0	tr|Q5LUX4|Q5LUX4_RUEPO	tr|Q5LUX4|Q5LUX4_RUEPO	7	7	7		1	4	3	2	2	3	4	4	3	4	1	4	2	2	2	3	4	3	2	2	3	4
Membrane protein, putative	SPO0184			1.0041	0.763409			0.485618	-0.649964			0.277547	0.326347			0.0810554	0.123303	0	0	0	0	tr|Q5LWY6|Q5LWY6_RUEPO	tr|Q5LWY6|Q5LWY6_RUEPO	1	1	1		1	1	1	1	0	0	0	1	1	0	0	0	1	0	1	0	1	1	1	0	0	0
AMP-binding enzyme	SPO1847			0.949936	0.424444			1.01498	-0.614625			0.441886	0.326099			1.08463	-1.15935	0	0	0	0	tr|Q5LSC1|Q5LSC1_RUEPO	tr|Q5LSC1|Q5LSC1_RUEPO	16	16	16		1	12	11	12	15	10	13	11	7	12	1	7	6	7	5	5	12	11	12	15	10	13
D-beta-hydroxybutyrate dehydrogenase (EC 1.1.1.30)	SPO2823			0.0551818	-0.0394154			0.868046	-0.453213			0.638108	0.325661			0.685315	-0.56116	0	0	0	0	tr|Q5LPM5|Q5LPM5_RUEPO	tr|Q5LPM5|Q5LPM5_RUEPO	11	11	11		1	10	9	9	11	9	9	10	8	10	6	4	8	5	6	4	10	9	9	11	9	9
Glutathione S-transferase family protein	SPO3435			0.527448	-0.428176			0.414791	-0.347307			0.369349	0.323266			0.0778246	0.0846176	0	0	0	0	tr|Q5LMX7|Q5LMX7_RUEPO	tr|Q5LMX7|Q5LMX7_RUEPO	14	14	14		1	10	9	10	11	12	11	12	12	11	9	9	11	9	10	9	10	9	10	11	12	11
Taurine--pyruvate aminotransferase (EC 2.6.1.77)	SPO0673			1.94924	-0.846906			0.747921	-0.295142			0.46244	0.312057			0.102317	0.0788275	0	0	0	0	tr|Q5LVM7|Q5LVM7_RUEPO	tr|Q5LVM7|Q5LVM7_RUEPO	34	34	34		1	25	27	25	27	28	30	29	31	27	31	26	23	23	23	24	25	27	25	27	28	30
M23/M37 peptidase/aminotransferase, class III	SPO0791			0.697152	0.440063			0.551388	-0.327948			0.768422	0.308216			0.319026	-0.187066	0	0	0	0	tr|Q5LVB1|Q5LVB1_RUEPO	tr|Q5LVB1|Q5LVB1_RUEPO	18	18	18		1	12	11	11	9	7	11	14	9	11	7	7	8	3	6	3	12	11	11	9	7	11
Succinate dehydrogenase iron-sulfur subunit (EC 1.3.5.1)	SPO0361			0.737881	0.481651			0.894992	-0.628098			0.382693	0.304931			0.0865382	-0.136767	0	0	0	0	tr|Q5LXE7|Q5LXE7_RUEPO	tr|Q5LXE7|Q5LXE7_RUEPO	13	13	13		1	12	10	11	10	11	11	11	11	9	9	9	11	9	5	8	12	10	11	10	11	11
Gamma-glutamyltranspeptidase, putative	SPO0866			2.22366	-0.391326			1.11771	-0.716986			0.866006	0.301065			0.0840533	-0.0349007	0	0	0	0	tr|Q5LV36|Q5LV36_RUEPO	tr|Q5LV36|Q5LV36_RUEPO	6	6	6		1	2	3	2	4	4	3	3	3	3	2	3	4	2	2	3	2	3	2	4	4	3
Carbamoyl-phosphate synthase, putative	SPO2540			1.11175	-0.573673	+	+	2.10496	-1.78668			0.377852	0.299676			0.959905	-0.559303	0	0	0	0	tr|Q5LQF0|Q5LQF0_RUEPO	tr|Q5LQF0|Q5LQF0_RUEPO	1	1	1		1	1	1	1	1	1	1	1	1	1	1	1	1	1	1	1	1	1	1	1	1	1
Oxidoreductase, short chain dehydrogenase/reductase family	SPO0527			0.388141	-0.443867			0.997605	-0.978353			0.235653	0.296832			0.0407556	-0.0553093	0	0	0	0	tr|Q5LW16|Q5LW16_RUEPO	tr|Q5LW16|Q5LW16_RUEPO	11	11	11		1	8	10	9	9	8	9	10	9	9	10	9	11	7	9	8	8	10	9	9	8	9
Periplasmic serine endoprotease DegP-like (EC 3.4.21.107)	SPO1625			0.155861	0.369944			0.0443822	-0.110151			0.1213	0.290533			0.214316	0.466683	0	0	0	0	tr|Q5LSY9|Q5LSY9_RUEPO	tr|Q5LSY9|Q5LSY9_RUEPO	13	13	13		1	8	9	10	10	8	9	7	7	8	7	6	5	6	7	4	8	9	10	10	8	9
Acyl-CoA dehydrogenase (EC 1.3.99.-)	SPO0582			1.40277	-0.854039			1.04605	-0.348869			0.518554	0.283989			0.388266	-0.335035	0	0	0	0	tr|Q5LVW3|Q5LVW3_RUEPO	tr|Q5LVW3|Q5LVW3_RUEPO	15	15	15		1	8	9	11	15	13	13	12	11	12	6	8	9	7	8	6	8	9	11	15	13	13
Heat shock protein, Hsp20 family	SPO0895			0.186762	-0.661917			0.185918	-0.480608			0.0977174	0.28152			0.266971	0.702021	0	0	0	0	tr|Q5LV07|Q5LV07_RUEPO	tr|Q5LV07|Q5LV07_RUEPO	3	3	3		1	2	3	1	2	2	2	2	2	2	2	2	2	1	2	2	2	3	1	2	2	2
3-deoxy-D-manno-octulosonic acid transferase (Kdo transferase) (EC 2.4.99.12) (Lipid IV(A) 3-deoxy-D-manno-octulosonic acid transferase)	SPO3444			2.08436	-0.463969			1.20376	-0.551364			0.252385	0.275682			0.366587	-0.0832055	0	0	0	0	tr|Q5LMW8|Q5LMW8_RUEPO	tr|Q5LMW8|Q5LMW8_RUEPO	5	5	5		1	1	2	1	1	1	1	2	1	2	2	4	3	3	4	4	1	2	1	1	1	1
Xanthine dehydrogenase, B subunit (EC 1.17.1.4)	SPO0653		+	1.29628	1.26278			0.108925	0.172369			0.115937	0.275219			0.521102	0.775476	0	0	0	0	tr|Q5LVP7|Q5LVP7_RUEPO	tr|Q5LVP7|Q5LVP7_RUEPO	12	12	12		1	7	8	8	4	3	5	8	6	4	1	8	5	0	1	0	7	8	8	4	3	5
TPR/sulfotransferase domain protein	SPO2903			1.08537	-0.604979	+	+	3.06328	-1.59562			0.317643	0.27518			0.107555	0.0519524	0	0	0	0	tr|Q5LPE5|Q5LPE5_RUEPO	tr|Q5LPE5|Q5LPE5_RUEPO	26	26	26		1	15	17	17	18	16	17	19	21	18	19	19	18	15	14	19	15	17	17	18	16	17
Oxidoreductase, zinc-binding dehydrogenase family	SPO1969			2.00592	-0.687105		+	2.82208	-1.21866			0.426927	0.27268			0.10358	-0.131426	0	0	0	0	tr|Q5LS01|Q5LS01_RUEPO	tr|Q5LS01|Q5LS01_RUEPO	12	12	12		1	5	4	5	5	8	6	5	6	7	4	4	9	4	5	7	5	4	5	5	8	6
Uncharacterized protein	SPO2184			0.82634	0.710324		+	1.47713	-1.14216			0.196285	0.270519			1.32669	0.898398	0	0	0	0	tr|Q5LRE6|Q5LRE6_RUEPO	tr|Q5LRE6|Q5LRE6_RUEPO	11	11	11		1	9	9	9	6	6	5	7	8	6	8	8	9	6	6	7	9	9	9	6	6	5
Uncharacterized protein	SPO2931			0.733349	-0.589722			0.940385	-0.823702			0.250954	0.267946			0.781938	-0.874263	0	0	0	0	tr|Q5LPB7|Q5LPB7_RUEPO	tr|Q5LPB7|Q5LPB7_RUEPO	8	8	8		1	6	4	7	6	6	7	6	6	6	4	5	7	4	6	5	6	4	7	6	6	7
NADH-quinone oxidoreductase (EC 7.1.1.-)	SPO2774			1.09558	0.681042			1.06613	-0.754128			0.357207	0.266493			0.0153707	0.0201867	0	0	0	0	tr|Q5LPS5|Q5LPS5_RUEPO	tr|Q5LPS5|Q5LPS5_RUEPO	33	33	33		1	30	27	31	27	27	30	28	26	27	20	26	30	22	25	17	30	27	31	27	27	30
Acetyltransferase, GNAT family	SPO3628			0.915103	-1.27422		+	1.30746	-1.25236			0.118241	0.265978			0.291627	-0.493383	0	0	0	0	tr|Q5LMD6|Q5LMD6_RUEPO	tr|Q5LMD6|Q5LMD6_RUEPO	6	6	6		1	2	3	2	4	5	5	5	4	4	3	2	4	4	4	4	2	3	2	4	5	5
Uncharacterized protein	SPO0836			0.165909	-0.148787		+	2.2554	-1.23204			0.172313	0.263585			0.820601	0.268094	0	0	0	0	tr|Q5LV66|Q5LV66_RUEPO	tr|Q5LV66|Q5LV66_RUEPO	8	8	8		1	7	6	7	6	6	7	7	7	7	6	8	8	7	8	7	7	6	7	6	6	7
Uncharacterized protein	SPO3587			0.945356	-0.517423			1.05571	-0.711943			0.692602	0.263346			0.133281	0.111007	0	0	0	0	tr|Q5LMH6|Q5LMH6_RUEPO	tr|Q5LMH6|Q5LMH6_RUEPO	8	8	8		1	7	7	7	8	7	6	6	4	6	6	5	7	6	5	6	7	7	7	8	7	6
ABC transporter, transmembrane ATP-binding protein	SPO0027			0.108995	-0.258607			0.196077	-0.31689			0.144911	0.26331			0.086143	-0.148019	0	0	0	0	tr|Q5LWH4|Q5LWH4_RUEPO	tr|Q5LWH4|Q5LWH4_RUEPO	7	7	7		1	0	1	0	4	5	4	7	6	4	2	2	5	3	0	1	0	1	0	4	5	4
HIT family protein	SPO1386			0.296902	-0.305864			1.60334	-0.933584			0.281524	0.261048			0.432344	0.316433	0	0	0	0	tr|Q5LTM7|Q5LTM7_RUEPO	tr|Q5LTM7|Q5LTM7_RUEPO	7	7	7		1	5	7	6	6	6	6	5	6	6	7	7	6	4	5	5	5	7	6	6	6	6
Bifunctional protein PutA [Includes: Proline dehydrogenase (EC 1.5.5.2) (Proline oxidase); Delta-1-pyrroline-5-carboxylate dehydrogenase (P5C dehydrogenase) (EC 1.2.1.88) (L-glutamate gamma-semialdehyde dehydrogenase)]	SPO3010			0.0357215	-0.0533854			0.781221	-0.91415			0.195487	0.258715			0.0339361	-0.0536531	0	0	0	0	tr|Q5LP42|Q5LP42_RUEPO	tr|Q5LP42|Q5LP42_RUEPO	14	14	14		1	9	11	7	8	10	10	9	9	9	4	8	7	4	3	4	9	11	7	8	10	10
Bacterial extracellular solute-binding protein, family 7	SPO3665			0.102107	-0.143259	+	+	1.49523	-1.99418			0.196076	0.25399			0.161399	0.373832	0	0	0	0	tr|Q5LM98|Q5LM98_RUEPO	tr|Q5LM98|Q5LM98_RUEPO	15	15	15		1	10	8	8	6	7	8	9	9	8	5	8	14	8	9	7	10	8	8	6	7	8
Uncharacterized protein	SPO0456			1.71349	-0.808233			1.56411	-0.648837			0.199366	0.252218			0.570117	0.255337	0	0	0	0	tr|Q5LW86|Q5LW86_RUEPO	tr|Q5LW86|Q5LW86_RUEPO	3	3	3		1	3	3	3	3	3	3	3	3	3	3	3	3	3	3	3	3	3	3	3	3	3
Thiol:disulfide interchange protein, DsbA family	SPO3446			0.609893	-0.594573	+	+	1.86132	-1.56319			0.274071	0.249265			0.284032	-0.323206	0	0	0	0	tr|Q5LMW6|Q5LMW6_RUEPO	tr|Q5LMW6|Q5LMW6_RUEPO	13	13	13		1	13	10	12	12	11	12	11	12	12	11	12	12	12	11	12	13	10	12	12	11	12
Putrescine-binding periplasmic protein	SPO1606			0.96203	1.09468	+	+	2.27951	-2.18407			0.16364	0.249017			0.103228	-0.142945	0	0	0	0	tr|Q5LT08|Q5LT08_RUEPO	tr|Q5LT08|Q5LT08_RUEPO	6	6	6		1	5	6	5	2	1	1	3	3	4	2	3	5	2	5	1	5	6	5	2	1	1
Oxidoreductase, short-chain dehydrogenase/reductase family	SPO3369			0.00219083	0.00342178			0.345717	-0.411683			0.158562	0.248757			0.089256	0.134204	0	0	0	0	tr|Q5LN43|Q5LN43_RUEPO	tr|Q5LN43|Q5LN43_RUEPO	10	10	10		1	3	6	6	6	5	9	5	5	6	1	2	5	2	3	3	3	6	6	6	5	9
MaoC domain protein	SPO3152	+	+	1.68043	-1.74092	+	+	1.36555	-2.59453			0.173466	0.247085			0.575074	-1.20683	0	0	0	0	tr|Q5LNQ1|Q5LNQ1_RUEPO	tr|Q5LNQ1|Q5LNQ1_RUEPO	5	5	5		1	2	2	2	3	1	1	4	5	4	1	2	3	2	3	2	2	2	2	3	1	1
FwdC/FmdC family protein	SPO1575		+	1.37544	-1.31501			0.781596	-1.18864			0.146628	0.245058			0.165295	-0.341935	0	0	0	0	tr|Q5LT39|Q5LT39_RUEPO	tr|Q5LT39|Q5LT39_RUEPO	1	1	1		1	1	1	1	1	1	1	1	1	1	1	1	1	1	1	1	1	1	1	1	1	1
Uncharacterized protein	SPO0140		+	1.29364	-1.27913			0.676076	-0.701919			0.128632	0.244141			0.353441	0.457352	0	0	0	0	tr|Q5LWU5|Q5LWU5_RUEPO	tr|Q5LWU5|Q5LWU5_RUEPO	5	5	5		1	2	2	1	2	2	2	4	4	4	2	2	2	1	1	2	2	2	1	2	2	2
Uncharacterized protein	SPO0953			1.67269	-0.859159			1.62634	-0.899886			0.293785	0.238338			0.0493112	0.0633322	0	0	0	0	tr|Q5LUU9|Q5LUU9_RUEPO	tr|Q5LUU9|Q5LUU9_RUEPO	15	15	15		1	10	14	11	12	10	13	15	14	12	14	11	13	10	10	12	10	14	11	12	10	13
Glutathione reductase (GRase) (EC 1.8.1.7)	SPO1328			1.77081	-1.12297			1.74994	-0.990597			0.264334	0.230513			0.285505	-0.238307	0	0	0	0	tr|Q5LTT4|Q5LTT4_RUEPO	tr|Q5LTT4|Q5LTT4_RUEPO	24	24	24		1	16	17	18	21	22	20	20	18	20	16	19	19	18	18	15	16	17	18	21	22	20
Glutathione S-transferase, putative	SPO0563			1.1119	-0.951459			0.643186	-0.522041			0.178851	0.22835			0.0773952	-0.10966	0	0	0	0	tr|Q5LVY2|Q5LVY2_RUEPO	tr|Q5LVY2|Q5LVY2_RUEPO	5	5	5		1	3	2	3	5	4	4	4	4	5	3	3	5	4	3	3	3	2	3	5	4	4
TRAP transporter, DctM subunit, putative	SPO2571			1.12683	-1.1168			1.27224	-0.836536			0.225306	0.221028			0.494883	-0.506413	0	0	0	0	tr|Q5LQC1|Q5LQC1_RUEPO	tr|Q5LQC1|Q5LQC1_RUEPO	8	8	8		1	4	4	4	5	7	7	7	7	7	4	4	3	6	6	5	4	4	4	5	7	7
Dihydroneopterin aldolase, putative	SPO1362			0.00431625	0.00553258			1.17118	-0.815484			0.215304	0.219727			0.0739033	0.0800966	0	0	0	0	tr|Q5LTQ1|Q5LTQ1_RUEPO	tr|Q5LTQ1|Q5LTQ1_RUEPO	14	14	14		1	11	11	11	11	12	11	12	11	11	12	11	5	8	9	7	11	11	11	11	12	11
NADH dehydrogenase subunit, putative	SPO1006			0.397942	0.426772			1.04132	-1.06729			0.15551	0.212609			0.147409	0.192867	0	0	0	0	tr|Q5LUP7|Q5LUP7_RUEPO	tr|Q5LUP7|Q5LUP7_RUEPO	3	3	3		1	3	2	3	2	3	3	3	2	2	2	3	3	3	3	2	3	2	3	2	3	3
NADH-ubiquinone oxidoreductase family protein	SPO0482			0.734604	0.707463			1.01493	-1.01593			0.160281	0.207684			0.330093	0.428985	0	0	0	0	tr|Q5LW61|Q5LW61_RUEPO	tr|Q5LW61|Q5LW61_RUEPO	5	5	5		1	4	4	4	2	2	3	3	3	3	3	5	5	3	4	4	4	4	4	2	2	3
4-hydroxyphenylpyruvate dioxygenase (EC 1.13.11.27)	SPO1426			0.127789	-0.220238		+	1.11017	-1.6333			0.0965769	0.201248	+	+	1.2089	3.44595	0	0	0	0	tr|Q5LTI8|Q5LTI8_RUEPO	tr|Q5LTI8|Q5LTI8_RUEPO	14	14	14		1	0	0	0	1	0	3	2	1	1	4	13	12	0	1	0	0	0	0	1	0	3
S-formylglutathione hydrolase (EC 3.1.2.12)	SPO3829			1.55951	-1.0084	+	+	4.16929	-1.47961			0.316505	0.199234			0.57122	0.406414	0	0	0	0	tr|Q5LLU2|Q5LLU2_RUEPO	tr|Q5LLU2|Q5LLU2_RUEPO	10	10	10		1	7	9	8	7	8	10	9	9	8	8	8	10	8	8	5	7	9	8	7	8	10
Aminotransferase, class III	SPO1401			0.628351	-0.625216	+	+	1.59532	-1.63975			0.142834	0.194303			0.297529	-0.371884	0	0	0	0	tr|Q5LTL3|Q5LTL3_RUEPO	tr|Q5LTL3|Q5LTL3_RUEPO	9	9	9		1	2	6	6	5	5	3	6	8	6	6	5	4	1	2	3	2	6	6	5	5	3
Uncharacterized protein	SPO2353			0.11867	0.273322			0.370823	-0.652418			0.114006	0.19319			0.0438243	0.104016	0	0	0	0	tr|Q5LQX9|Q5LQX9_RUEPO	tr|Q5LQX9|Q5LQX9_RUEPO	4	4	4		1	0	1	1	0	1	1	2	2	1	0	1	1	1	3	1	0	1	1	0	1	1
CvpA family protein	SPO2675			0.29244	-0.488898			0.232896	-0.4087			0.110362	0.19282			0.269334	-0.493842	0	0	0	0	tr|Q5LQ21|Q5LQ21_RUEPO	tr|Q5LQ21|Q5LQ21_RUEPO	2	2	2		1	1	0	1	2	2	2	1	1	2	1	0	2	2	0	0	1	0	1	2	2	2
Serine protease (EC 3.4.21.-)	SPO2645			0.178613	0.131205	+	+	2.54349	-1.59108			0.159702	0.192103			0.965943	0.571156	0	0	0	0	tr|Q5LQ51|Q5LQ51_RUEPO	tr|Q5LQ51|Q5LQ51_RUEPO	14	14	14		1	12	12	13	12	11	10	12	12	11	11	11	14	11	9	11	12	12	13	12	11	10
Transcriptional regulator, GntR family	SPO1842			0.570717	-0.534089			0.860127	-0.876958			0.126908	0.186517			0.111991	0.136787	0	0	0	0	tr|Q5LSC6|Q5LSC6_RUEPO	tr|Q5LSC6|Q5LSC6_RUEPO	6	6	6		1	2	4	4	3	3	3	6	5	3	1	3	5	2	4	2	2	4	4	3	3	3
Glycosyl hydrolase, family 25	SPO3258			0.0456193	0.0680478			1.17859	-1.11986			0.133034	0.186501			0.236858	0.328484	0	0	0	0	tr|Q5LNE7|Q5LNE7_RUEPO	tr|Q5LNE7|Q5LNE7_RUEPO	20	20	20		1	11	16	15	15	15	15	15	13	11	16	15	16	11	11	13	11	16	15	15	15	15
Sarcosine oxidase, alpha subunit family	SPO1746			0.0283454	0.0180365			1.71673	-0.67505			0.238429	0.18489			0.303558	0.198579	0	0	0	0	tr|Q5LSM1|Q5LSM1_RUEPO	tr|Q5LSM1|Q5LSM1_RUEPO	40	39	39		1	32	33	31	34	30	27	34	32	29	31	30	27	24	25	24	31	32	30	33	29	26
Uncharacterized protein	SPO3605			1.12484	-1.12434			0.010453	-0.0187867			0.0731038	0.184252			0.890507	1.04901	0	0	0	0	tr|Q5LMF8|Q5LMF8_RUEPO	tr|Q5LMF8|Q5LMF8_RUEPO	4	4	4		1	0	1	1	4	4	4	4	3	1	3	3	3	2	2	2	0	1	1	4	4	4
Nucleotidyltransferase/CBS/cyclic nucleotide-binding domain protein	SPO1809			0.112689	-0.210302		+	0.615431	-1.74348			0.0785599	0.17472			0.0908233	-0.161729	0	0	0	0	tr|Q5LSF9|Q5LSF9_RUEPO	tr|Q5LSF9|Q5LSF9_RUEPO	7	7	7		1	2	5	3	4	2	4	3	3	3	1	2	3	3	3	5	2	5	3	4	2	4
Phenylacetic acid degradation protein PaaG	SPO0757			0.616069	0.530088			0.976717	-0.925875			0.176667	0.17398			0.0253638	0.0445728	0	0	0	0	tr|Q5LVE5|Q5LVE5_RUEPO	tr|Q5LVE5|Q5LVE5_RUEPO	4	4	4		1	3	1	2	2	2	2	3	2	2	0	1	1	1	1	1	3	1	2	2	2	2
Glutathione S-transferase family protein	SPO0270			0.281432	-0.36113	+	+	1.76952	-1.63227			0.114574	0.170702			0.282779	-0.339643	0	0	0	0	tr|Q5LX57|Q5LX57_RUEPO	tr|Q5LX57|Q5LX57_RUEPO	9	9	9		1	6	6	7	4	6	6	6	5	7	5	5	7	4	5	5	6	6	7	4	6	6
Acyl-CoA dehydrogenase family protein	SPO0775			0.804883	-0.542293			1.23963	-0.888584			0.18983	0.157389			0.403583	-0.556618	0	0	0	0	tr|Q5LVC7|Q5LVC7_RUEPO	tr|Q5LVC7|Q5LVC7_RUEPO	10	10	10		1	9	9	8	9	7	9	10	8	9	5	8	9	7	8	7	9	9	8	9	7	9
Proline racemase, putative	SPO0607			0.289871	0.318511			0.804934	-1.02942			0.125576	0.157278			0.484683	-0.65045	0	0	0	0	tr|Q5LVT8|Q5LVT8_RUEPO	tr|Q5LVT8|Q5LVT8_RUEPO	4	4	4		1	3	4	3	2	1	1	2	3	1	1	2	2	1	3	3	3	4	3	2	1	1
Isoquinoline 1-oxidoreductase, beta subunit, putative	SPO2827			0.40805	-0.624502			0.627033	-0.79902			0.104812	0.157113			0.0606688	0.0943089	0	0	0	0	tr|Q5LPM1|Q5LPM1_RUEPO	tr|Q5LPM1|Q5LPM1_RUEPO	3	3	3		1	1	3	2	1	2	2	3	3	3	0	1	3	0	0	0	1	3	2	1	2	2
Glycosyl transferase, group 2 family protein	SPO0843			0.0582075	-0.214857			0.207276	-0.809622			0.038522	0.154608			0.162504	0.535306	0	0	0	0	tr|Q5LV59|Q5LV59_RUEPO	tr|Q5LV59|Q5LV59_RUEPO	6	6	6		1	3	4	3	1	4	3	6	4	2	3	4	4	3	3	4	3	4	3	1	4	3
ATP synthase subunit a (ATP synthase F0 sector subunit a) (F-ATPase subunit 6)	SPO3236			1.02813	-1.01579			0.0790437	-0.114346			0.123918	0.154519			0.658353	-1.05584	0	0	0	0	tr|Q5LNG9|Q5LNG9_RUEPO	tr|Q5LNG9|Q5LNG9_RUEPO	2	2	2		1	1	0	1	2	2	2	2	2	2	1	1	1	2	1	1	1	0	1	2	2	2
Sulfoacetaldehyde acetyltransferase (EC 2.3.3.15)	SPO3561			0.356482	-0.525531			0.784149	-0.75165			0.0709444	0.151515			0.541434	-0.901697	0	0	0	0	tr|Q5LMK2|Q5LMK2_RUEPO	tr|Q5LMK2|Q5LMK2_RUEPO	7	7	7		1	3	4	4	2	5	4	4	3	1	2	2	0	2	1	2	3	4	4	2	5	4
Oxidoreductase, FAD-binding protein	SPO0634			1.48186	-0.560835			1.2906	-0.570019			0.232054	0.144757			0.0939531	-0.123699	0	0	0	0	tr|Q5LVR6|Q5LVR6_RUEPO	tr|Q5LVR6|Q5LVR6_RUEPO	7	7	7		1	5	5	4	6	4	6	6	5	6	3	6	4	5	4	5	5	5	4	6	4	6
Glutathione S-transferase, putative	SPO3306			0.0788691	-0.145966		+	0.798601	-1.70068			0.0700954	0.14353			0.144306	0.251344	0	0	0	0	tr|Q5LNA6|Q5LNA6_RUEPO	tr|Q5LNA6|Q5LNA6_RUEPO	4	4	4		1	3	3	2	1	3	3	3	3	2	2	3	3	2	4	2	3	3	2	1	3	3
Tellurite resistance protein	SPO1920			0.116618	-0.0959377		+	1.84561	-1.11259			0.145985	0.141194			0.251516	0.187065	0	0	0	0	tr|Q5LS50|Q5LS50_RUEPO	tr|Q5LS50|Q5LS50_RUEPO	14	14	14		1	8	7	11	8	10	11	10	8	8	10	11	10	10	8	11	8	7	11	8	10	11
Uncharacterized protein	SPO0300			0.561323	-0.507496		+	1.78971	-1.19959			0.128543	0.139437			0.298458	-0.343678	0	0	0	0	tr|Q5LX80|Q5LX80_RUEPO	tr|Q5LX80|Q5LX80_RUEPO	7	7	7		1	4	6	5	5	5	5	7	5	5	5	6	7	6	5	6	4	6	5	5	5	5
Choline dehydrogenase (EC 1.1.99.1)	SPO1088			0.113951	-0.488139	+	+	2.504	6.68441			0.044264	0.139129			0.0963485	-0.276768	0	0	0	0	tr|Q5LUG6|Q5LUG6_RUEPO	tr|Q5LUG6|Q5LUG6_RUEPO	26	26	26		1	1	1	3	24	24	24	4	1	2	1	2	2	4	0	2	1	1	3	24	24	24
Uncharacterized protein	SPO1855			0.907404	0.852462			0.697396	-0.685167			0.101139	0.137825			0.638127	0.781122	0	0	0	0	tr|Q5LSB3|Q5LSB3_RUEPO	tr|Q5LSB3|Q5LSB3_RUEPO	3	3	3		1	2	2	2	2	2	3	2	2	2	2	2	2	2	3	1	2	2	2	2	2	3
Uncharacterized protein	SPO0907			0.878578	-0.745934	+	+	1.94453	-1.63622			0.0939008	0.131966			0.112721	-0.127611	0	0	0	0	tr|Q5LUZ5|Q5LUZ5_RUEPO	tr|Q5LUZ5|Q5LUZ5_RUEPO	8	8	8		1	4	5	3	3	5	4	4	3	4	4	2	4	2	5	3	4	5	3	3	5	4
D-isomer specific 2-hydroxyacid dehydrogenase family protein	SPO0415			0.976782	-0.432416		+	1.18965	-1.31777			0.203842	0.130682			1.56572	0.505075	0	0	0	0	tr|Q5LWC7|Q5LWC7_RUEPO	tr|Q5LWC7|Q5LWC7_RUEPO	12	12	12		1	8	7	5	6	6	8	7	7	8	7	9	8	4	9	7	8	7	5	6	6	8
Uncharacterized protein	SPO3454	+	+	0.96192	-2.60391			0.533601	-0.618634			0.0794207	0.127682			0.00597543	-0.0132758	0	0	0	0	tr|Q5LMV8|Q5LMV8_RUEPO	tr|Q5LMV8|Q5LMV8_RUEPO	7	7	7		1	2	0	1	6	7	6	5	6	5	4	6	6	4	5	4	2	0	1	6	7	6
Uncharacterized protein	SPO2197		+	1.80098	-1.21243		+	2.04073	-1.40436			0.0861975	0.127107			0.859874	-0.622477	0	0	0	0	tr|Q5LRD2|Q5LRD2_RUEPO	tr|Q5LRD2|Q5LRD2_RUEPO	7	7	7		1	5	4	5	6	6	6	7	6	5	5	4	6	5	6	5	5	4	5	6	6	6
Amidophosphoribosyltransferase (ATase) (EC 2.4.2.14) (Glutamine phosphoribosylpyrophosphate amidotransferase) (GPATase)	SPO2677			0.34917	0.281336			1.22812	-0.938295			0.113977	0.126863			0.0588125	-0.104968	0	0	0	0	tr|Q5LQ19|Q5LQ19_RUEPO	tr|Q5LQ19|Q5LQ19_RUEPO	17	17	17		1	14	14	15	8	11	12	15	13	15	8	11	12	10	11	7	14	14	15	8	11	12
Alcohol dehydrogenase, iron-containing	SPO2609			0.943569	-0.641946			1.15767	-0.729793			0.112605	0.121496			0.0748497	-0.0794748	0	0	0	0	tr|Q5LQ86|Q5LQ86_RUEPO	tr|Q5LQ86|Q5LQ86_RUEPO	21	21	21		1	19	20	17	18	17	19	19	19	15	17	19	18	16	15	17	19	20	17	18	17	19
Uncharacterized protein	SPO3142			1.56997	-0.734662		+	2.8161	-1.30015			0.204783	0.114541			0.299222	-0.249518	0	0	0	0	tr|Q5LNR1|Q5LNR1_RUEPO	tr|Q5LNR1|Q5LNR1_RUEPO	21	21	21		1	13	16	14	16	17	15	16	14	15	10	12	16	12	13	14	13	16	14	16	17	15
Membrane protein, putative	SPO0958		+	1.29391	-1.57575	+	+	1.86315	-1.87526			0.0472246	0.112236			0.849201	-1.01042	0	0	0	0	tr|Q5LUU4|Q5LUU4_RUEPO	tr|Q5LUU4|Q5LUU4_RUEPO	5	5	5		1	1	0	0	3	4	3	1	4	2	2	1	3	0	0	0	1	0	0	3	4	3
Holliday junction ATP-dependent DNA helicase RuvA (EC 3.6.4.12)	SPO3116			1.14212	-0.649352		+	1.57218	-1.34953			0.106887	0.108493			0.155777	-0.155162	0	0	0	0	sp|Q5LNT7|RUVA_RUEPO	sp|Q5LNT7|RUVA_RUEPO	6	6	6		1	6	4	3	5	4	4	5	4	4	4	5	5	5	5	5	6	4	3	5	4	4
Spermidine/putrescine import ATP-binding protein PotA (EC 7.6.2.11)	SPO3472			0.023389	0.0171261			2.25666	-1.02852			0.107922	0.101205			0.567593	-0.413652	0	0	0	0	tr|Q5LMU0|Q5LMU0_RUEPO	tr|Q5LMU0|Q5LMU0_RUEPO	30	30	30		1	23	25	23	25	20	24	25	25	23	22	21	17	17	15	18	23	25	23	25	20	24
4-diphosphocytidyl-2-C-methyl-D-erythritol kinase (CMK) (EC 2.7.1.148) (4-(cytidine-5'-diphospho)-2-C-methyl-D-erythritol kinase)	SPO0318			0.347909	-0.489623	+	+	1.59393	-2.37464			0.0576931	0.0992037			0.132198	-0.357428	0	0	0	0	sp|Q5LX98|ISPE_RUEPO	sp|Q5LX98|ISPE_RUEPO	3	3	3		1	1	2	2	1	2	2	2	2	2	2	2	1	3	2	2	1	2	2	1	2	2
Uncharacterized protein	SPO2950			0.32554	-0.404514			1.06175	-0.648491			0.047274	0.0962931			1.02292	0.853715	0	0	0	0	tr|Q5LP98|Q5LP98_RUEPO	tr|Q5LP98|Q5LP98_RUEPO	2	2	2		1	2	0	2	1	1	1	2	1	1	0	2	2	2	2	2	2	0	2	1	1	1
Agmatinase (EC 3.5.3.11)	SPO0599			0.665727	-0.765198	+	+	1.86392	-1.6943			0.0738841	0.0936203			0.331315	-0.533146	0	0	0	0	tr|Q5LVU6|Q5LVU6_RUEPO	tr|Q5LVU6|Q5LVU6_RUEPO	6	6	6		1	3	4	2	3	2	3	3	4	3	4	3	3	4	3	4	3	4	2	3	2	3
Uncharacterized protein	SPO1438		+	0.740753	-1.57876		+	0.72824	-1.65423			0.0309939	0.0915368			0.50997	1.20345	0	0	0	0	tr|Q5LTH6|Q5LTH6_RUEPO	tr|Q5LTH6|Q5LTH6_RUEPO	3	3	3		1	1	1	1	0	1	0	3	3	1	3	3	3	1	2	2	1	1	1	0	1	0
Carbon-monoxide dehydrogenase, small subunit (EC 1.2.99.2)	SPO1518			0.711849	0.330054			1.60168	-0.87174			0.0963193	0.0911846			0.323986	-0.314111	0	0	0	0	tr|Q5LT96|Q5LT96_RUEPO	tr|Q5LT96|Q5LT96_RUEPO	3	3	3		1	3	3	3	3	3	2	3	2	3	0	2	1	0	1	0	3	3	3	3	3	2
Isethionate TRAP transporter	SPO2358	+	+	2.35735	1.80041		+	1.0439	-1.5249			0.037933	0.0900065			0.607762	-0.460763	0	0	0	0	tr|Q5LQX4|Q5LQX4_RUEPO	tr|Q5LQX4|Q5LQX4_RUEPO	8	8	8		1	6	6	7	1	2	1	2	2	1	0	1	2	1	1	0	6	6	7	1	2	1
Oxidoreductase, short-chain dehydrogenase/reductase family	SPO0724			1.30424	-0.824703			1.53696	-1.0266			0.0837388	0.0879218			0.0538869	-0.0499681	0	0	0	0	tr|Q5LVH7|Q5LVH7_RUEPO	tr|Q5LVH7|Q5LVH7_RUEPO	14	14	14		1	6	7	7	7	11	9	10	10	8	5	9	9	6	7	7	6	7	7	7	11	9
Uncharacterized protein	SPO2818	+	+	2.30064	-3.04371			0.380744	-0.347008			0.0721678	0.0855738			0.501342	-0.793346	0	0	0	0	tr|Q5LPN0|Q5LPN0_RUEPO	tr|Q5LPN0|Q5LPN0_RUEPO	20	20	20		1	3	6	7	17	17	17	15	13	17	8	12	13	14	11	11	3	6	7	17	17	17
Peptide methionine sulfoxide reductase MsrA (Protein-methionine-S-oxide reductase) (EC 1.8.4.11) (Peptide-methionine (S)-S-oxide reductase) (Peptide Met(O) reductase)	SPO3740			0.616798	-0.974969			0.873699	-1.27571			0.0360903	0.0807482			0.0263227	-0.0566711	0	0	0	0	tr|Q5LM24|Q5LM24_RUEPO	tr|Q5LM24|Q5LM24_RUEPO	7	7	7		1	3	4	4	4	3	5	5	6	5	5	4	5	4	4	3	3	4	4	4	3	5
Glycolate oxidase, GlcE subunit	SPO3479		+	1.32355	-1.76163			2.17513	-0.762523			0.0939192	0.0774428			0.161387	0.128925	0	0	0	0	tr|Q5LMT3|Q5LMT3_RUEPO	tr|Q5LMT3|Q5LMT3_RUEPO	9	9	9		1	0	2	2	4	8	6	6	8	4	7	7	7	4	3	2	0	2	2	4	8	6
CAIB/BAIF family protein	SPO2886			0.852578	-0.916713	+	+	2.1485	-1.61719			0.0549266	0.0739918			0.321036	-0.262189	0	0	0	0	tr|Q5LPG2|Q5LPG2_RUEPO	tr|Q5LPG2|Q5LPG2_RUEPO	11	11	11		1	5	8	9	10	8	9	10	7	5	9	8	7	7	8	7	5	8	9	10	8	9
Uncharacterized protein	SPO1037			0.36005	0.658644			0.409306	-0.781532			0.0253653	0.0687218			0.721335	1.20597	0	0	0	0	tr|Q5LUL7|Q5LUL7_RUEPO	tr|Q5LUL7|Q5LUL7_RUEPO	5	5	5		1	2	2	4	5	3	2	2	5	3	3	2	2	2	2	4	2	2	4	5	3	2
Uncharacterized protein	SPO1739			0.911248	-0.907394		+	1.37447	-1.28605			0.0460336	0.0679162			0.0958572	-0.170024	0	0	0	0	tr|Q5LSM8|Q5LSM8_RUEPO	tr|Q5LSM8|Q5LSM8_RUEPO	4	4	4		1	2	4	3	3	3	3	4	3	3	4	4	4	3	4	4	2	4	3	3	3	3
Lysine-ketoglutarate reductase	SPO3307			0.878671	-0.68939		+	1.59482	-1.1843			0.062184	0.0665576			0.101861	-0.12091	0	0	0	0	tr|Q5LNA5|Q5LNA5_RUEPO	tr|Q5LNA5|Q5LNA5_RUEPO	15	15	15		1	10	9	10	9	10	10	9	12	9	10	10	11	12	11	9	10	9	10	9	10	10
Adenylate/guanylate cyclase	SPO0688			0.749421	-0.446191			0.969574	-0.652765			0.0723483	0.066515			0.433424	-0.265311	0	0	0	0	tr|Q5LVL2|Q5LVL2_RUEPO	tr|Q5LVL2|Q5LVL2_RUEPO	12	12	12		1	6	7	5	6	5	7	8	8	8	5	7	8	4	8	8	6	7	5	6	5	7
Transcriptional regulator, LysR family	SPO0206			0.263603	-0.234832	+	+	1.67454	-1.94771			0.050496	0.0648759			0.151724	0.178417	0	0	0	0	tr|Q5LWZ8|Q5LWZ8_RUEPO	tr|Q5LWZ8|Q5LWZ8_RUEPO	6	6	6		1	1	1	2	2	2	1	4	4	2	5	3	5	2	3	1	1	1	2	2	2	1
Uncharacterized protein	SPO2298			0.720806	-1.21602	+	+	1.76188	-2.81776			0.0317849	0.0646547			0.1143	-0.37755	0	0	0	0	tr|Q5LR34|Q5LR34_RUEPO	tr|Q5LR34|Q5LR34_RUEPO	3	3	3		1	0	2	2	1	1	0	3	2	2	1	2	3	2	2	3	0	2	2	1	1	0
Biopolymer transport protein, ExbD/TolR family	SPO3111			0.875642	-0.615203			0.24535	-0.153013			0.0287371	0.0551287			0.133944	-0.0968984	0	0	0	0	tr|Q5LNU2|Q5LNU2_RUEPO	tr|Q5LNU2|Q5LNU2_RUEPO	4	4	4		1	2	2	2	2	2	3	3	3	3	3	1	2	2	2	2	2	2	2	2	2	3
Transcriptional regulator MetR	SPO3015			0.407913	-0.967606		+	0.818171	-1.83258			0.0161232	0.054362			0.0161328	0.0529156	0	0	0	0	tr|Q5LP37|Q5LP37_RUEPO	tr|Q5LP37|Q5LP37_RUEPO	5	5	5		1	2	1	2	2	3	3	3	4	3	3	3	4	3	4	4	2	1	2	2	3	3
Membrane protein, putative	SPO0185		+	1.0698	1.93618			0.319226	0.670046			0.0189991	0.0535685			0.0745315	0.189637	0	0	0	0	tr|Q5LWY5|Q5LWY5_RUEPO	tr|Q5LWY5|Q5LWY5_RUEPO	4	4	4		1	3	3	3	1	1	2	2	1	2	1	2	1	2	1	2	3	3	3	1	1	2
Uncharacterized protein	SPO1129			0.483626	-0.233484			1.76047	-0.954526			0.0753759	0.0497004			0.612397	-0.289789	0	0	0	0	tr|Q5LUC5|Q5LUC5_RUEPO	tr|Q5LUC5|Q5LUC5_RUEPO	8	8	8		1	4	4	4	3	5	3	3	3	3	4	4	4	3	4	4	4	4	4	3	5	3
Molybdopterin biosynthesis protein	SPO2639			0.323205	-0.125334	+	+	1.74912	-1.89373			0.0362692	0.0443344			0.331416	-0.167091	0	0	0	0	tr|Q5LQ57|Q5LQ57_RUEPO	tr|Q5LQ57|Q5LQ57_RUEPO	9	9	9		1	5	4	4	2	3	4	7	5	5	4	6	7	8	6	6	5	4	4	2	3	4
Adenine phosphoribosyltransferase (APRT) (EC 2.4.2.7)	SPO3066			1.46525	-0.86052		+	2.17916	-1.33079			0.0615181	0.0433985			0.012089	-0.0123196	0	0	0	0	sp|Q5LNY7|APT_RUEPO	sp|Q5LNY7|APT_RUEPO	9	9	9		1	5	6	5	6	7	8	7	7	8	7	7	6	8	6	8	5	6	5	6	7	8
Uncharacterized protein	SPO2062	+	+	1.72586	-1.91608			1.01864	-0.811953			0.0352857	0.0407708			1.01747	-0.709726	0	0	0	0	tr|Q5LRR3|Q5LRR3_RUEPO	tr|Q5LRR3|Q5LRR3_RUEPO	7	7	7		1	2	2	3	5	5	4	7	3	5	2	2	4	3	2	3	2	2	3	5	5	4
Oxidoreductase, short-chain dehydrogenase/reductase family	SPO3051			0.243436	-0.231803		+	1.34425	-1.30552			0.0280023	0.0359268			0.0837116	-0.0910606	0	0	0	0	tr|Q5LP01|Q5LP01_RUEPO	tr|Q5LP01|Q5LP01_RUEPO	9	9	9		1	7	6	6	6	8	7	7	8	7	6	8	8	7	8	5	7	6	6	6	8	7
33 kDa chaperonin	SPO0024			0.635318	0.683356			0.183083	-0.351315			0.0180773	0.0354436			0.288086	0.38963	0	0	0	0	tr|Q5LWH7|Q5LWH7_RUEPO	tr|Q5LWH7|Q5LWH7_RUEPO	6	6	6		1	3	3	3	3	4	4	4	2	3	3	3	3	1	2	1	3	3	3	3	4	4
Hydantoin utilization protein, putative	SPO1695			0.238053	0.246603			0.231541	-0.241926			0.023954	0.0354252			0.391829	-0.53058	0	0	0	0	tr|Q5LSS1|Q5LSS1_RUEPO	tr|Q5LSS1|Q5LSS1_RUEPO	6	6	6		1	3	3	3	5	3	5	3	3	3	1	2	4	1	1	2	3	3	3	5	3	5
Signal transduction	PO1356a	+	+	2.30074	-1.58572			0.248055	-0.182934			0.0166973	0.0323601			0.3921	-0.334776	0	0	0	0	tr|V5UZD3|V5UZD3_RUEPO	tr|V5UZD3|V5UZD3_RUEPO	5	5	5		1	1	1	1	4	3	2	4	1	2	4	1	4	2	3	3	1	1	1	4	3	2
NADH ubiquinone oxidoreductase, putative	SPO3772			0.197343	0.152911			1.6412	-1.03433			0.03659	0.0321452			0.00609947	-0.0084273	0	0	0	0	tr|Q5LLZ2|Q5LLZ2_RUEPO	tr|Q5LLZ2|Q5LLZ2_RUEPO	21	21	21		1	16	19	17	17	16	18	17	19	16	18	16	18	15	15	15	16	19	17	17	16	18
AsmA family protein	SPO0945			0.257	-0.192615			1.6658	-0.948137			0.024982	0.0275014			0.21299	-0.181716	0	0	0	0	tr|Q5LUV7|Q5LUV7_RUEPO	tr|Q5LUV7|Q5LUV7_RUEPO	20	20	20		1	16	18	16	15	15	17	16	18	14	15	14	14	12	11	13	16	18	16	15	15	17
Propionyl-CoA carboxylase, beta subunit (EC 6.4.1.3)	SPO1094		+	2.94333	-1.50385	+	+	3.07049	-2.38139			0.0288528	0.0251217			0.982057	-1.33322	0	0	0	0	tr|Q5LUG0|Q5LUG0_RUEPO	tr|Q5LUG0|Q5LUG0_RUEPO	26	26	26		1	15	19	20	15	17	17	24	23	22	14	16	19	21	17	21	15	19	20	15	17	17
UDP-N-acetylmuramate--L-alanine ligase (EC 6.3.2.8) (UDP-N-acetylmuramoyl-L-alanine synthetase)	SPO1196			0.626354	-0.260855		+	2.35219	-1.09977			0.0197676	0.0176894			1.04109	-0.448128	0	0	0	0	sp|Q5LU62|MURC_RUEPO	sp|Q5LU62|MURC_RUEPO	23	23	23		1	20	20	19	21	20	20	21	18	21	20	17	17	17	18	20	20	20	19	21	20	20
NADH-quinone oxidoreductase subunit I (EC 7.1.1.-) (NADH dehydrogenase I subunit I) (NDH-1 subunit I)	SPO2770			0.575988	0.395996			1.54565	-0.944713			0.015497	0.0147718			0.0246886	-0.0296167	0	0	0	0	sp|Q5LPS9|NUOI_RUEPO	sp|Q5LPS9|NUOI_RUEPO	9	9	9		1	8	7	8	8	9	9	9	7	9	6	7	9	8	7	6	8	7	8	8	9	9
30S ribosomal protein S15	SPO3840			0.749778	-0.945102	+	+	1.83465	-2.13307			0.00688774	0.0140076			0.106249	-0.164342	0	0	0	0	sp|Q5LLT1|RS15_RUEPO	sp|Q5LLT1|RS15_RUEPO	10	10	10		1	7	9	7	6	5	6	7	8	7	10	7	5	8	8	9	7	9	7	6	5	6
Transcriptional regulator, MarR family	SPO3689			0.0510729	-0.0665792	+	+	1.47483	-1.56579			0.00728928	0.0107295			0.385961	-0.367022	0	0	0	0	tr|Q5LM75|Q5LM75_RUEPO	tr|Q5LM75|Q5LM75_RUEPO	6	6	6		1	4	4	4	5	3	5	6	5	4	3	4	5	3	4	4	4	4	4	5	3	5
Transcription antitermination protein NusB (Antitermination factor NusB)	SPO1763			0.894702	-0.461351	+	+	2.5881	-1.4081			0.0104607	0.00999006			2.08416	0.967447	0	0	0	0	tr|Q5LSK4|Q5LSK4_RUEPO	tr|Q5LSK4|Q5LSK4_RUEPO	7	7	7		1	3	4	3	4	4	3	6	5	4	4	6	6	4	3	4	3	4	3	4	4	3
Uncharacterized protein	SPO0403	+	+	1.6192	-2.87512	+	+	2.73272	-1.37951			0.011189	0.00994237			0.418798	-0.3315	0	0	0	0	tr|Q5LWD9|Q5LWD9_RUEPO	tr|Q5LWD9|Q5LWD9_RUEPO	12	12	12		1	3	4	2	7	6	8	7	8	7	6	9	8	8	6	6	3	4	2	7	6	8
Preprotein translocase, YajC subunit	SPO2322			0.511323	-0.573608			1.08207	-1.03604			0.00650826	0.00950877			0.0936803	-0.147982	0	0	0	0	tr|Q5LR10|Q5LR10_RUEPO	tr|Q5LR10|Q5LR10_RUEPO	11	11	11		1	9	10	8	8	8	8	10	10	8	10	8	9	6	8	9	9	10	8	8	8	8
Enoyl-CoA hydratase/isomerase family protein	SPO1971			0.769651	-0.331851	+	+	2.44396	-1.41494			0.00346872	0.00425148			0.128595	-0.0850531	0	0	0	0	tr|Q5LRZ9|Q5LRZ9_RUEPO	tr|Q5LRZ9|Q5LRZ9_RUEPO	5	5	5		1	2	2	3	1	2	2	2	4	2	1	1	2	1	1	1	2	2	3	1	2	2
Acetyl-CoA carboxylase carboxyltransferase	SPO0578			0.0929982	-0.146549			1.28662	-0.726615			0.00129065	0.00245667			0.0897874	-0.124317	0	0	0	0	tr|Q5LVW7|Q5LVW7_RUEPO	tr|Q5LVW7|Q5LVW7_RUEPO	3	3	3		1	1	2	0	2	2	2	1	2	1	0	1	0	2	0	2	1	2	0	2	2	2
Enoyl-CoA hydratase/isomerase/3-hydroxyacyl-CoA dehydrogenase	SPO0772			0.996417	-0.613298			1.59531	-0.94256			0.00251143	0.00239118			0.552455	-0.486637	0	0	0	0	tr|Q5LVD0|Q5LVD0_RUEPO	tr|Q5LVD0|Q5LVD0_RUEPO	38	38	38		1	24	23	25	27	25	27	29	28	27	18	22	25	24	22	25	24	23	25	27	25	27
Oxidoreductase, short chain dehydrogenase/reductase family	SPO1965	+	+	2.19284	-1.64096		+	1.74967	-1.21513			0.000886766	-0.00101089			0.163489	-0.311383	0	0	0	0	tr|Q5LS05|Q5LS05_RUEPO	tr|Q5LS05|Q5LS05_RUEPO	7	7	7		1	1	2	4	4	4	5	5	3	4	1	5	6	2	4	3	1	2	4	4	4	5
Cell division permease protein FtsX, putative	SPO0338			1.91854	-1.06462			1.75088	-1.06453			0.00414439	-0.00458018			1.15767	-0.636934	0	0	0	0	tr|Q5LXD3|Q5LXD3_RUEPO	tr|Q5LXD3|Q5LXD3_RUEPO	3	3	3		1	2	1	2	2	2	2	2	2	2	1	1	2	2	2	1	2	1	2	2	2	2
Acrylyl-CoA reductase AcuI (EC 1.3.1.84) (Acryloyl-coenzyme A reductase)	SPO1914			1.37904	-0.858459	+	+	2.09291	-1.84755			0.00593731	-0.00625483			0.43486	-0.35364	0	0	0	0	sp|Q5LS56|ACUI_RUEPO	sp|Q5LS56|ACUI_RUEPO	11	11	11		1	7	6	5	7	8	6	8	7	7	7	7	8	7	7	7	7	6	5	7	8	6
Glycerophosphoryl diester phosphodiesterase family protein	SPO0301		+	1.15156	-1.62408	+	+	2.51137	-1.76847			0.00741964	-0.0094738			0.580415	-0.645025	0	0	0	0	tr|Q5LX79|Q5LX79_RUEPO	tr|Q5LX79|Q5LX79_RUEPO	2	2	2		1	1	2	1	2	2	2	2	2	2	1	2	2	1	1	2	1	2	1	2	2	2
Uncharacterized protein	SPO1118		+	1.37637	-1.74344	+	+	1.19172	-2.06365			0.00999297	-0.00964864			0.0461096	0.0712452	0	0	0	0	tr|Q5LUD6|Q5LUD6_RUEPO	tr|Q5LUD6|Q5LUD6_RUEPO	4	4	4		1	2	1	2	2	3	2	3	2	2	1	3	2	2	1	2	2	1	2	2	3	2
Enoyl-CoA hydratase/isomerase family protein	SPO3025			1.26119	-0.83561			1.61253	-0.9739			0.00860029	-0.010568			0.543487	-0.572903	0	0	0	0	tr|Q5LP27|Q5LP27_RUEPO	tr|Q5LP27|Q5LP27_RUEPO	7	7	7		1	5	5	4	5	6	5	6	5	3	4	3	4	4	4	6	5	5	4	5	6	5
Recombination protein RecR	SPO3569			1.61601	-0.660632		+	1.58157	-1.52012			0.0129459	-0.0109914			0.026689	0.0325445	0	0	0	0	sp|Q5LMJ4|RECR_RUEPO	sp|Q5LMJ4|RECR_RUEPO	3	3	3		1	3	3	2	3	3	3	2	3	3	2	3	2	3	2	2	3	3	2	3	3	3
SapC protein, putative	SPO2717			0.4132	-0.328854			1.04036	-0.894502			0.012693	-0.0124518			0.408466	-0.27556	0	0	0	0	tr|Q5LPX9|Q5LPX9_RUEPO	tr|Q5LPX9|Q5LPX9_RUEPO	8	8	8		1	6	6	6	8	8	7	6	5	7	7	5	6	6	5	6	6	6	6	8	8	7
Cyclopropane-fatty-acyl-phospholipid synthase (EC 2.1.1.79)	SPO1918			0.0805346	-0.0937894	+	+	1.53636	-1.72598			0.0120235	-0.0151068			0.749752	-1.67312	0	0	0	0	tr|Q5LS52|Q5LS52_RUEPO	tr|Q5LS52|Q5LS52_RUEPO	12	12	12		1	10	7	9	7	6	9	8	8	9	0	3	7	9	10	8	10	7	9	7	6	9
Mechanosensitive ion channel family protein	SPO1922			0.00264448	-0.00646528			0.40108	-0.690493			0.00842162	-0.0173569			0.323513	-0.535526	0	0	0	0	tr|Q5LS48|Q5LS48_RUEPO	tr|Q5LS48|Q5LS48_RUEPO	7	7	7		1	2	1	1	5	2	3	2	4	2	1	0	1	2	1	1	2	1	1	5	2	3
Type I secretion target repeat protein	SPO3673			0.628481	-0.249985	+	+	2.73001	-1.93881			0.0164759	-0.0183608			0.26463	0.234975	0	0	0	0	tr|Q5LM90|Q5LM90_RUEPO	tr|Q5LM90|Q5LM90_RUEPO	12	12	12		1	10	9	8	7	5	8	9	9	8	8	8	10	8	8	6	10	9	8	7	5	8
Uncharacterized protein	SPO2084			0.0836218	-0.215171			0.385231	-0.974034			0.00751909	-0.0192382			0.35598	0.680515	0	0	0	0	tr|Q5LRP1|Q5LRP1_RUEPO	tr|Q5LRP1|Q5LRP1_RUEPO	6	6	6		1	2	3	3	5	2	2	4	5	3	3	2	4	2	2	3	2	3	3	5	2	2
Dimethylsulfonioproprionate demethylase DmdA (EC 2.1.1.269)	SPO1913		+	1.39258	-1.31743			1.37905	-1.1182			0.0190666	-0.0238132			0.451713	-0.516195	0	0	0	0	sp|Q5LS57|DMDA_RUEPO	sp|Q5LS57|DMDA_RUEPO	6	6	6		1	3	4	2	3	4	4	3	4	4	5	2	3	4	3	2	3	4	2	3	4	4
Sensor histidine kinase RegB (EC 2.7.3.-)	SPO3867			0.187584	-0.227423			1.12102	-0.51947			0.0689342	-0.0286872			1.16531	-0.311492	0	0	0	0	tr|Q5LLQ5|Q5LLQ5_RUEPO	tr|Q5LLQ5|Q5LLQ5_RUEPO	4	4	4		1	1	2	2	2	2	3	2	3	2	2	3	2	2	2	2	1	2	2	2	2	3
ErfK/YbiS/YcfS/YnhG family protein	SPO0031			0.161352	0.20521			0.589847	-0.708704			0.0164175	-0.0305837			0.493912	0.562507	0	0	0	0	tr|Q5LWI9|Q5LWI9_RUEPO	tr|Q5LWI9|Q5LWI9_RUEPO	6	6	6		1	4	4	3	3	3	3	4	4	4	3	3	4	2	3	3	4	4	3	3	3	3
Biotin transporter	SPO2302			0.968553	-0.917957		+	2.49015	-1.09675			0.0384657	-0.0317135			0.353856	0.177572	0	0	0	0	tr|Q5LR30|Q5LR30_RUEPO	tr|Q5LR30|Q5LR30_RUEPO	3	3	3		1	2	1	3	2	2	2	2	3	2	1	1	2	1	2	1	2	1	3	2	2	2
3-hydroxyacyl-CoA dehydrogenase, type II (EC 1.1.1.35)	SPO2487			0.285552	-0.300018			1.15329	-1.14598			0.0256575	-0.0333106			0.182301	-0.243333	0	0	0	0	tr|Q5LQK2|Q5LQK2_RUEPO	tr|Q5LQK2|Q5LQK2_RUEPO	11	11	11		1	9	8	10	9	7	10	9	10	7	6	8	5	6	6	7	9	8	10	9	7	10
Uncharacterized protein	SPO3548			0.871937	-0.482318	+	+	1.51223	-1.57438			0.0243933	-0.034214			0.772306	-0.380545	0	0	0	0	tr|Q5LML5|Q5LML5_RUEPO	tr|Q5LML5|Q5LML5_RUEPO	6	6	6		1	5	2	3	4	3	3	3	4	3	4	4	3	2	3	3	5	2	3	4	3	3
Uncharacterized protein	SPO2614			0.0197779	-0.0323385			0.609486	-0.63188			0.0257416	-0.0344607			0.0234101	0.0577768	0	0	0	0	tr|Q5LQ82|Q5LQ82_RUEPO	tr|Q5LQ82|Q5LQ82_RUEPO	3	3	3		1	2	3	2	2	2	2	1	2	1	1	2	1	0	0	0	2	3	2	2	2	2
Transcriptional regulator, putative	SPO1022			0.536394	-1.70353	+	+	1.66554	-2.34453			0.0184587	-0.0358162			0.0501886	0.0924021	0	0	0	0	tr|Q5LUN1|Q5LUN1_RUEPO	tr|Q5LUN1|Q5LUN1_RUEPO	3	3	3		1	1	3	1	1	0	1	2	3	2	3	2	3	1	2	3	1	3	1	1	0	1
HAD-superfamily hydrolase, subfamily IA, variant 1	SPO3762			0.691926	-1.22202	+	+	1.01604	-1.94685			0.0208349	-0.0372353			0.0948833	0.14927	0	0	0	0	tr|Q5LM01|Q5LM01_RUEPO	tr|Q5LM01|Q5LM01_RUEPO	5	5	5		1	1	2	0	4	1	2	5	4	2	2	3	3	1	4	1	1	2	0	4	1	2
Farnesyl diphosphate synthase (EC 2.5.1.10)	SPO0248			0.530671	-0.25311		+	1.88535	-1.09281			0.0680869	-0.0468737			0.241433	0.155111	0	0	0	0	tr|Q5LX41|Q5LX41_RUEPO	tr|Q5LX41|Q5LX41_RUEPO	4	4	4		1	3	3	3	2	2	2	4	4	2	3	3	4	3	3	2	3	3	3	2	2	2
Uncharacterized protein	SPO2113			0.245172	-0.517037			0.35931	-0.679616			0.0205198	-0.0479558			0.14049	-0.306146	0	0	0	0	tr|Q5LRL2|Q5LRL2_RUEPO	tr|Q5LRL2|Q5LRL2_RUEPO	7	7	7		1	5	4	4	5	4	5	5	5	4	4	5	4	4	4	3	5	4	4	5	4	5
Mechanosensitive ion channel family protein	SPO1871			1.05319	-0.498723			0.833484	-0.361259			0.0772167	-0.0516446			0.998811	-0.408825	0	0	0	0	tr|Q5LS97|Q5LS97_RUEPO	tr|Q5LS97|Q5LS97_RUEPO	18	18	18		1	16	13	13	15	13	15	16	16	11	13	13	14	13	11	11	16	13	13	15	13	15
Acyl-CoA dehydrogenase family protein	SPO0879			1.07111	-0.476664			1.90863	-0.865427			0.0593266	-0.0560818			0.720859	-0.641061	0	0	0	0	tr|Q5LV23|Q5LV23_RUEPO	tr|Q5LV23|Q5LV23_RUEPO	24	24	23		1	22	19	20	23	22	22	23	23	22	16	21	21	22	21	21	22	19	20	23	22	22
Uncharacterized protein	SPO1978			0.292973	0.198749	+	+	3.05659	-1.69211			0.0720467	-0.0600567			0.546672	0.332259	0	0	0	0	tr|Q5LRZ2|Q5LRZ2_RUEPO	tr|Q5LRZ2|Q5LRZ2_RUEPO	19	19	19		1	15	15	17	10	10	9	18	13	14	15	12	16	13	7	12	15	15	17	10	10	9
ATP synthase subunit c (ATP synthase F(0) sector subunit c) (F-type ATPase subunit c) (F-ATPase subunit c) (Lipid-binding protein)	SPO3235		+	1.49334	-1.67072	+	+	1.56412	-1.84446			0.0589606	-0.0604769			0.0313721	0.0394236	0	0	0	0	sp|Q5LNH0|ATPL_RUEPO	sp|Q5LNH0|ATPL_RUEPO	1	1	1		1	1	1	1	1	1	1	1	1	1	1	1	1	1	1	1	1	1	1	1	1	1
Sensory box histidine kinase/response regulator	SPO3297			0.660931	-0.617472		+	1.44789	-1.34802			0.0708191	-0.0631053			1.07017	-1.00695	0	0	0	0	tr|Q5LNB5|Q5LNB5_RUEPO	tr|Q5LNB5|Q5LNB5_RUEPO	14	14	14		1	4	7	7	6	4	8	8	11	4	4	6	3	7	7	6	4	7	7	6	4	8
Branched-chain amino acid ABC transporter, periplasmic branched-chain amino acid-binding protein	SPO3705			0.177142	0.228235		+	1.43979	-1.37009			0.0636159	-0.0684458			0.567657	-1.60733	0	0	0	0	tr|Q5LM59|Q5LM59_RUEPO	tr|Q5LM59|Q5LM59_RUEPO	13	13	13		1	10	12	10	7	9	11	8	10	9	2	4	6	6	6	8	10	12	10	7	9	11
Decarboxylase family protein	SPO3342			0.00500691	0.00555611			0.669986	-0.612256			0.0587621	-0.074791			0.110915	0.177821	0	0	0	0	tr|Q5LN70|Q5LN70_RUEPO	tr|Q5LN70|Q5LN70_RUEPO	7	7	7		1	3	6	5	5	5	6	5	5	5	3	6	6	5	6	5	3	6	5	5	5	6
Carboxynorspermidine/carboxyspermidine decarboxylase (CANS DC/CAS DC) (CANSDC/CASDC) (EC 4.1.1.96)	SPO0600			0.938309	-0.500906		+	2.22661	-1.25764			0.100271	-0.0776316			0.531864	-0.409649	0	0	0	0	tr|Q5LVU5|Q5LVU5_RUEPO	tr|Q5LVU5|Q5LVU5_RUEPO	15	15	15		1	11	12	13	11	10	9	13	11	10	11	12	12	10	9	9	11	12	13	11	10	9
Transcriptional regulator, LysR family	SPO3240			0.522949	-0.408095			1.28196	-0.967393			0.0579568	-0.078104			0.0730467	-0.0909068	0	0	0	0	tr|Q5LNG5|Q5LNG5_RUEPO	tr|Q5LNG5|Q5LNG5_RUEPO	11	11	11		1	5	6	7	7	5	9	10	9	7	6	7	7	7	6	5	5	6	7	7	5	9
Choline sulfatase (EC 3.1.6.6)	SPO1083		+	0.973975	-1.44362	+	+	1.6644	2.52164			0.0376561	-0.079759			0.13986	-0.278857	0	0	0	0	tr|Q5LUH1|Q5LUH1_RUEPO	tr|Q5LUH1|Q5LUH1_RUEPO	15	15	15		1	2	3	3	13	14	15	4	5	6	5	6	5	8	6	2	2	3	3	13	14	15
Uncharacterized protein	SPO3393			1.56633	-0.612131			2.48862	-1.00671			0.161711	-0.0802161			0.429549	-0.334632	0	0	0	0	tr|Q5LN19|Q5LN19_RUEPO	tr|Q5LN19|Q5LN19_RUEPO	7	7	7		1	5	5	4	5	5	5	5	4	4	5	4	4	3	3	3	5	5	4	5	5	5
Thiamine-phosphate pyrophosphorylase, putative	SPO2056		+	1.12486	-1.34876	+	+	2.33973	-2.53253			0.0491381	-0.0807425		+	1.39834	-1.50535	0	0	0	0	tr|Q5LRR9|Q5LRR9_RUEPO	tr|Q5LRR9|Q5LRR9_RUEPO	6	6	6		1	3	4	3	3	4	4	4	5	6	2	3	4	3	5	4	3	4	3	3	4	4
Peptidoglycan-binding protein, putative	SPO3617			0.720542	-0.358597			1.67043	-0.81401			0.0766707	-0.0816174			0.118523	-0.121487	0	0	0	0	tr|Q5LME6|Q5LME6_RUEPO	tr|Q5LME6|Q5LME6_RUEPO	30	30	30		1	22	23	23	21	22	21	26	28	22	25	23	24	21	23	24	22	23	23	21	22	21
Transcriptional regulator, TetR family	SPO3896			0.790381	-1.27987		+	2.18015	-1.12627			0.0899925	-0.083238			0.338984	-0.161986	0	0	0	0	tr|Q5LSN9|Q5LSN9_RUEPO	tr|Q5LSN9|Q5LSN9_RUEPO	4	4	4		1	3	4	2	3	3	4	3	4	3	4	3	3	4	4	4	3	4	2	3	3	4
Propionyl-CoA carboxylase, alpha subunit (EC 6.4.1.3)	SPO1101		+	2.75693	-1.13496	+	+	4.71843	-2.17766			0.132601	-0.0835031			1.2643	-0.956694	0	0	0	0	tr|Q5LUF3|Q5LUF3_RUEPO	tr|Q5LUF3|Q5LUF3_RUEPO	37	37	37		1	26	28	26	28	23	23	33	30	32	20	26	26	26	28	28	26	28	26	28	23	23
Thioesterase family protein	SPO1688			0.079522	0.0867882			0.171867	-0.175027			0.0792648	-0.0856781			0.11162	-0.184798	0	0	0	0	tr|Q5LSS8|Q5LSS8_RUEPO	tr|Q5LSS8|Q5LSS8_RUEPO	2	2	2		1	1	1	1	1	2	1	2	2	2	1	1	1	1	1	1	1	1	1	1	2	1
50S ribosomal protein L35	SPO3599			0.980533	-0.649347			1.32665	-1.09869			0.0549616	-0.0866985			0.235147	-0.209906	0	0	0	0	sp|Q5LMG4|RL35_RUEPO	sp|Q5LMG4|RL35_RUEPO	4	4	4		1	3	3	3	3	3	3	3	3	3	4	3	3	3	3	3	3	3	3	3	3	3
Ornithine carbamoyltransferase (OTCase) (EC 2.1.3.3)	SPO0963			0.777123	-0.540173		+	1.89328	-1.3641			0.0765131	-0.0898215			0.32967	-0.280397	0	0	0	0	sp|Q5LUT9|OTC_RUEPO	sp|Q5LUT9|OTC_RUEPO	14	14	14		1	9	11	11	11	10	13	13	10	10	13	10	12	11	11	12	9	11	11	11	10	13
Quinone oxidoreductase, putative	SPO0232			0.0812818	-0.0876147			1.37733	-0.912797			0.0915031	-0.0917041			0.448073	-0.379847	0	0	0	0	tr|Q5LX26|Q5LX26_RUEPO	tr|Q5LX26|Q5LX26_RUEPO	21	21	21		1	16	18	17	16	17	16	16	21	16	18	16	17	16	16	18	16	18	17	16	17	16
Serine--glyoxylate transaminase, putative	SPO3029			2.14871	-1.0232			2.215	-1.0487			0.156031	-0.0975221			0.283017	-0.150267	0	0	0	0	tr|Q5LP23|Q5LP23_RUEPO	tr|Q5LP23|Q5LP23_RUEPO	15	15	15		1	11	10	9	14	14	12	13	9	11	12	11	13	13	7	10	11	10	9	14	14	12
Hydroxydechloroatrazine ethylaminohydrolase, putative	SPO2957			0.253956	-0.322593	+	+	2.10078	-2.13864			0.0588316	-0.0976073			0.253274	-0.517412	0	0	0	0	tr|Q5LP91|Q5LP91_RUEPO	tr|Q5LP91|Q5LP91_RUEPO	13	13	13		1	7	9	8	7	3	7	7	9	6	2	7	11	8	10	9	7	9	8	7	3	7
HTH-type transcriptional regulator BetI	SPO1086			0.353385	-0.57144	+	+	1.46741	-2.23589			0.0332657	-0.0991186			0.247192	-0.412563	0	0	0	0	tr|Q5LUG8|Q5LUG8_RUEPO	tr|Q5LUG8|Q5LUG8_RUEPO	6	6	6		1	3	2	3	1	0	1	1	2	2	3	4	2	4	3	3	3	2	3	1	0	1
BolA protein, truncation	SPO2849			0.317787	-0.581242		+	1.09879	-1.63016			0.0436842	-0.0992444			0.111098	-0.21202	0	0	0	0	tr|Q5LPJ9|Q5LPJ9_RUEPO	tr|Q5LPJ9|Q5LPJ9_RUEPO	5	5	5		1	2	4	4	5	3	4	4	5	4	5	4	4	3	2	4	2	4	4	5	3	4
Oxidoreductase, zinc-binding dehydrogenase family	SPO1852			1.48236	-1.03978	+	+	2.79182	-1.65645			0.169667	-0.106427			0.283128	-0.25017	0	0	0	0	tr|Q5LSB6|Q5LSB6_RUEPO	tr|Q5LSB6|Q5LSB6_RUEPO	19	19	19		1	13	15	14	14	14	14	17	17	12	16	15	18	15	14	14	13	15	14	14	14	14
N-acetylglucosamine-6-phosphate deacetylase (EC 3.5.1.25)	SPO1844			1.34868	-0.980556	+	+	1.72177	-1.91142			0.0934113	-0.107067			0.886831	-1.27868	0	0	0	0	tr|Q5LSC4|Q5LSC4_RUEPO	tr|Q5LSC4|Q5LSC4_RUEPO	4	4	4		1	1	3	2	2	2	2	3	2	2	0	3	2	1	2	2	1	3	2	2	2	2
Acyl-CoA dehydrogenase family protein	SPO2915			1.57996	-0.829779			2.03624	-0.925522			0.0940299	-0.108616			0.607066	-0.386634	0	0	0	0	tr|Q5LPD3|Q5LPD3_RUEPO	tr|Q5LPD3|Q5LPD3_RUEPO	33	33	33		1	27	27	25	31	26	29	26	26	27	24	29	27	26	23	28	27	27	25	31	26	29
Acetyltransferase, GNAT family	SPO2273			0.584438	-0.526052		+	1.74752	-1.30186			0.0889117	-0.108934			0.380145	-0.412459	0	0	0	0	tr|Q5LR58|Q5LR58_RUEPO	tr|Q5LR58|Q5LR58_RUEPO	11	11	11		1	6	7	9	6	5	7	6	6	5	5	5	6	4	7	6	6	7	9	6	5	7
CaiB/BaiF family protein	SPO2040			0.490639	-0.634354	+	+	1.99939	-1.76697			0.0803767	-0.109706			0.0326525	0.0467955	0	0	0	0	tr|Q5LRT4|Q5LRT4_RUEPO	tr|Q5LRT4|Q5LRT4_RUEPO	7	7	7		1	1	3	1	2	2	2	3	1	1	2	1	3	3	3	3	1	3	1	2	2	2
Uncharacterized protein	SPO2035			0.838518	-1.15118	+	+	0.973117	-1.93381			0.118311	-0.110803			1.01216	-1.03048	0	0	0	0	tr|Q5LRT9|Q5LRT9_RUEPO	tr|Q5LRT9|Q5LRT9_RUEPO	5	5	5		1	3	2	4	3	3	3	3	4	3	2	3	4	4	4	3	3	2	4	3	3	3
Peptidase, M48 family	SPO2517			0.453107	-0.427554	+	+	1.99822	-1.46619			0.160886	-0.111258			0.508826	-0.315083	0	0	0	0	tr|Q5LQH3|Q5LQH3_RUEPO	tr|Q5LQH3|Q5LQH3_RUEPO	9	9	9		1	3	4	7	3	5	4	7	4	2	7	4	4	3	3	4	3	4	7	3	5	4
Methylmalonate-semialdehyde dehydrogenase (EC 1.2.1.27)	SPO2203			0.595855	-0.383893	+	+	2.18547	-1.48145			0.152934	-0.115854			0.526562	-0.399609	0	0	0	0	tr|Q5LRC6|Q5LRC6_RUEPO	tr|Q5LRC6|Q5LRC6_RUEPO	29	29	29		1	20	22	21	19	19	21	22	20	20	21	19	20	20	16	18	20	22	21	19	19	21
Uncharacterized protein	SPO2290			1.89448	-0.676706			2.3039	-0.856986			0.15599	-0.116734			1.58282	0.788048	0	0	0	0	tr|Q5LR41|Q5LR41_RUEPO	tr|Q5LR41|Q5LR41_RUEPO	23	23	23		1	21	20	20	21	22	21	21	21	21	22	22	22	21	19	21	21	20	20	21	22	21
Uncharacterized protein	SPO1770			0.199439	-0.2651	+	+	1.89046	-1.68064			0.0952458	-0.117503			0.128215	0.157479	0	0	0	0	tr|Q5LSJ8|Q5LSJ8_RUEPO	tr|Q5LSJ8|Q5LSJ8_RUEPO	4	4	4		1	3	3	3	3	2	3	4	4	3	3	4	4	3	4	3	3	3	3	3	2	3
Organic hydroperoxide resistance protein	SPO0254		+	1.57709	-1.2573	+	+	2.11834	-1.90887			0.0700771	-0.118479			0.415204	0.334517	0	0	0	0	tr|Q5LX35|Q5LX35_RUEPO	tr|Q5LX35|Q5LX35_RUEPO	5	5	5		1	4	3	3	3	3	3	4	5	4	4	5	5	5	4	4	4	3	3	3	3	3
N5-carboxyaminoimidazole ribonucleotide mutase (N5-CAIR mutase) (EC 5.4.99.18) (5-(carboxyamino)imidazole ribonucleotide mutase)	SPO0893			0.992116	-0.915288		+	2.06453	-1.43373			0.108357	-0.118673			0.310974	-0.241743	0	0	0	0	tr|Q5LV09|Q5LV09_RUEPO	tr|Q5LV09|Q5LV09_RUEPO	6	6	6		1	6	3	3	5	3	5	5	5	6	3	3	3	6	5	5	6	3	3	5	3	5
Peroxiredoxin (EC 1.11.1.15)	SPO3736			0.989394	-0.671903	+	+	2.42095	-1.7131			0.105171	-0.12015			0.0922003	0.087293	0	0	0	0	tr|Q5LM28|Q5LM28_RUEPO	tr|Q5LM28|Q5LM28_RUEPO	8	8	8		1	8	8	8	7	8	8	8	8	8	8	8	8	8	7	6	8	8	8	7	8	8
Polysaccharide deacetylase family protein	SPO0872			1.26233	-0.622234		+	2.37347	-1.31037			0.118609	-0.120232			0.567557	-0.613253	0	0	0	0	tr|Q5LV30|Q5LV30_RUEPO	tr|Q5LV30|Q5LV30_RUEPO	9	9	9		1	6	7	6	8	3	7	5	6	6	6	5	3	7	7	7	6	7	6	8	3	7
Aminotransferase family protein	SPO1370			1.40898	-0.453088		+	3.25739	-1.20991			0.222105	-0.120776			1.03202	-0.36392	0	0	0	0	tr|Q5LTP3|Q5LTP3_RUEPO	tr|Q5LTP3|Q5LTP3_RUEPO	19	19	19		1	16	18	16	16	16	17	17	17	15	15	13	16	15	14	15	16	18	16	16	16	17
Sugar ABC transporter, ATP-binding protein	SPO1835			0.304637	-0.246792			0.893428	-0.747285			0.117937	-0.121309			0.56575	-0.490056	0	0	0	0	tr|Q5LSD3|Q5LSD3_RUEPO	tr|Q5LSD3|Q5LSD3_RUEPO	12	12	12		1	7	10	8	7	7	6	8	8	6	8	8	7	5	6	6	7	10	8	7	7	6
Uncharacterized protein	SPO2239			0.0117542	-0.00599607			2.09593	-0.743387			0.0767968	-0.121958			0.225181	-0.397941	0	0	0	0	tr|Q5LR90|Q5LR90_RUEPO	tr|Q5LR90|Q5LR90_RUEPO	4	4	4		1	3	3	3	3	3	3	3	3	2	1	2	4	0	2	2	3	3	3	3	3	3
Chaperone protein DnaJ	SPO0044			0.0493927	-0.0395667			1.35149	-0.950148			0.118337	-0.123765			0.0230504	-0.0174681	0	0	0	0	sp|Q5LWJ5|DNAJ_RUEPO	sp|Q5LWJ5|DNAJ_RUEPO	10	10	10		1	7	6	8	5	6	8	5	6	4	5	6	7	9	5	6	7	6	8	5	6	8
Uncharacterized protein	SPO1128			0.250933	-0.218812		+	1.82525	-1.16918			0.0829962	-0.124395			0.174083	0.192347	0	0	0	0	tr|Q5LUC6|Q5LUC6_RUEPO	tr|Q5LUC6|Q5LUC6_RUEPO	4	4	4		1	3	4	3	2	2	3	4	4	2	3	3	4	2	3	3	3	4	3	2	2	3
Acetoacetyl-CoA synthase (EC 6.2.1.16)	SPO1959			0.259248	0.213203			1.81551	-1.08521			0.140339	-0.125083			0.81519	-0.479902	0	0	0	0	tr|Q5LS11|Q5LS11_RUEPO	tr|Q5LS11|Q5LS11_RUEPO	14	14	14		1	11	10	11	9	9	9	9	9	6	4	10	8	8	7	7	11	10	11	9	9	9
Protein translocase subunit SecY	SPO0506	+	+	1.46711	-2.4035			1.52265	-1.03773			0.0661956	-0.126314			1.72171	-1.28562	0	0	0	0	tr|Q5LW37|Q5LW37_RUEPO	tr|Q5LW37|Q5LW37_RUEPO	4	4	4		1	3	1	2	3	3	3	3	3	3	2	3	2	3	2	4	3	1	2	3	3	3
Glycosyl transferase, WecB/TagA/CpsF family	SPO0851			0.581907	-0.946786			0.894787	-0.440536			0.119106	-0.131601			0.556135	-0.900839	0	0	0	0	tr|Q5LV51|Q5LV51_RUEPO	tr|Q5LV51|Q5LV51_RUEPO	5	5	5		1	2	4	4	2	3	3	3	3	3	1	1	3	2	3	2	2	4	4	2	3	3
ABC transporter, ATP-binding protein	SPO2672			0.823434	-0.958717			0.8005	-0.878904			0.0743353	-0.13219			0.163178	-0.22905	0	0	0	0	tr|Q5LQ24|Q5LQ24_RUEPO	tr|Q5LQ24|Q5LQ24_RUEPO	9	9	9		1	4	4	5	3	4	5	5	4	3	5	2	6	3	5	3	4	4	5	3	4	5
2-hydroxychromene-2-carboxylate isomerase (EC 5.99.1.4)	SPO0385			0.482394	-0.303686			1.62882	-1.08172			0.218096	-0.133857			0.746622	-0.449872	0	0	0	0	tr|Q5LXG7|Q5LXG7_RUEPO	tr|Q5LXG7|Q5LXG7_RUEPO	3	3	3		1	3	2	3	3	3	3	2	3	2	3	3	3	3	2	2	3	2	3	3	3	3
6-aminohexanoate-dimer hydrolase, putative	SPO0810			1.65333	-0.89846			1.66655	-0.751521			0.116369	-0.136286			0.54837	-0.303393	0	0	0	0	tr|Q5LV92|Q5LV92_RUEPO	tr|Q5LV92|Q5LV92_RUEPO	13	13	13		1	10	10	11	12	10	12	12	12	10	10	12	10	12	11	10	10	10	11	12	10	12
Metallopeptidase, family M24	SPO2857			1.7257	-0.888615		+	2.56544	-1.28274			0.166178	-0.137031			0.0945263	0.0827967	0	0	0	0	tr|Q5LPJ1|Q5LPJ1_RUEPO	tr|Q5LPJ1|Q5LPJ1_RUEPO	46	46	46		1	33	33	31	36	38	40	35	35	35	31	39	36	32	33	30	33	33	31	36	38	40
50S ribosomal protein L22	SPO0486			1.16576	-1.02495	+	+	1.98436	-1.7215			0.100241	-0.138783			0.2546	-0.249161	0	0	0	0	sp|Q5LW57|RL22_RUEPO	sp|Q5LW57|RL22_RUEPO	7	7	7		1	7	6	6	5	7	6	7	6	7	6	6	6	6	6	6	7	6	6	5	7	6
Saccharopine dehydrogenase, putative	SPO3309			0.912639	-0.533284		+	2.65869	-1.34241			0.167815	-0.139636			0.117272	-0.0809905	0	0	0	0	tr|Q5LNA3|Q5LNA3_RUEPO	tr|Q5LNA3|Q5LNA3_RUEPO	26	26	26		1	18	20	17	21	19	22	23	24	18	22	21	22	18	20	21	18	20	17	21	19	22
Beta-lactamase	SPO1960			0.450927	0.406446			1.04852	-0.804764			0.112327	-0.14018			0.402182	-0.482615	0	0	0	0	tr|Q5LS10|Q5LS10_RUEPO	tr|Q5LS10|Q5LS10_RUEPO	11	11	11		1	10	11	10	9	8	11	9	5	6	3	5	9	8	5	4	10	11	10	9	8	11
Aminomethyl transferase family protein	SPO1246			0.446987	-0.470822			1.62744	-1.10058			0.174972	-0.141118			0.669058	-1.28188	0	0	0	0	tr|Q5LU13|Q5LU13_RUEPO	tr|Q5LU13|Q5LU13_RUEPO	8	8	8		1	6	3	4	3	5	4	4	6	3	4	6	6	6	6	4	6	3	4	3	5	4
Glutaryl-CoA dehydrogenase (EC 1.3.8.6)	SPO1955			1.64516	-0.899261	+	+	2.317	-1.85724			0.202487	-0.142326			1.16078	-0.706289	0	0	0	0	tr|Q5LS15|Q5LS15_RUEPO	tr|Q5LS15|Q5LS15_RUEPO	15	15	15		1	6	8	7	10	9	8	7	6	12	3	8	10	8	9	6	6	8	7	10	9	8
Sodium:alanine symporter family protein	SPO2370			0.626743	-0.70812			0.688003	-0.709113			0.101158	-0.142787		+	1.32974	-2.1512	0	0	0	0	tr|Q5LQW3|Q5LQW3_RUEPO	tr|Q5LQW3|Q5LQW3_RUEPO	2	2	2		1	2	2	1	2	2	2	2	2	2	0	1	2	2	0	2	2	2	1	2	2	2
Thioredoxin	SPO3874		+	1.88339	-1.23231		+	0.61676	-2.12682			0.153359	-0.144733			0.111468	0.142461	0	0	0	0	tr|Q5LLP8|Q5LLP8_RUEPO	tr|Q5LLP8|Q5LLP8_RUEPO	6	6	6		1	3	3	4	2	4	4	6	6	3	5	6	6	3	4	5	3	3	4	2	4	4
Uncharacterized protein	SPO2798			0.927798	-0.665229			1.03168	-0.837877			0.154733	-0.145594			0.198446	-0.169081	0	0	0	0	tr|Q5LPQ0|Q5LPQ0_RUEPO	tr|Q5LPQ0|Q5LPQ0_RUEPO	11	11	11		1	7	6	5	7	7	4	5	6	5	9	6	7	6	6	6	7	6	5	7	7	4
Carbon monoxide dehydrogenase, medium subunit, putative	SPO1520			0.420471	0.516812			0.989606	-0.99752			0.115898	-0.146863			0.793454	-0.772547	0	0	0	0	tr|Q5LT94|Q5LT94_RUEPO	tr|Q5LT94|Q5LT94_RUEPO	11	11	11		1	9	10	10	8	5	10	9	10	7	4	5	6	6	7	5	9	10	10	8	5	10
Endoribonuclease L-PSP family protein	SPO3680			0.0327249	-0.0821851			0.339356	-0.658037			0.0620312	-0.149004			0.32645	-0.638569	0	0	0	0	tr|Q5LM83|Q5LM83_RUEPO	tr|Q5LM83|Q5LM83_RUEPO	2	2	2		1	1	2	1	1	0	0	1	2	0	1	1	1	1	1	2	1	2	1	1	0	0
Uncharacterized protein	SPO2691			1.28903	-0.676334		+	2.17885	-1.23278			0.153028	-0.152929			0.631434	-0.394502	0	0	0	0	tr|Q5LQ05|Q5LQ05_RUEPO	tr|Q5LQ05|Q5LQ05_RUEPO	9	9	9		1	5	8	8	5	8	6	7	5	7	8	6	6	7	6	6	5	8	8	5	8	6
DNA-binding response regulator	SPO1624	+	+	2.40278	-2.11203		+	1.41355	-1.15431			0.139749	-0.155931			0.126817	-0.127239	0	0	0	0	tr|Q5LSZ0|Q5LSZ0_RUEPO	tr|Q5LSZ0|Q5LSZ0_RUEPO	11	11	11		1	5	5	3	8	7	9	7	7	8	7	8	6	6	10	6	5	5	3	8	7	9
HAD-superfamily hydrolase, subfamily IA, variant 1 family protein	SPO3822			0.471609	-0.505447	+	+	1.62955	-1.73982			0.12462	-0.157543			0.0848917	0.135712	0	0	0	0	tr|Q5LLU9|Q5LLU9_RUEPO	tr|Q5LLU9|Q5LLU9_RUEPO	4	4	4		1	3	3	3	4	3	3	4	2	2	4	3	3	3	3	4	3	3	3	4	3	3
Glutathione S-transferase family protein	SPO1257			1.06675	-0.651354		+	2.3231	-1.31978			0.181663	-0.159953			0.71986	-0.444328	0	0	0	0	tr|Q5LU03|Q5LU03_RUEPO	tr|Q5LU03|Q5LU03_RUEPO	8	8	8		1	5	6	6	7	5	6	8	8	5	6	8	7	6	5	4	5	6	6	7	5	6
Uncharacterized protein	SPO1805			0.0092704	-0.0164178			0.656484	-0.8926			0.104898	-0.159985			0.0249554	0.0392825	0	0	0	0	tr|Q5LSG3|Q5LSG3_RUEPO	tr|Q5LSG3|Q5LSG3_RUEPO	6	6	6		1	2	2	3	3	3	3	1	3	3	1	2	4	3	3	2	2	2	3	3	3	3
Glutathione synthetase (EC 6.3.2.3) (GSH synthetase) (GSH-S) (GSHase) (Glutathione synthase)	SPO0401			1.73259	-1.02356	+	+	2.5467	-1.57607			0.199448	-0.164185			0.26287	-0.211864	0	0	0	0	tr|Q5LWE1|Q5LWE1_RUEPO	tr|Q5LWE1|Q5LWE1_RUEPO	18	18	18		1	12	13	8	13	11	12	15	15	13	11	12	12	10	11	9	12	13	8	13	11	12
Lipoprotein releasing system transmembrane protein LolE	SPO1123	+	+	1.21364	-2.14174		+	1.06852	-1.3161			0.101667	-0.16501			0.659854	-0.855895	0	0	0	0	tr|Q5LUD1|Q5LUD1_RUEPO	tr|Q5LUD1|Q5LUD1_RUEPO	8	8	8		1	3	3	5	5	5	4	4	4	3	3	3	4	3	2	4	3	3	5	5	5	4
Pyridoxal phosphate homeostasis protein (PLP homeostasis protein)	SPO3429			0.715842	-0.556459	+	+	3.46974	-3.88908			0.100199	-0.165319		+	1.29659	-1.63292	0	0	0	0	tr|Q5LMY3|Q5LMY3_RUEPO	tr|Q5LMY3|Q5LMY3_RUEPO	5	5	5		1	2	3	4	2	2	2	2	3	4	1	2	4	4	4	4	2	3	4	2	2	2
Uncharacterized protein	SPO2278			1.23532	-0.526583		+	3.0107	-1.33983			0.169626	-0.168363			0.994993	-0.630099	0	0	0	0	tr|Q5LR53|Q5LR53_RUEPO	tr|Q5LR53|Q5LR53_RUEPO	19	19	19		1	8	9	12	13	13	13	10	9	11	9	12	9	8	10	6	8	9	12	13	13	13
ATPase, AAA family	SPO0515			1.88025	-0.7707	+	+	2.25156	-1.55772			0.244349	-0.170282			0.471905	-0.242682	0	0	0	0	tr|Q5LW28|Q5LW28_RUEPO	tr|Q5LW28|Q5LW28_RUEPO	10	10	10		1	3	4	5	5	4	5	4	5	5	2	3	4	3	3	3	3	4	5	5	4	5
Acetyl-CoA carboxylase, biotin carboxylase, putative	SPO0579			0.455908	-1.03003			1.36015	-1.14493			0.148064	-0.173988			0.543467	-0.618733	0	0	0	0	tr|Q5LVW6|Q5LVW6_RUEPO	tr|Q5LVW6|Q5LVW6_RUEPO	5	5	5		1	2	2	4	4	4	3	4	3	4	1	0	3	1	2	2	2	2	4	4	4	3
Zinc metalloprotease (EC 3.4.24.-)	SPO1668			1.40066	-0.828581		+	2.23485	-1.22934			0.302865	-0.177966			0.531054	-0.382132	0	0	0	0	tr|Q5LSU8|Q5LSU8_RUEPO	tr|Q5LSU8|Q5LSU8_RUEPO	9	9	9		1	5	6	6	9	8	7	6	8	6	5	7	7	6	7	6	5	6	6	9	8	7
Protein-export membrane protein SecF	SPO2320		+	1.39591	-1.39426	+	+	1.56734	-1.63305			0.132392	-0.181507			0.609586	-0.781512	0	0	0	0	tr|Q5LR12|Q5LR12_RUEPO	tr|Q5LR12|Q5LR12_RUEPO	3	3	3		1	2	3	2	3	3	2	3	2	3	2	2	2	2	3	3	2	3	2	3	3	2
D-isomer specific 2-hydroxyacid dehydrogenase family protein	SPO1700			0.990321	-0.825289	+	+	2.1415	-1.5015			0.164658	-0.182812			0.315748	-0.266756	0	0	0	0	tr|Q5LSR6|Q5LSR6_RUEPO	tr|Q5LSR6|Q5LSR6_RUEPO	8	8	8		1	7	7	7	6	8	8	5	7	6	5	4	6	5	6	6	7	7	7	6	8	8
Protein translocase subunit SecE	SPO3517			1.27443	-0.904022			1.32242	-0.954284			0.171822	-0.189008			0.060104	0.0760498	0	0	0	0	tr|Q5LMP6|Q5LMP6_RUEPO	tr|Q5LMP6|Q5LMP6_RUEPO	3	3	3		1	2	2	2	3	2	3	2	3	3	3	3	3	2	3	2	2	2	2	3	2	3
ADA regulatory protein	SPO3578			0.167187	-0.321823			0.414921	-0.70387			0.0905308	-0.191737			0.0377715	-0.0769068	0	0	0	0	tr|Q5LMI5|Q5LMI5_RUEPO	tr|Q5LMI5|Q5LMI5_RUEPO	12	12	12		1	3	6	4	6	7	8	5	4	4	4	3	6	6	7	7	3	6	4	6	7	8
Acyl-CoA dehydrogenase family protein	SPO0774			0.985989	-0.536305	+	+	2.40724	-1.42844			0.242817	-0.193685			0.883635	-0.754154	0	0	0	0	tr|Q5LVC8|Q5LVC8_RUEPO	tr|Q5LVC8|Q5LVC8_RUEPO	13	13	12		1	9	11	8	7	8	10	12	10	9	5	10	11	7	9	11	9	11	8	7	8	10
Oxidoreductase, aldo/keto reductase family	SPO0643			1.03591	-0.609923	+	+	2.59851	-1.43387			0.324116	-0.19846			0.195506	-0.132057	0	0	0	0	tr|Q5LVQ7|Q5LVQ7_RUEPO	tr|Q5LVQ7|Q5LVQ7_RUEPO	16	16	16		1	13	11	12	9	14	12	13	10	12	12	11	12	10	12	11	13	11	12	9	14	12
Hydrolase, putative	SPO3698			0.08905	-0.0982164			1.30633	-1.12271			0.217429	-0.199053			1.41132	-1.05706	0	0	0	0	tr|Q5LM66|Q5LM66_RUEPO	tr|Q5LM66|Q5LM66_RUEPO	3	3	3		1	2	3	3	3	1	3	1	2	2	1	1	1	1	3	1	2	3	3	3	1	3
Protein HflC	SPO1330			1.3951	-1.20031	+	+	1.92542	-1.48671			0.158009	-0.199316			0.649579	-0.647777	0	0	0	0	tr|Q5LTT2|Q5LTT2_RUEPO	tr|Q5LTT2|Q5LTT2_RUEPO	32	32	32		1	23	24	21	25	25	26	29	28	24	26	25	27	27	24	27	23	24	21	25	25	26
Gamma-glutamylisopropylamide synthetase, putative	SPO2607			1.3101	-0.822792			1.06976	-0.734137			0.176668	-0.205095			0.7491	-0.635818	0	0	0	0	tr|Q5LQ88|Q5LQ88_RUEPO	tr|Q5LQ88|Q5LQ88_RUEPO	21	21	21		1	13	13	11	17	16	17	15	15	9	13	14	11	12	11	14	13	13	11	17	16	17
Metallo-beta-lactamase family protein	SPO0299			0.168996	-0.228539			1.01888	-1.0425			0.145426	-0.205765			0.43251	-0.522032	0	0	0	0	tr|Q5LX81|Q5LX81_RUEPO	tr|Q5LX81|Q5LX81_RUEPO	6	6	6		1	1	0	0	4	3	4	2	3	3	1	2	2	2	2	1	1	0	0	4	3	4
Muticopper oxidase domain protein	SPO3671			0.0513556	-0.0517178	+	+	2.40649	-1.45978			0.176546	-0.206701			0.0494758	0.048797	0	0	0	0	tr|Q5LM92|Q5LM92_RUEPO	tr|Q5LM92|Q5LM92_RUEPO	11	11	11		1	8	10	11	8	7	7	8	10	8	9	9	8	8	10	8	8	10	11	8	7	7
Branched-chain amino acid ABC transporter, ATP-binding protein	SPO1937			0.0216393	-0.0271873			1.10541	-0.830341			0.225729	-0.20727			0.446896	-0.72914	0	0	0	0	tr|Q5LS33|Q5LS33_RUEPO	tr|Q5LS33|Q5LS33_RUEPO	6	6	6		1	4	3	2	3	4	4	5	3	3	1	3	3	4	2	4	4	3	2	3	4	4
Polyphosphate:NDP phosphotransferase 1 (EC 2.7.4.1) (Polyphosphate kinase PPK2 1) (RpPPK2-1)	SPO0224			0.792552	-0.297066		+	2.8198	-1.19261			0.38035	-0.208635			0.0279362	-0.0178324	0	0	0	0	sp|Q5LX16|PK21A_RUEPO	sp|Q5LX16|PK21A_RUEPO	19	19	19		1	16	15	19	16	18	18	18	19	19	16	16	17	14	17	17	16	15	19	16	18	18
D-isomer specific 2-hydroxyacid dehydrogenase family protein	SPO0632			0.879945	-0.586735		+	1.82956	-1.19521			0.210112	-0.209431			0.459753	-0.345959	0	0	0	0	tr|Q5LVR8|Q5LVR8_RUEPO	tr|Q5LVR8|Q5LVR8_RUEPO	24	24	24		1	20	20	22	22	21	22	23	20	21	22	21	22	21	21	21	20	20	22	22	21	22
3-methylmercaptopropionyl-CoA ligase (MMPA-CoA ligase) (EC 6.2.1.44) (Acyl-CoA ligase)	SPO2045			0.742306	-0.350595		+	2.52394	-1.21778			0.275499	-0.210093			1.2293	-0.588505	0	0	0	0	sp|Q5LRT0|DMDB_RUEPO	sp|Q5LRT0|DMDB_RUEPO	28	28	28		1	27	27	26	25	25	26	27	26	24	27	25	22	26	24	27	27	27	26	25	25	26
Oxidoreductase, FAD-binding protein	SPO0642			0.452743	-0.387717	+	+	2.48665	-1.7017			0.254108	-0.214544			0.543904	0.329749	0	0	0	0	tr|Q5LVQ8|Q5LVQ8_RUEPO	tr|Q5LVQ8|Q5LVQ8_RUEPO	10	10	10		1	7	6	7	7	7	6	8	8	7	8	7	8	6	6	6	7	6	7	7	7	6
HpcH/HpaI aldolase family protein	SPO3686			0.151461	-0.130438		+	1.87038	-1.18166			0.274137	-0.214659			0.140485	0.0991268	0	0	0	0	tr|Q5LM78|Q5LM78_RUEPO	tr|Q5LM78|Q5LM78_RUEPO	6	6	6		1	5	5	5	4	4	4	5	5	4	5	6	5	5	4	5	5	5	5	4	4	4
Holliday junction ATP-dependent DNA helicase RuvB (EC 3.6.4.12)	SPO3115			2.1351	-0.715999	+	+	3.38093	-1.86669			0.34153	-0.216157			0.693614	-0.244386	0	0	0	0	sp|Q5LNT8|RUVB_RUEPO	sp|Q5LNT8|RUVB_RUEPO	18	18	18		1	7	12	10	10	10	12	13	15	10	11	12	14	12	16	15	7	12	10	10	10	12
Polyphosphate:NDP phosphotransferase 3 (EC 2.7.4.1) (Polyphosphate kinase PPK2 3) (RpPPK2-3)	SPO1727			1.19593	-0.838706	+	+	1.83881	-1.61616			0.204066	-0.22268			0.704471	-0.566945	0	0	0	0	sp|Q5LSN8|PK21C_RUEPO	sp|Q5LSN8|PK21C_RUEPO	12	12	12		1	9	8	9	8	7	9	10	10	9	8	9	10	8	10	9	9	8	9	8	7	9
Ammonium transporter	SPO3723			0.162871	-0.240187			0.970394	-1.12465			0.112762	-0.22463			1.26976	1.31362	0	0	0	0	tr|Q5LM41|Q5LM41_RUEPO	tr|Q5LM41|Q5LM41_RUEPO	2	2	2		1	0	0	0	0	0	0	0	0	0	2	2	2	0	0	0	0	0	0	0	0	0
Phosphoadenylyl-sulfate reductase (thioredoxin) (EC 1.8.4.8)	SPO2635			0.702365	-0.953783			0.954128	-0.621378			0.208405	-0.225253			0.749631	0.667302	0	0	0	0	tr|Q5LQ61|Q5LQ61_RUEPO	tr|Q5LQ61|Q5LQ61_RUEPO	10	10	10		1	2	2	2	7	8	6	6	4	4	5	7	5	4	4	3	2	2	2	7	8	6
2-hydroxychromene-2-carboxylate isomerase (EC 5.99.1.4)	SPO3158			0.475193	-0.404877	+	+	1.73758	-1.66182			0.244244	-0.225595			0.00963377	-0.0118643	0	0	0	0	tr|Q5LNP5|Q5LNP5_RUEPO	tr|Q5LNP5|Q5LNP5_RUEPO	8	8	8		1	7	6	5	4	6	4	6	5	5	5	6	5	4	6	3	7	6	5	4	6	4
50S ribosomal protein L20	SPO3598			1.16494	-0.750165		+	1.81292	-1.35903			0.200578	-0.228797			0.312461	-0.25672	0	0	0	0	sp|Q5LMG5|RL20_RUEPO	sp|Q5LMG5|RL20_RUEPO	7	7	7		1	7	7	7	7	6	7	6	6	6	6	7	7	7	7	7	7	7	7	7	6	7
GDSL-like lipase/acylhydrolase, putative	SPO3303			1.1327	-0.948857	+	+	2.21831	-1.66111			0.331585	-0.229887			0.0545704	-0.0460733	0	0	0	0	tr|Q5LNA9|Q5LNA9_RUEPO	tr|Q5LNA9|Q5LNA9_RUEPO	6	6	6		1	2	5	4	3	4	4	4	3	2	4	3	5	3	6	4	2	5	4	3	4	4
Xanthine dehydrogenase family protein, large subunit	SPO3019			0.466694	-0.315285		+	2.04617	-1.36457			0.284437	-0.230546			0.982489	-0.675433	0	0	0	0	tr|Q5LP33|Q5LP33_RUEPO	tr|Q5LP33|Q5LP33_RUEPO	27	27	27		1	20	19	19	18	18	15	21	20	18	12	15	16	15	18	16	20	19	19	18	18	15
Multifunctional fusion protein [Includes: ADP-dependent (S)-NAD(P)H-hydrate dehydratase (EC 4.2.1.136) (ADP-dependent NAD(P)HX dehydratase); NAD(P)H-hydrate epimerase (EC 5.1.99.6) (NAD(P)HX epimerase)]	SPO2293			1.63942	-0.749926	+	+	3.00715	-1.36225			0.383904	-0.233686			1.91181	-0.701203	0	0	0	0	tr|Q5LR39|Q5LR39_RUEPO	tr|Q5LR39|Q5LR39_RUEPO	19	19	19		1	11	8	12	12	12	13	14	12	12	7	8	9	11	12	11	11	8	12	12	12	13
Glutathione S-transferase family protein	SPO2059			0.392625	-0.387152	+	+	2.0902	-1.60868			0.189093	-0.234758			0.196665	-0.194204	0	0	0	0	tr|Q5LRR6|Q5LRR6_RUEPO	tr|Q5LRR6|Q5LRR6_RUEPO	15	15	15		1	9	13	14	9	10	11	12	12	9	8	10	11	12	9	11	9	13	14	9	10	11
Thioesterase family protein	SPO0440			0.0516616	-0.0772794		+	1.33231	-1.44515			0.135001	-0.237869			0.000133475	0.000217438	0	0	0	0	tr|Q5LWA2|Q5LWA2_RUEPO	tr|Q5LWA2|Q5LWA2_RUEPO	4	4	4		1	3	2	3	3	3	3	2	3	2	2	3	4	2	2	2	3	2	3	3	3	3
Extradiol ring-cleavage dioxygenase family protein	SPO3688			0.419467	-0.641693	+	+	0.904545	-2.24029			0.126581	-0.240758			0.320593	-0.527971	0	0	0	0	tr|Q5LM76|Q5LM76_RUEPO	tr|Q5LM76|Q5LM76_RUEPO	6	6	6		1	2	2	4	2	3	3	2	3	4	1	4	3	2	1	3	2	2	4	2	3	3
Major capsid protein, HK97 family	SPO2261		+	0.718838	-1.65577			0.0210072	-0.0692101			0.0699596	-0.243876			0.43208	1.10748	0	0	0	0	tr|Q5LR69|Q5LR69_RUEPO	tr|Q5LR69|Q5LR69_RUEPO	5	5	5		1	1	1	1	3	4	3	2	4	0	3	4	3	2	3	3	1	1	1	3	4	3
Acyl-CoA dehydrogenase family protein	SPO0298		+	2.99185	-1.18703			2.1215	-0.91895			0.507529	-0.245152			0.76557	-0.692682	0	0	0	0	tr|Q5LX82|Q5LX82_RUEPO	tr|Q5LX82|Q5LX82_RUEPO	14	14	14		1	9	8	9	13	14	9	9	9	11	5	8	10	10	7	8	9	8	9	13	14	9
Branched-chain amino acid ABC transporter, periplasmic substrate-binding protein	SPO1710			0.304856	-0.613895			0.647286	-1.21416			0.105817	-0.246017		+	1.02405	1.7736	0	0	0	0	tr|Q5LSQ6|Q5LSQ6_RUEPO	tr|Q5LSQ6|Q5LSQ6_RUEPO	5	5	5		1	0	0	0	0	0	0	0	0	0	4	3	1	0	0	0	0	0	0	0	0	0
Ribulose-phosphate 3-epimerase (EC 5.1.3.1)	SPO0779		+	3.47856	-1.0635	+	+	3.8338	-1.64583			0.39321	-0.247129			0.808436	-0.248123	0	0	0	0	tr|Q5LVC3|Q5LVC3_RUEPO	tr|Q5LVC3|Q5LVC3_RUEPO	8	8	8		1	4	5	4	6	4	4	5	7	5	5	5	7	5	3	6	4	5	4	6	4	4
Universal stress protein family protein	SPO2185			0.0488012	-0.0432612		+	1.88019	-1.24343			0.244349	-0.248294			0.808553	-0.573257	0	0	0	0	tr|Q5LRE5|Q5LRE5_RUEPO	tr|Q5LRE5|Q5LRE5_RUEPO	8	8	8		1	6	7	7	7	6	6	6	7	5	6	6	6	6	7	7	6	7	7	7	6	6
Transcriptional regulator, merR family	SPO2914			0.250837	-0.422485			0.527324	-0.671556			0.10847	-0.249134			0.0316819	0.0833162	0	0	0	0	tr|Q5LPD4|Q5LPD4_RUEPO	tr|Q5LPD4|Q5LPD4_RUEPO	3	3	3		1	1	1	2	2	3	2	2	3	2	1	2	3	1	2	2	1	1	2	2	3	2
Enoyl-CoA hydratase (EC 4.2.1.17)	SPO0147			0.243756	-0.20034		+	1.8388	-1.33245			0.307007	-0.249991			0.288821	-0.3193	0	0	0	0	tr|Q5LWT8|Q5LWT8_RUEPO	tr|Q5LWT8|Q5LWT8_RUEPO	24	24	24		1	21	20	23	17	18	21	20	18	20	17	18	19	17	18	18	21	20	23	17	18	21
Peptide/opine/nickel uptake family ABC transporter, ATP-binding protein	SPO0098			1.5343	-0.550722	+	+	2.29632	-1.58679			0.456686	-0.250331			2.0535	-0.937808	0	0	0	0	tr|Q5LWP9|Q5LWP9_RUEPO	tr|Q5LWP9|Q5LWP9_RUEPO	9	9	9		1	6	5	5	4	4	4	4	5	2	3	4	4	5	9	6	6	5	5	4	4	4
Signal peptidase I (EC 3.4.21.89)	SPO3199			0.942718	-0.773685			1.24277	-0.990529			0.270964	-0.250635			0.0364751	-0.0458272	0	0	0	0	tr|Q5LNK4|Q5LNK4_RUEPO	tr|Q5LNK4|Q5LNK4_RUEPO	12	12	12		1	6	5	6	7	11	10	8	8	7	4	8	7	7	8	6	6	5	6	7	11	10
Uncharacterized protein	SPO3018			0.520923	-0.427415			0.552014	-0.364079			0.657712	-0.25141			0.208661	0.285493	0	0	0	0	tr|Q5LP34|Q5LP34_RUEPO	tr|Q5LP34|Q5LP34_RUEPO	3	3	3		1	0	2	1	2	1	1	2	2	2	1	2	2	2	3	2	0	2	1	2	1	1
Cell division protein FtsQ	SPO1202			0.293759	-0.377649	+	+	2.14383	-2.20786			0.191695	-0.253368			0.286027	-0.389407	0	0	0	0	tr|Q5LU56|Q5LU56_RUEPO	tr|Q5LU56|Q5LU56_RUEPO	8	8	8		1	7	5	7	5	5	6	6	7	7	6	5	7	5	7	7	7	5	7	5	5	6
Periplasmic glucan biosynthesis protein MdoG	SPO2889			0.0132541	-0.0127214		+	1.81337	-1.21246			0.255996	-0.254469			0.0813791	0.0849864	0	0	0	0	tr|Q5LPF9|Q5LPF9_RUEPO	tr|Q5LPF9|Q5LPF9_RUEPO	22	22	22		1	20	19	21	17	18	17	15	19	16	16	21	21	16	17	17	20	19	21	17	18	17
Uncharacterized protein	SPO2513			0.21259	0.442691	+	+	1.32281	-2.3076			0.112071	-0.25604			0.0137913	0.0398026	0	0	0	0	tr|Q5LQH7|Q5LQH7_RUEPO	tr|Q5LQH7|Q5LQH7_RUEPO	4	4	4		1	2	4	3	2	1	1	1	2	3	0	3	3	1	2	2	2	4	3	2	1	1
DNA polymerase III, delta prime subunit, putative	SPO2741			1.18372	-0.696744	+	+	2.56304	-1.77675			0.250945	-0.256748			0.716961	-0.454599	0	0	0	0	tr|Q5LPV8|Q5LPV8_RUEPO	tr|Q5LPV8|Q5LPV8_RUEPO	17	17	17		1	8	7	7	6	10	5	8	6	7	7	8	8	9	9	10	8	7	7	6	10	5
Acetolactate synthase, catabolic, putative	SPO2885		+	1.914	-1.33508		+	1.73875	-1.23149			0.255181	-0.263438			0.667879	-0.508189	0	0	0	0	tr|Q5LPG3|Q5LPG3_RUEPO	tr|Q5LPG3|Q5LPG3_RUEPO	23	23	23		1	11	12	11	17	17	19	19	17	17	14	18	16	15	14	15	11	12	11	17	17	19
Protein GrpE (HSP-70 cofactor)	SPO0010			1.23018	-0.563694	+	+	1.564	-2.24338			0.623194	-0.267653			0.141652	-0.141658	0	0	0	0	tr|Q5LWF4|Q5LWF4_RUEPO	tr|Q5LWF4|Q5LWF4_RUEPO	8	8	8		1	4	6	5	5	3	2	3	5	4	5	5	5	4	7	6	4	6	5	5	3	2
Metallopeptidase, family M24	SPO2440			0.0153618	-0.0242494	+	+	1.87929	-1.90557			0.160201	-0.270149			0.221397	-0.272676	0	0	0	0	tr|Q5LQP8|Q5LQP8_RUEPO	tr|Q5LQP8|Q5LQP8_RUEPO	8	8	8		1	3	6	3	2	2	2	4	5	3	2	4	4	3	4	4	3	6	3	2	2	2
Uncharacterized protein	SPO0729			0.515886	-1.04463			0.643253	-0.96239			0.153969	-0.271982			0.317153	-0.56168	0	0	0	0	tr|Q5LVH2|Q5LVH2_RUEPO	tr|Q5LVH2|Q5LVH2_RUEPO	9	9	9		1	2	5	4	3	4	6	4	4	6	4	6	3	3	7	5	2	5	4	3	4	6
Uncharacterized protein	SPO0641			0.114814	-0.138248	+	+	1.91193	-1.51152			0.254425	-0.273243			0.153527	0.122051	0	0	0	0	tr|Q5LVQ9|Q5LVQ9_RUEPO	tr|Q5LVQ9|Q5LVQ9_RUEPO	3	3	3		1	1	1	2	0	0	0	2	2	1	2	2	2	0	2	1	1	1	2	0	0	0
Outer-membrane lipoprotein carrier protein	SPO3415			0.0911549	-0.114215	+	+	2.21338	-1.90434			0.291345	-0.273684			0.117765	-0.13427	0	0	0	0	tr|Q5LMZ7|Q5LMZ7_RUEPO	tr|Q5LMZ7|Q5LMZ7_RUEPO	9	9	9		1	6	6	5	5	5	5	7	5	4	5	6	7	6	8	7	6	6	5	5	5	5
Uncharacterized protein	SPO3713			0.139143	0.0924689			2.00735	-1.06787			0.29481	-0.275562			0.162786	-0.140985	0	0	0	0	tr|Q5LM51|Q5LM51_RUEPO	tr|Q5LM51|Q5LM51_RUEPO	31	31	31		1	23	27	26	23	25	24	26	26	22	25	25	26	23	19	24	23	27	26	23	25	24
NADH-quinone oxidoreductase subunit C (EC 7.1.1.-) (NADH dehydrogenase I subunit C) (NDH-1 subunit C)	SPO2784			0.286402	-0.28031			1.29602	-1.10879			0.244287	-0.27847			0.259144	-0.548531	0	0	0	0	sp|Q5LPR5|NUOC_RUEPO	sp|Q5LPR5|NUOC_RUEPO	13	13	13		1	9	10	10	12	12	9	9	5	10	7	7	11	8	9	8	9	10	10	12	12	9
Lipoprotein-releasing system ATP-binding protein LolD (EC 3.6.3.-)	SPO1124			0.759759	-0.530638		+	1.98653	-1.27834			0.436527	-0.279085			0.311675	-0.226686	0	0	0	0	sp|Q5LUD0|LOLD_RUEPO	sp|Q5LUD0|LOLD_RUEPO	5	5	5		1	2	2	3	4	3	4	4	4	3	2	4	2	4	4	4	2	2	3	4	3	4
Uncharacterized protein	SPO0562			0.870638	-0.66106	+	+	2.4028	-1.97313			0.216388	-0.287092			0.998378	-0.62948	0	0	0	0	tr|Q5LVY3|Q5LVY3_RUEPO	tr|Q5LVY3|Q5LVY3_RUEPO	5	5	5		1	3	3	3	3	3	2	2	3	3	3	2	4	2	3	3	3	3	3	3	3	2
NADH-quinone oxidoreductase subunit D (EC 7.1.1.-) (NADH dehydrogenase I subunit D) (NDH-1 subunit D)	SPO2782			0.550487	-0.445831		+	1.67647	-1.29014			0.269286	-0.287182			0.532111	-0.721429	0	0	0	0	sp|Q5LPR7|NUOD_RUEPO	sp|Q5LPR7|NUOD_RUEPO	24	24	24		1	22	20	21	22	23	22	22	18	21	15	18	20	20	19	18	22	20	21	22	23	22
UDP-3-O-acylglucosamine N-acyltransferase (EC 2.3.1.-)	SPO1930			1.90932	-1.13421	+	+	2.5578	-1.56862			0.288614	-0.288146			0.764232	-0.592204	0	0	0	0	sp|Q5LS40|LPXD_RUEPO	sp|Q5LS40|LPXD_RUEPO	15	15	15		1	7	8	9	10	11	10	10	9	9	10	8	10	8	9	10	7	8	9	10	11	10
Thioesterase family protein	SPO0786			1.13862	-1.07027	+	+	1.52235	-1.54934			0.185801	-0.292395			0.461544	-0.463839	0	0	0	0	tr|Q5LVB6|Q5LVB6_RUEPO	tr|Q5LVB6|Q5LVB6_RUEPO	3	3	3		1	2	2	2	2	2	2	2	3	2	2	2	2	1	2	2	2	2	2	2	2	2
Hydrolase, alpha/beta fold family	SPO3831			0.291236	-0.585379		+	0.834019	-1.37245			0.13824	-0.29302			0.359576	-0.912882	0	0	0	0	tr|Q5LLU0|Q5LLU0_RUEPO	tr|Q5LLU0|Q5LLU0_RUEPO	4	4	4		1	3	4	2	2	3	3	3	3	2	3	3	3	3	4	4	3	4	2	2	3	3
AMP-binding enzyme	SPO3003			0.31318	-0.180524			1.87348	-0.978182			0.336203	-0.293046			1.70493	-1.15243	0	0	0	0	tr|Q5LP47|Q5LP47_RUEPO	tr|Q5LP47|Q5LP47_RUEPO	26	26	26		1	24	21	24	25	23	24	20	22	23	13	18	20	19	21	23	24	21	24	25	23	24
XdhC/CoxI family protein	SPO2640			1.36306	-1.02043	+	+	1.25804	-2.32313			0.334984	-0.295177			0.116039	0.140022	0	0	0	0	tr|Q5LQ56|Q5LQ56_RUEPO	tr|Q5LQ56|Q5LQ56_RUEPO	10	10	10		1	3	5	5	4	4	3	4	5	4	2	3	6	4	6	4	3	5	5	4	4	3
Uncharacterized protein	SPO0954	+	+	1.32742	-1.92946	+	+	1.85227	-2.87787			0.204826	-0.295225			0.434757	-0.524883	0	0	0	0	tr|Q5LUU8|Q5LUU8_RUEPO	tr|Q5LUU8|Q5LUU8_RUEPO	8	8	8		1	4	3	4	6	1	5	7	7	6	8	4	4	5	7	6	4	3	4	6	1	5
ABC transporter, permease protein, HisMQ family	SPO1305			1.03318	-1.15433			1.31602	-1.11704			0.260499	-0.296609			0.12502	-0.272964	0	0	0	0	tr|Q5LTV7|Q5LTV7_RUEPO	tr|Q5LTV7|Q5LTV7_RUEPO	4	4	4		1	2	1	1	2	2	1	1	2	2	1	1	1	1	2	1	2	1	1	2	2	1
YCII-related domain protein	SPO3856			0.523442	-0.389954	+	+	1.82769	-2.25037			0.314361	-0.298301			0.0840317	-0.139463	0	0	0	0	tr|Q5LLR5|Q5LLR5_RUEPO	tr|Q5LLR5|Q5LLR5_RUEPO	3	3	3		1	3	3	3	1	2	1	3	3	1	3	3	2	0	2	2	3	3	3	1	2	1
ABC transporter, ATP-binding protein	SPO1785			0.670402	-0.858913			0.924691	-1.07375			0.179268	-0.298896			0.481325	-0.796369	0	0	0	0	tr|Q5LSI3|Q5LSI3_RUEPO	tr|Q5LSI3|Q5LSI3_RUEPO	9	9	9		1	5	4	4	3	5	4	5	4	3	5	2	3	4	6	7	5	4	4	3	5	4
ATP-dependent protease La domain protein	SPO3422			1.94394	-1.05683		+	0.990836	-1.69328			0.126272	-0.299596			1.34293	-0.976737	0	0	0	0	tr|Q5LMZ0|Q5LMZ0_RUEPO	tr|Q5LMZ0|Q5LMZ0_RUEPO	5	5	5		1	1	2	1	1	1	2	2	2	2	1	1	1	2	3	2	1	2	1	1	1	2
Acyl-CoA thioesterase II	SPO1958			0.203259	-0.224684		+	1.08871	-1.2507			0.278825	-0.300381			0.234262	-0.248486	0	0	0	0	tr|Q5LS12|Q5LS12_RUEPO	tr|Q5LS12|Q5LS12_RUEPO	4	4	4		1	3	4	3	2	2	3	3	3	2	2	4	3	3	4	4	3	4	3	2	2	3
Uncharacterized protein	SPO3056			1.25234	-0.971858	+	+	2.12737	-1.66474			0.323881	-0.300675			0.543502	-0.503384	0	0	0	0	tr|Q5LNZ6|Q5LNZ6_RUEPO	tr|Q5LNZ6|Q5LNZ6_RUEPO	8	8	8		1	7	6	7	6	7	8	7	7	6	5	7	6	6	7	7	7	6	7	6	7	8
Uncharacterized protein	PO1226a			0.065022	-0.117061		+	1.07853	-1.42893			0.135335	-0.306578			0.010641	0.0197055	0	0	0	0	tr|V5UZD1|V5UZD1_RUEPO	tr|V5UZD1|V5UZD1_RUEPO	2	2	2		1	2	2	2	1	1	1	1	1	1	1	2	2	1	2	2	2	2	2	1	1	1
ABC transporter, permease protein	SPO1496		+	2.48889	-1.51968	+	+	3.01997	-1.60751			0.217398	-0.307118			1.24913	-0.769292	0	0	0	0	tr|Q5LTB8|Q5LTB8_RUEPO	tr|Q5LTB8|Q5LTB8_RUEPO	11	11	11		1	4	6	5	8	8	10	7	7	6	5	6	5	8	9	6	4	6	5	8	8	10
Uncharacterized protein	SPO1070			1.03128	-0.57342		+	2.47078	-1.05473			0.428677	-0.309366			1.10431	-0.821762	0	0	0	0	tr|Q5LUI4|Q5LUI4_RUEPO	tr|Q5LUI4|Q5LUI4_RUEPO	12	12	12		1	5	6	8	10	9	10	10	7	9	4	6	4	2	5	5	5	6	8	10	9	10
ABC transporter, ATP-binding protein	SPO3847			1.55449	-1.10497	+	+	1.95541	-2.0508			0.435625	-0.313132			0.549276	-0.241947	0	0	0	0	tr|Q5LLS4|Q5LLS4_RUEPO	tr|Q5LLS4|Q5LLS4_RUEPO	7	7	7		1	6	5	5	5	5	4	4	5	4	3	5	7	6	5	5	6	5	5	5	5	4
Cytochrome c oxidase subunit 2 (EC 1.9.3.1)	SPO3076			0.778479	-0.519744			1.40513	-0.631041			0.736649	-0.314588			0.136488	-0.165193	0	0	0	0	tr|Q5LNX7|Q5LNX7_RUEPO	tr|Q5LNX7|Q5LNX7_RUEPO	8	8	8		1	4	4	6	6	7	8	7	6	5	7	8	8	6	5	7	4	4	6	6	7	8
Monooxygenase family protein	SPO0682			0.369431	-0.231553		+	2.09618	-1.35864			0.477835	-0.314615		+	2.12353	-1.70966	0	0	0	0	tr|Q5LVL8|Q5LVL8_RUEPO	tr|Q5LVL8|Q5LVL8_RUEPO	9	9	9		1	4	7	7	4	4	5	6	6	5	2	4	3	4	6	7	4	7	7	4	4	5
50S ribosomal protein L28	SPO0974			1.05128	-0.925198	+	+	1.63065	-1.54812			0.233085	-0.317334			0.295884	-0.295933	0	0	0	0	sp|Q5LUS9|RL28_RUEPO	sp|Q5LUS9|RL28_RUEPO	8	8	8		1	6	7	6	7	7	7	7	6	6	6	7	7	7	7	7	6	7	6	7	7	7
Cyclic pyranopterin monophosphate synthase (EC 4.6.1.17) (Molybdenum cofactor biosynthesis protein C)	SPO2152			1.72665	-0.860294		+	2.20717	-1.34395			0.279466	-0.320958			1.1303	-0.678548	0	0	0	0	tr|Q5LRH6|Q5LRH6_RUEPO	tr|Q5LRH6|Q5LRH6_RUEPO	10	10	10		1	6	6	7	7	7	8	8	9	8	7	8	7	9	10	9	6	6	7	7	7	8
Crotonyl-CoA reductase	SPO0370			2.05276	-0.952002	+	+	3.18678	-1.90808			0.423175	-0.325638			1.06202	-0.655581	0	0	0	0	tr|Q5LXF6|Q5LXF6_RUEPO	tr|Q5LXF6|Q5LXF6_RUEPO	27	27	27		1	21	21	23	22	21	21	27	23	23	22	19	21	21	22	23	21	21	23	22	21	21
Uncharacterized protein	SPO1977			0.245534	-0.171815	+	+	3.25751	-1.85198			0.30304	-0.329299			1.22501	0.587937	0	0	0	0	tr|Q5LRZ3|Q5LRZ3_RUEPO	tr|Q5LRZ3|Q5LRZ3_RUEPO	9	9	9		1	5	5	6	4	4	3	5	4	3	8	7	7	6	4	3	5	5	6	4	4	3
Uncharacterized protein	SPO1461			0.616826	-0.484692	+	+	1.13496	-1.81338			0.354817	-0.333388			1.11087	-1.17244	0	0	0	0	tr|Q5LTF3|Q5LTF3_RUEPO	tr|Q5LTF3|Q5LTF3_RUEPO	4	4	4		1	4	4	4	1	3	4	4	3	4	1	3	3	4	2	4	4	4	4	1	3	4
Cobalt chelatase, CobS subunit (EC 6.6.1.2)	SPO2853			1.62918	-1.03762	+	+	2.23178	-1.50568			0.402316	-0.337256			0.305768	-0.236705	0	0	0	0	tr|Q5LPJ5|Q5LPJ5_RUEPO	tr|Q5LPJ5|Q5LPJ5_RUEPO	35	35	35		1	25	26	26	29	26	28	33	30	28	31	28	27	27	27	29	25	26	26	29	26	28
Tryptophan synthase alpha chain (EC 4.2.1.20)	SPO0815			0.804491	-0.752065	+	+	2.26397	-2.00309			0.308473	-0.338446			0.853135	-0.783669	0	0	0	0	sp|Q5LV87|TRPA_RUEPO	sp|Q5LV87|TRPA_RUEPO	11	11	11		1	8	8	9	6	7	6	7	7	4	5	7	6	6	6	8	8	8	9	6	7	6
20-beta-hydroxysteroid dehydrogenase, putative	SPO3440			0.711505	-0.623094	+	+	2.07732	-1.52562			0.424772	-0.339269			0.956738	-1.08214	0	0	0	0	tr|Q5LMX2|Q5LMX2_RUEPO	tr|Q5LMX2|Q5LMX2_RUEPO	13	13	13		1	11	11	9	12	10	12	9	10	12	9	7	9	12	10	10	11	11	9	12	10	12
Peptidase, family S49	SPO3640			1.17285	-1.17763	+	+	2.26442	-1.69529			0.303829	-0.33986			0.615135	-0.467918	0	0	0	0	tr|Q5LMC4|Q5LMC4_RUEPO	tr|Q5LMC4|Q5LMC4_RUEPO	9	9	9		1	4	7	5	6	7	7	6	6	5	8	5	5	5	6	5	4	7	5	6	7	7
C4-dicarboxylate transport sensor protein (EC 2.7.3.-)	SPO2630			0.244348	-0.299826			0.445897	-0.460629			0.360934	-0.342108			0.127968	0.380322	0	0	0	0	tr|Q5LQ66|Q5LQ66_RUEPO	tr|Q5LQ66|Q5LQ66_RUEPO	6	6	6		1	2	1	1	1	3	3	1	2	2	1	2	1	2	2	3	2	1	1	1	3	3
Arabinose 5-phosphate isomerase (EC 5.3.1.13)	SPO0082			1.71097	-1.10739	+	+	2.55927	-1.89117			0.444284	-0.347159			0.897766	-0.592498	0	0	0	0	tr|Q5LWM9|Q5LWM9_RUEPO	tr|Q5LWM9|Q5LWM9_RUEPO	16	16	16		1	12	11	14	9	9	11	12	10	12	12	13	14	14	13	12	12	11	14	9	9	11
Heme A synthase (HAS) (EC 1.3.-.-) (Cytochrome aa3-controlling protein)	SPO2054			0.880276	-1.02854			0.00947215	-0.0104885			0.36972	-0.347719			0.0764536	0.0910009	0	0	0	0	sp|Q5LRS1|CTAA_RUEPO	sp|Q5LRS1|CTAA_RUEPO	4	4	4		1	0	0	1	2	2	2	4	3	1	3	1	2	1	1	3	0	0	1	2	2	2
Polyphenol oxidase	SPO0906			1.18343	-0.569078	+	+	1.84235	-2.03484			0.435116	-0.348262			0.384331	-0.889706	0	0	0	0	tr|Q5LUZ6|Q5LUZ6_RUEPO	tr|Q5LUZ6|Q5LUZ6_RUEPO	7	7	7		1	4	5	6	3	3	4	5	5	4	5	4	3	4	5	4	4	5	6	3	3	4
Agmatinase (EC 3.5.3.11)	SPO2467			1.78422	-0.735938	+	+	2.82091	-1.40143			0.516731	-0.34992			0.449635	-0.224215	0	0	0	0	tr|Q5LQM1|Q5LQM1_RUEPO	tr|Q5LQM1|Q5LQM1_RUEPO	9	9	9		1	6	4	5	4	5	5	7	5	4	5	7	8	5	7	5	6	4	5	4	5	5
Oligopeptide/dipeptide uptake family ABC transporter, ATP-binding protein	SPO3534			1.68197	-0.885362		+	2.093	-1.10556			0.426416	-0.351392			0.584388	-0.362547	0	0	0	0	tr|Q5LMM9|Q5LMM9_RUEPO	tr|Q5LMM9|Q5LMM9_RUEPO	25	25	24		1	16	18	19	23	20	19	19	22	17	15	19	17	14	16	18	16	18	19	23	20	19
Glycerophosphoryl diester phosphodiesterase, putative	SPO0236			0.506724	-0.920361			0.305543	-0.413157			0.205196	-0.352434			0.0280407	-0.044843	0	0	0	0	tr|Q5LX22|Q5LX22_RUEPO	tr|Q5LX22|Q5LX22_RUEPO	5	5	5		1	2	3	2	2	3	2	5	2	2	1	3	4	1	1	0	2	3	2	2	3	2
Transcriptional regulator, MarR family	SPO0821			0.625837	-1.49389	+	+	1.12834	-2.11326			0.132486	-0.352685			0.202475	0.450197	0	0	0	0	tr|Q5LV81|Q5LV81_RUEPO	tr|Q5LV81|Q5LV81_RUEPO	4	4	4		1	1	1	1	1	1	1	3	3	3	3	3	2	0	2	2	1	1	1	1	1	1
3-oxoacyl-(Acyl-carrier-protein) reductase (EC 1.1.1.100)	SPO2275			1.34353	-0.983849		+	1.81826	-1.34091			0.406906	-0.354085			0.36902	-0.383603	0	0	0	0	tr|Q5LR56|Q5LR56_RUEPO	tr|Q5LR56|Q5LR56_RUEPO	14	14	14		1	12	13	13	13	11	12	13	13	13	13	11	13	11	11	11	12	13	13	13	11	12
Renal dipeptidase family protein	SPO1311			1.03528	-0.342638		+	1.8389	-1.32461			0.38611	-0.357607			0.456025	-0.213247	0	0	0	0	tr|Q5LTV1|Q5LTV1_RUEPO	tr|Q5LTV1|Q5LTV1_RUEPO	13	13	13		1	9	7	7	7	7	6	9	6	9	8	8	10	7	8	9	9	7	7	7	7	6
NOL1/NOP2/sun family protein	SPO2037			0.0749655	-0.0485408	+	+	2.58202	-1.67911			0.280049	-0.359133			1.10529	0.502462	0	0	0	0	tr|Q5LRT7|Q5LRT7_RUEPO	tr|Q5LRT7|Q5LRT7_RUEPO	8	8	8		1	3	6	5	2	2	2	2	4	2	3	3	4	4	5	4	3	6	5	2	2	2
Exonuclease, putative	SPO0083			1.67769	-1.02173	+	+	2.37351	-1.66638			0.500908	-0.361211			0.430941	-0.317834	0	0	0	0	tr|Q5LWM8|Q5LWM8_RUEPO	tr|Q5LWM8|Q5LWM8_RUEPO	9	9	9		1	7	9	7	7	8	7	7	7	8	9	8	8	6	7	8	7	9	7	7	8	7
pH adaption potassium efflux system protein PhaA	SPO2893			1.82161	-1.02447	+	+	1.98937	-1.88097			0.29048	-0.361241			2.58611	-1.2212	0	0	0	0	tr|Q5LPF5|Q5LPF5_RUEPO	tr|Q5LPF5|Q5LPF5_RUEPO	3	3	3		1	0	3	1	1	1	2	2	3	2	0	2	1	0	2	2	0	3	1	1	1	2
LysM/phospholipid-binding domain protein	SPO3004			0.737493	-0.510055	+	+	1.21846	-1.99841			0.203556	-0.362321			1.34943	-1.0786	0	0	0	0	tr|Q5LP46|Q5LP46_RUEPO	tr|Q5LP46|Q5LP46_RUEPO	3	3	3		1	3	2	3	0	0	0	0	0	0	0	0	0	0	1	1	3	2	3	0	0	0
30S ribosomal protein S12	SPO3501			0.879298	-1.00812		+	1.46223	-1.32462			0.24837	-0.362752			0.331631	-0.380795	0	0	0	0	sp|Q5LMR2|RS12_RUEPO	sp|Q5LMR2|RS12_RUEPO	10	10	10		1	5	5	6	7	7	7	7	7	7	7	6	5	7	6	6	5	5	6	7	7	7
Cys/Met metabolism PLP-dependent enzyme family protein	SPO3344			1.22198	-0.878405	+	+	2.25654	-1.6977			0.297582	-0.363523			0.628522	-0.452737	0	0	0	0	tr|Q5LN68|Q5LN68_RUEPO	tr|Q5LN68|Q5LN68_RUEPO	10	10	10		1	8	9	10	8	7	9	10	9	6	8	8	9	8	7	7	8	9	10	8	7	9
Oligopeptide/dipeptide ABC transporter, periplasmic substrate-binding protein	SPO1659			3.49671	1.04166			2.1333	-0.915956			0.444307	-0.365473			0.539116	0.181541	0	0	0	0	tr|Q5LSV7|Q5LSV7_RUEPO	tr|Q5LSV7|Q5LSV7_RUEPO	23	23	23		1	18	20	19	18	17	18	18	16	16	18	17	19	18	17	14	18	20	19	18	17	18
Uncharacterized protein	SPO3754			0.458542	-0.358531	+	+	1.49384	-2.37581			0.40723	-0.368263		+	2.29396	-1.71645	0	0	0	0	tr|Q5LM09|Q5LM09_RUEPO	tr|Q5LM09|Q5LM09_RUEPO	4	4	4		1	1	2	1	1	1	1	2	4	3	1	1	2	3	4	1	1	2	1	1	1	1
Fructose-bisphosphate aldolase, class I (EC 4.1.2.13)	SPO1899			0.890008	-0.724072	+	+	2.35992	-2.04552			0.376619	-0.369548			0.836245	-0.656228	0	0	0	0	tr|Q5LS70|Q5LS70_RUEPO	tr|Q5LS70|Q5LS70_RUEPO	21	21	21		1	17	18	20	16	16	17	18	18	17	17	18	18	18	18	19	17	18	20	16	16	17
Hydrolase, carbon-nitrogen family	SPO0069			1.13917	-0.678384		+	1.55694	-1.17133			0.253335	-0.371517			0.296482	-0.276715	0	0	0	0	tr|Q5LWM4|Q5LWM4_RUEPO	tr|Q5LWM4|Q5LWM4_RUEPO	4	4	4		1	3	3	3	2	2	3	3	3	3	3	3	3	4	3	4	3	3	3	2	2	3
Metallo-beta-lactamase family protein	SPO2174			0.920519	-0.67238	+	+	2.35115	-1.67011			0.244935	-0.371693			1.55012	-1.18802	0	0	0	0	tr|Q5LRF5|Q5LRF5_RUEPO	tr|Q5LRF5|Q5LRF5_RUEPO	4	4	4		1	2	2	1	2	2	1	2	2	2	1	1	2	1	1	1	2	2	1	2	2	1
Hydrolase, alpha/beta fold family	SPO1258			0.914287	-0.785256	+	+	2.6214	-1.77338			0.483578	-0.373487			0.612057	-0.605405	0	0	0	0	tr|Q5LU02|Q5LU02_RUEPO	tr|Q5LU02|Q5LU02_RUEPO	10	10	10		1	8	6	6	7	6	6	8	8	7	6	5	7	3	8	8	8	6	6	7	6	6
2-isopropylmalate synthase/homocitrate synthase family protein	SPO2130			2.25194	-0.772081		+	2.53208	-1.13982			0.688756	-0.37475			0.669665	-0.410956	0	0	0	0	tr|Q5LRJ7|Q5LRJ7_RUEPO	tr|Q5LRJ7|Q5LRJ7_RUEPO	19	19	19		1	9	7	5	13	13	10	9	11	8	8	9	12	11	9	12	9	7	5	13	13	10
Uncharacterized protein	SPO1027			0.146841	0.142723	+	+	1.8498	-1.8856			0.280298	-0.377258			1.48781	1.11754	0	0	0	0	tr|Q5LUM6|Q5LUM6_RUEPO	tr|Q5LUM6|Q5LUM6_RUEPO	3	3	3		1	1	3	3	1	0	2	2	0	3	3	2	2	0	2	1	1	3	3	1	0	2
Exodeoxyribonuclease III, putative	SPO3425			1.10585	-1.01639	+	+	2.18468	-2.14102			0.319168	-0.379962			0.310108	-0.2746	0	0	0	0	tr|Q5LMY7|Q5LMY7_RUEPO	tr|Q5LMY7|Q5LMY7_RUEPO	13	13	13		1	8	7	8	7	8	7	10	10	7	9	10	10	10	12	7	8	7	8	7	8	7
Fatty oxidation complex, alpha subunit	SPO2920			2.29279	-0.756808		+	3.37653	-1.31305			0.68735	-0.381985			1.31434	-0.742701	0	0	0	0	tr|Q5LPC8|Q5LPC8_RUEPO	tr|Q5LPC8|Q5LPC8_RUEPO	33	33	33		1	30	23	25	28	32	30	24	26	30	19	22	23	28	25	26	30	23	25	28	32	30
Glutamine synthetase family protein	SPO0765			0.304535	-0.211285		+	1.68008	-1.41699			0.329984	-0.382139			1.61749	-1.23306	0	0	0	0	tr|Q5LVD7|Q5LVD7_RUEPO	tr|Q5LVD7|Q5LVD7_RUEPO	10	10	10		1	6	4	3	6	5	6	4	5	5	2	3	2	4	6	6	6	4	3	6	5	6
Glycerol-3-phosphate dehydrogenase (EC 1.1.5.3)	SPO0732			4.03674	-0.996714	+	+	4.27037	-1.39575			1.23585	-0.382331			0.974367	-0.563574	0	0	0	0	tr|Q5LVH0|Q5LVH0_RUEPO	tr|Q5LVH0|Q5LVH0_RUEPO	13	13	13		1	6	7	10	7	9	8	10	6	8	7	6	7	7	6	9	6	7	10	7	9	8
DNA-binding response regulator	SPO3298			1.09911	-0.80122		+	2.03362	-1.15866			0.600831	-0.383027			1.17387	-0.937369	0	0	0	0	tr|Q5LNB4|Q5LNB4_RUEPO	tr|Q5LNB4|Q5LNB4_RUEPO	6	6	6		1	2	2	3	3	3	3	4	3	2	1	2	2	3	3	2	2	2	3	3	3	3
Acetyltransferase, GNAT family	SPO3551			0.621822	-0.369979		+	1.75886	-1.33934			1.1553	-0.385833			0.0658466	-0.0269737	0	0	0	0	tr|Q5LML2|Q5LML2_RUEPO	tr|Q5LML2|Q5LML2_RUEPO	3	3	3		1	2	3	2	2	1	2	2	3	2	3	2	3	2	3	2	2	3	2	2	1	2
DNA-binding protein, putative	SPO2959			0.440679	-0.948854			0.723748	-0.521766			0.555677	-0.388739			0.326072	-0.332967	0	0	0	0	tr|Q5LP89|Q5LP89_RUEPO	tr|Q5LP89|Q5LP89_RUEPO	3	3	3		1	1	1	1	0	1	1	1	1	1	1	2	2	1	2	1	1	1	1	0	1	1
Oxidoreductase, short chain dehydrogenase/reductase family	SPO3638			0.323322	-0.250305	+	+	2.05014	-1.47675			0.277006	-0.392308			0.0870872	-0.191334	0	0	0	0	tr|Q5LMC6|Q5LMC6_RUEPO	tr|Q5LMC6|Q5LMC6_RUEPO	3	3	3		1	2	3	3	2	3	2	1	2	2	1	3	2	2	2	2	2	3	3	2	3	2
Alcohol dehydrogenase, zinc-containing	SPO0231			0.767255	-0.443527		+	1.84191	-1.20428			0.577248	-0.394225			0.702273	-0.620096	0	0	0	0	tr|Q5LX27|Q5LX27_RUEPO	tr|Q5LX27|Q5LX27_RUEPO	13	13	12		1	11	11	11	11	11	10	12	11	10	10	12	12	10	10	11	11	11	11	11	11	10
Protein adenylyltransferase SelO (EC 2.7.7.-) (EC 2.7.7.n1)	SPO2480			0.973834	-0.592683	+	+	2.54137	-1.63966			0.497132	-0.3963			0.686611	-0.566929	0	0	0	0	sp|Q5LQK9|SELO_RUEPO	sp|Q5LQK9|SELO_RUEPO	16	16	16		1	8	11	14	9	9	8	11	8	9	9	12	12	11	11	12	8	11	14	9	9	8
Uncharacterized protein	SPO3607	+	+	2.31772	-3.14828			0.231315	-0.231159			0.327446	-0.396543			0.0166103	0.0243575	0	0	0	0	tr|Q5LMF6|Q5LMF6_RUEPO	tr|Q5LMF6|Q5LMF6_RUEPO	22	22	22		1	10	10	10	20	18	20	18	22	18	19	19	19	17	15	17	10	10	10	20	18	20
UPF0301 protein SPO0296	SPO0296			0.484689	-0.536299	+	+	2.25487	-2.14198			0.387655	-0.397093			0.401308	-0.416553	0	0	0	0	sp|Q5LX84|Y296_RUEPO	sp|Q5LX84|Y296_RUEPO	4	4	4		1	2	2	2	2	2	2	3	3	2	2	2	2	1	2	3	2	2	2	2	2	2
Anthranilate synthase component II (EC 4.1.3.27)	SPO2149			0.807053	-1.41702			0.957278	-0.946363			0.358797	-0.398459			0.245343	-0.465403	0	0	0	0	tr|Q5LRH9|Q5LRH9_RUEPO	tr|Q5LRH9|Q5LRH9_RUEPO	6	6	6		1	2	4	1	2	2	4	5	4	3	2	4	3	3	3	2	2	4	1	2	2	4
Enoyl-CoA hydratase/isomerase family protein	SPO2787			0.805995	-0.535826	+	+	2.27174	-1.71526			0.532121	-0.403113			0.307572	-0.217305	0	0	0	0	tr|Q5LPR2|Q5LPR2_RUEPO	tr|Q5LPR2|Q5LPR2_RUEPO	10	10	10		1	9	8	8	8	6	7	8	8	7	5	5	7	6	6	7	9	8	8	8	6	7
Uncharacterized protein	SPO2026			0.242876	-0.277486	+	+	1.83469	-2.1305			0.24704	-0.404732			0.424207	-0.434	0	0	0	0	tr|Q5LRU8|Q5LRU8_RUEPO	tr|Q5LRU8|Q5LRU8_RUEPO	7	7	7		1	4	4	4	5	3	3	3	4	2	3	4	4	5	3	4	4	4	4	5	3	3
Tyrosine recombinase XerD	SPO1632			0.327915	-0.330742	+	+	1.6571	-1.57125			0.342795	-0.405622			0.663654	-0.464719	0	0	0	0	tr|Q5LSY2|Q5LSY2_RUEPO	tr|Q5LSY2|Q5LSY2_RUEPO	13	13	13		1	8	9	9	8	5	10	9	6	6	9	4	8	7	8	9	8	9	9	8	5	10
Acetamidase/formamidase family protein	SPO1834			0.996527	-0.858571	+	+	2.05695	-1.71784			0.551165	-0.408857			0.904056	-0.625155	0	0	0	0	tr|Q5LSD4|Q5LSD4_RUEPO	tr|Q5LSD4|Q5LSD4_RUEPO	4	4	4		1	1	3	1	3	2	2	3	3	2	1	3	3	3	4	4	1	3	1	3	2	2
Oxidoreductase, short chain dehydrogenase/reductase family	SPO0128			0.876547	-0.767429	+	+	1.75465	-1.57098			0.337142	-0.410201			0.667391	-0.643929	0	0	0	0	tr|Q5LWS2|Q5LWS2_RUEPO	tr|Q5LWS2|Q5LWS2_RUEPO	14	14	14		1	8	9	9	10	10	10	9	9	9	7	10	10	7	9	8	8	9	9	10	10	10
Hydrolase, alpha/beta fold family	SPO1499			0.799113	-0.402429	+	+	2.66135	-1.46238			0.622727	-0.412383			1.12736	-0.623805	0	0	0	0	tr|Q5LTB5|Q5LTB5_RUEPO	tr|Q5LTB5|Q5LTB5_RUEPO	11	11	11		1	8	8	8	7	8	8	8	8	8	7	8	9	11	9	9	8	8	8	7	8	8
C4-dicarboxylate transport sensor protein DctB, putative	SPO1891			0.657546	-0.568298		+	1.52005	-1.19791			0.368561	-0.413271			0.494951	-0.490662	0	0	0	0	tr|Q5LS77|Q5LS77_RUEPO	tr|Q5LS77|Q5LS77_RUEPO	22	22	22		1	13	15	15	12	13	15	14	14	7	12	10	14	12	12	12	13	15	15	12	13	15
Lipoprotein, putative	SPO2781			0.49887	-0.782817			0.0645623	0.125347			0.241441	-0.413352			0.338111	0.718035	0	0	0	0	tr|Q5LPR8|Q5LPR8_RUEPO	tr|Q5LPR8|Q5LPR8_RUEPO	2	2	2		1	2	2	2	2	2	2	1	0	2	0	0	2	2	2	1	2	2	2	2	2	2
Methylenetetrahydrofolate reductase (EC 1.5.1.20)	SPO3016	+	+	2.51779	-2.42167	+	+	3.61626	-3.52259			0.525363	-0.413574			0.150078	-0.587714	0	0	0	0	tr|Q5LP36|Q5LP36_RUEPO	tr|Q5LP36|Q5LP36_RUEPO	6	6	6		1	0	0	0	0	0	0	4	4	6	0	5	6	3	4	3	0	0	0	0	0	0
NifU domain protein	SPO0382			0.813251	-0.655204	+	+	1.64327	-1.53689			0.332688	-0.422001			0.268315	-0.286709	0	0	0	0	tr|Q5LXH0|Q5LXH0_RUEPO	tr|Q5LXH0|Q5LXH0_RUEPO	7	7	7		1	5	6	6	6	5	6	5	4	5	3	5	6	5	6	7	5	6	6	6	5	6
Uncharacterized protein	SPO2032			0.298646	-0.311584	+	+	1.6547	-1.67582			0.438257	-0.422642			0.609733	-0.568455	0	0	0	0	tr|Q5LRU2|Q5LRU2_RUEPO	tr|Q5LRU2|Q5LRU2_RUEPO	6	6	6		1	5	4	5	4	3	5	4	4	5	5	4	5	5	4	5	5	4	5	4	3	5
Uncharacterized protein	SPO0587			1.28521	-0.748844	+	+	2.56976	-1.60526			0.550658	-0.422864			0.772635	-0.462386	0	0	0	0	tr|Q5LVV8|Q5LVV8_RUEPO	tr|Q5LVV8|Q5LVV8_RUEPO	16	16	16		1	4	8	4	8	6	4	5	11	8	6	6	2	9	7	7	4	8	4	8	6	4
Mercuric reductase, putative	SPO0540			0.49763	-0.940798			0.506506	-0.913925			0.168262	-0.423358			0.221102	-0.443033	0	0	0	0	tr|Q5LW03|Q5LW03_RUEPO	tr|Q5LW03|Q5LW03_RUEPO	10	10	10		1	4	1	3	5	6	6	6	7	4	4	6	4	4	7	8	4	1	3	5	6	6
Glycine betaine/proline ABC transporter, periplasmic substrate-binding protein	SPO1131			0.861552	0.799046			0.447497	0.334428			0.457932	-0.423588			0.86694	-0.586233	0	0	0	0	tr|Q5LUC3|Q5LUC3_RUEPO	tr|Q5LUC3|Q5LUC3_RUEPO	10	10	10		1	8	8	8	8	9	7	5	6	3	7	4	6	6	5	7	8	8	8	8	9	7
Peptide/nickel/opine uptake family ABC transporter, ATP-binding protein	SPO2998			0.49336	0.20681			1.40421	-0.473454			0.806255	-0.424452			0.0517041	0.0278873	0	0	0	0	tr|Q5LP52|Q5LP52_RUEPO	tr|Q5LP52|Q5LP52_RUEPO	40	40	40		1	33	35	32	32	31	33	29	30	28	29	30	28	25	22	24	33	35	32	32	31	33
Uncharacterized protein	SPO3312			1.19445	-0.899385	+	+	2.2505	-2.64644			0.445293	-0.427125			0.861714	-1.29953	0	0	0	0	tr|Q5LNA0|Q5LNA0_RUEPO	tr|Q5LNA0|Q5LNA0_RUEPO	5	5	5		1	2	4	1	2	1	2	2	4	3	1	2	2	3	2	4	2	4	1	2	1	2
30S ribosomal protein S20	SPO0148			1.2145	-0.859613	+	+	2.17946	-1.74828			0.490552	-0.42834			0.0553328	-0.0451247	0	0	0	0	sp|Q5LWV5|RS20_RUEPO	sp|Q5LWV5|RS20_RUEPO	4	4	4		1	4	3	3	4	3	3	3	4	4	4	3	3	3	3	3	4	3	3	4	3	3
Penicillin-binding protein	SPO1181			0.166604	-0.179462	+	+	2.30186	-1.94198			0.446476	-0.428484			0.880836	-1.02509	0	0	0	0	tr|Q5LU77|Q5LU77_RUEPO	tr|Q5LU77|Q5LU77_RUEPO	14	14	14		1	13	12	13	8	11	9	13	10	11	5	8	8	9	11	7	13	12	13	8	11	9
Selenium-binding protein, putative	SPO1643			1.02453	0.973286	+	+	2.47376	-2.11786			0.322539	-0.429019		+	0.846801	-2.1284	0	0	0	0	tr|Q5LSX1|Q5LSX1_RUEPO	tr|Q5LSX1|Q5LSX1_RUEPO	14	14	14		1	13	13	13	11	11	10	10	11	10	5	3	8	8	8	8	13	13	13	11	11	10
Exodeoxyribonuclease III (EC 3.1.11.2)	SPO2509		+	1.27057	-1.65664		+	1.59124	-1.36185			0.533507	-0.430778			0.506664	-0.447794	0	0	0	0	tr|Q5LQI1|Q5LQI1_RUEPO	tr|Q5LQI1|Q5LQI1_RUEPO	5	5	5		1	2	2	5	4	4	3	3	3	3	5	3	4	5	3	3	2	2	5	4	4	3
Urocanate hydratase (Urocanase) (EC 4.2.1.49) (Imidazolonepropionate hydrolase)	SPO2193			0.329575	-0.199082		+	1.58033	-1.34784			0.541414	-0.432618			0.399539	-0.138414	0	0	0	0	tr|Q5LRD6|Q5LRD6_RUEPO	tr|Q5LRD6|Q5LRD6_RUEPO	6	6	6		1	1	2	3	3	1	3	3	2	2	2	3	3	2	3	4	1	2	3	3	1	3
Triosephosphate isomerase (TIM) (TPI) (EC 5.3.1.1) (Triose-phosphate isomerase)	SPO2621			0.978571	-0.57563	+	+	2.30608	-1.63167			0.74607	-0.432679			0.619264	-0.439697	0	0	0	0	sp|Q5LQ75|TPIS_RUEPO	sp|Q5LQ75|TPIS_RUEPO	6	6	6		1	5	6	6	4	5	4	5	6	5	5	6	5	6	4	5	5	6	6	4	5	4
UPF0246 protein SPO0106	SPO0106		+	1.46352	-1.31021	+	+	2.02513	-1.89165			0.371759	-0.433885			0.631864	-0.511456	0	0	0	0	sp|Q5LWQ9|Y106_RUEPO	sp|Q5LWQ9|Y106_RUEPO	11	11	11		1	5	9	6	5	5	5	6	7	5	6	5	6	6	6	3	5	9	6	5	5	5
4-hydroxythreonine-4-phosphate dehydrogenase (EC 1.1.1.262) (4-(phosphohydroxy)-L-threonine dehydrogenase)	SPO2457			1.33131	-1.07192	+	+	2.46771	-2.06036			0.409024	-0.434087			0.64911	-0.721444	0	0	0	0	tr|Q5LQN1|Q5LQN1_RUEPO	tr|Q5LQN1|Q5LQN1_RUEPO	12	12	12		1	8	7	8	8	4	6	10	6	6	5	7	7	6	9	7	8	7	8	8	4	6
Protein-L-isoaspartate O-methyltransferase (EC 2.1.1.77)	SPO1239			0.114693	-0.0792452		+	1.99949	-1.40829			0.565828	-0.435206			0.0776226	-0.062657	0	0	0	0	tr|Q5LU20|Q5LU20_RUEPO	tr|Q5LU20|Q5LU20_RUEPO	8	8	8		1	6	5	6	4	4	7	6	4	4	5	6	8	7	7	5	6	5	6	4	4	7
Glycosyl transferase, group 1 family protein	SPO1533			0.820338	-0.61738	+	+	2.88137	-1.84945			0.413267	-0.435794			0.248062	-0.227593	0	0	0	0	tr|Q5LT81|Q5LT81_RUEPO	tr|Q5LT81|Q5LT81_RUEPO	17	17	17		1	13	12	10	10	9	11	12	11	10	12	10	13	10	12	9	13	12	10	10	9	11
Transporter, Tim44 family	SPO3886			1.29164	-0.86252	+	+	2.11951	-1.67561			0.445981	-0.4362			0.384243	-0.394365	0	0	0	0	tr|Q5LLN6|Q5LLN6_RUEPO	tr|Q5LLN6|Q5LLN6_RUEPO	18	18	18		1	15	14	16	17	15	17	17	14	15	12	17	16	16	18	18	15	14	16	17	15	17
Acetyltransferase, GNAT family	SPO1767			1.09712	-0.779982	+	+	2.31033	-1.69958			0.399121	-0.437741			0.488383	-0.379195	0	0	0	0	tr|Q5LSK0|Q5LSK0_RUEPO	tr|Q5LSK0|Q5LSK0_RUEPO	9	9	9		1	4	6	6	7	3	7	3	6	5	6	6	4	3	5	6	4	6	6	7	3	7
Uncharacterized protein	SPO3652			0.789328	-0.88504	+	+	1.86571	-1.52659			0.439982	-0.437821			0.00868714	-0.0113417	0	0	0	0	tr|Q5LMB1|Q5LMB1_RUEPO	tr|Q5LMB1|Q5LMB1_RUEPO	9	9	9		1	4	6	3	6	7	6	5	5	5	7	5	7	7	5	4	4	6	3	6	7	6
Tol-Pal system protein TolQ	SPO3112		+	2.02231	-1.29377			1.98161	-1.04954			0.515822	-0.437838			0.310319	-0.282833	0	0	0	0	tr|Q5LNU1|Q5LNU1_RUEPO	tr|Q5LNU1|Q5LNU1_RUEPO	10	10	10		1	8	7	7	9	8	8	10	10	8	8	8	8	6	9	9	8	7	7	9	8	8
Uncharacterized protein	SPO1066			0.357759	-0.348717	+	+	1.73886	-1.7924			0.363625	-0.439262			0.0834081	-0.107466	0	0	0	0	tr|Q5LUI8|Q5LUI8_RUEPO	tr|Q5LUI8|Q5LUI8_RUEPO	3	3	3		1	2	2	2	2	1	2	2	2	2	2	2	3	2	2	2	2	2	2	2	1	2
FolC bifunctional protein	SPO3818			2.42584	-0.945751	+	+	3.0694	-2.04914			0.684822	-0.439756			0.793357	-0.564425	0	0	0	0	tr|Q5LLV3|Q5LLV3_RUEPO	tr|Q5LLV3|Q5LLV3_RUEPO	17	17	17		1	12	13	13	12	12	13	15	14	14	12	14	12	14	14	13	12	13	13	12	12	13
Oligopeptide ABC transporter, ATP-binding protein	SPO1213			0.361553	0.137833	+	+	2.6256	-1.5627			0.79401	-0.442284			0.480687	-0.344872	0	0	0	0	tr|Q5LU45|Q5LU45_RUEPO	tr|Q5LU45|Q5LU45_RUEPO	27	27	27		1	23	23	23	20	19	20	19	19	18	16	18	17	18	15	16	23	23	23	20	19	20
Bifunctional protein GlmU [Includes: UDP-N-acetylglucosamine pyrophosphorylase (EC 2.7.7.23) (N-acetylglucosamine-1-phosphate uridyltransferase); Glucosamine-1-phosphate N-acetyltransferase (EC 2.3.1.157)]	SPO2797			2.02169	-1.0261	+	+	2.82896	-1.72785			0.57339	-0.443081			1.11326	-0.520213	0	0	0	0	sp|Q5LPQ1|GLMU_RUEPO	sp|Q5LPQ1|GLMU_RUEPO	21	21	21		1	17	18	18	19	19	19	19	17	21	17	16	18	18	16	18	17	18	18	19	19	19
Branched-chain amino acid ABC transporter, periplasmic substrate-binding protein	SPO1846			0.879359	0.548075	+	+	2.59166	-2.47829			0.686457	-0.443174	+	+	1.81667	-2.01529	0	0	0	0	tr|Q5LSC2|Q5LSC2_RUEPO	tr|Q5LSC2|Q5LSC2_RUEPO	19	19	19		1	17	18	17	13	11	11	16	12	14	6	7	9	13	13	12	17	18	17	13	11	11
N-acetyl-gamma-glutamyl-phosphate reductase (AGPR) (EC 1.2.1.38) (N-acetyl-glutamate semialdehyde dehydrogenase) (NAGSA dehydrogenase)	SPO1876			2.73166	-1.04497	+	+	3.12556	-1.48946			0.790697	-0.443615			0.920448	-0.614349	0	0	0	0	sp|Q5LS92|ARGC_RUEPO	sp|Q5LS92|ARGC_RUEPO	16	16	16		1	12	14	13	13	13	13	15	13	14	13	13	12	13	15	12	12	14	13	13	13	13
NLP/P60 family protein	SPO3718			0.838202	-0.671641		+	1.73313	-1.41419			0.476747	-0.443746			0.626898	-0.55829	0	0	0	0	tr|Q5LM46|Q5LM46_RUEPO	tr|Q5LM46|Q5LM46_RUEPO	8	8	8		1	5	5	5	4	6	5	6	5	4	5	5	5	3	5	6	5	5	5	4	6	5
Transcriptional regulator, merR family	SPO2912			1.41942	-0.960783	+	+	2.41949	-1.73307			0.446342	-0.446892			0.788594	-0.508433	0	0	0	0	tr|Q5LPD6|Q5LPD6_RUEPO	tr|Q5LPD6|Q5LPD6_RUEPO	7	7	7		1	5	5	4	5	6	6	6	3	6	5	5	6	4	6	3	5	5	4	5	6	6
Uncharacterized protein	SPO1605			0.328152	-0.265439	+	+	1.52375	-2.66869			0.722776	-0.448198			0.632795	-0.365123	0	0	0	0	tr|Q5LT09|Q5LT09_RUEPO	tr|Q5LT09|Q5LT09_RUEPO	5	5	5		1	4	4	3	3	2	4	2	4	2	2	4	3	4	3	5	4	4	3	3	2	4
Oligoendopeptidase F (EC 3.4.24.-)	SPO1413			1.63508	-0.876062	+	+	2.50509	-1.53612			0.761495	-0.448902			0.665428	-0.492706	0	0	0	0	tr|Q5LTK1|Q5LTK1_RUEPO	tr|Q5LTK1|Q5LTK1_RUEPO	39	39	39		1	30	29	29	33	30	30	34	34	29	31	31	31	30	29	34	30	29	29	33	30	30
Protein translocase subunit SecD	SPO2321		+	1.72154	-1.3117		+	1.50628	-1.14322			0.624025	-0.448977			0.907451	-0.689054	0	0	0	0	tr|Q5LR11|Q5LR11_RUEPO;REV__tr|Q5LNP9|Q5LNP9_RUEPO	tr|Q5LR11|Q5LR11_RUEPO	14;1	14;1	14;1		2	9	9	6	12	11	10	8	10	10	10	9	10	8	6	10	9	9	6	12	11	10
Uncharacterized protein	SPO3512			1.08292	-0.565964		+	2.15547	-1.31502			0.629023	-0.449022			1.40367	-0.794546	0	0	0	0	tr|Q5LMQ1|Q5LMQ1_RUEPO	tr|Q5LMQ1|Q5LMQ1_RUEPO	11	11	11		1	7	7	6	5	5	7	7	7	7	8	8	4	7	7	9	7	7	6	5	5	7
Outer membrane protein, OMP85 family	SPO0868		+	2.2961	-1.35394	+	+	3.50564	-1.42255			0.51956	-0.449373			1.05021	-0.538982	0	0	0	0	tr|Q5LV34|Q5LV34_RUEPO	tr|Q5LV34|Q5LV34_RUEPO	23	23	23		1	9	9	13	17	18	17	15	12	12	9	11	16	15	11	14	9	9	13	17	18	17
Membrane fusion protein (MFP) family protein	SPO3729			0.908573	-0.618435	+	+	2.49582	-1.67228			0.528701	-0.45819			0.390489	-0.310704	0	0	0	0	tr|Q5LM35|Q5LM35_RUEPO	tr|Q5LM35|Q5LM35_RUEPO	32	32	32		1	19	24	25	24	22	20	23	22	19	20	23	24	16	18	18	19	24	25	24	22	20
Maleylacetoacetate isomerase (EC 5.2.1.2)	SPO0679			1.1716	-1.05031	+	+	1.94486	-2.65514			0.557706	-0.458813			1.01012	-1.16796	0	0	0	0	tr|Q5LVM1|Q5LVM1_RUEPO	tr|Q5LVM1|Q5LVM1_RUEPO	5	5	5		1	3	1	2	1	1	1	3	3	2	2	2	4	3	3	2	3	1	2	1	1	1
Uncharacterized protein	SPO0518		+	1.45941	-1.37145	+	+	1.70595	-2.97714			0.538331	-0.462589			1.10985	-0.87084	0	0	0	0	tr|Q5LW25|Q5LW25_RUEPO	tr|Q5LW25|Q5LW25_RUEPO	3	3	3		1	2	2	2	1	1	2	3	3	2	2	2	2	3	3	3	2	2	2	1	1	2
NADH-quinone oxidoreductase subunit F (EC 7.1.1.-)	SPO2777			0.299136	-0.203841	+	+	1.90883	-1.47153			0.615612	-0.463045			0.595669	-0.761673	0	0	0	0	tr|Q5LPS2|Q5LPS2_RUEPO	tr|Q5LPS2|Q5LPS2_RUEPO	24	24	24		1	19	18	19	18	19	20	19	17	20	14	16	20	18	18	17	19	18	19	18	19	20
Alkylphosphonate utilization protein PhnM	SPO0476			0.758942	-0.73367			1.29196	-1.12756			0.418884	-0.463208			0.354075	-0.382107	0	0	0	0	tr|Q5LW66|Q5LW66_RUEPO	tr|Q5LW66|Q5LW66_RUEPO	6	6	6		1	1	4	5	3	1	4	2	4	4	2	3	2	3	3	2	1	4	5	3	1	4
Arginine biosynthesis bifunctional protein ArgJ [Cleaved into: Arginine biosynthesis bifunctional protein ArgJ alpha chain; Arginine biosynthesis bifunctional protein ArgJ beta chain] [Includes: Glutamate N-acetyltransferase (EC 2.3.1.35) (Ornithine acetyltransferase) (OATase) (Ornithine transacetylase); Amino-acid acetyltransferase (EC 2.3.1.1) (N-acetylglutamate synthase) (AGSase)]	SPO0059			0.933517	-0.569712	+	+	2.36997	-1.45051			0.771182	-0.463352			0.109386	-0.107056	0	0	0	0	sp|Q5LWL6|ARGJ_RUEPO	sp|Q5LWL6|ARGJ_RUEPO	14	14	14		1	10	8	9	9	9	8	8	10	9	8	9	8	6	9	7	10	8	9	9	9	8
Histidine ammonia-lyase (Histidase) (EC 4.3.1.3)	SPO2192			0.0297993	-0.0490615	+	+	1.06722	-1.7377			0.14161	-0.464648			0.153229	-0.264698	0	0	0	0	sp|Q5LRD8|HUTH_RUEPO	sp|Q5LRD8|HUTH_RUEPO	9	9	9		1	3	2	2	1	2	4	3	3	1	5	3	2	1	2	3	3	2	2	1	2	4
Oxidoreductase, short chain dehydrogenase/reductase family	SPO2692			1.31958	-0.957361	+	+	2.83392	-2.01853			0.601834	-0.464818			0.965948	-0.593639	0	0	0	0	tr|Q5LQ04|Q5LQ04_RUEPO	tr|Q5LQ04|Q5LQ04_RUEPO	14	14	14		1	13	12	12	11	10	10	12	12	11	8	11	12	9	11	11	13	12	12	11	10	10
Putative glutamate--cysteine ligase 2 (EC 6.3.2.2) (Gamma-glutamylcysteine synthetase 2) (GCS 2) (Gamma-GCS 2)	SPO2209			1.19114	-0.816229		+	1.60749	-1.19461			0.54193	-0.467052			1.89867	-1.16566	0	0	0	0	sp|Q5LRC0|GCS2_RUEPO	sp|Q5LRC0|GCS2_RUEPO	10	10	10		1	6	7	9	4	8	4	8	6	4	5	6	7	7	7	9	6	7	9	4	8	4
FtsK/SpoIIIE family protein	SPO3416			0.680482	-0.453605	+	+	2.74899	-1.94307			0.582737	-0.476543			0.903989	-0.707703	0	0	0	0	tr|Q5LMZ6|Q5LMZ6_RUEPO	tr|Q5LMZ6|Q5LMZ6_RUEPO	32	32	32		1	23	24	22	19	16	16	21	21	20	20	22	21	19	20	20	23	24	22	19	16	16
RmuC domain protein	SPO3361			0.774345	-0.437506			1.8467	-1.07136			0.680738	-0.476751			0.864961	-0.643005	0	0	0	0	tr|Q5LN51|Q5LN51_RUEPO	tr|Q5LN51|Q5LN51_RUEPO	12	12	12		1	7	10	8	7	5	8	7	8	5	4	7	8	10	8	10	7	10	8	7	5	8
Acyl-CoA dehydrogenase (EC 1.3.99.-)	SPO0575			0.267413	-0.274777		+	1.51019	-1.25946			0.518536	-0.480598			0.558712	-0.714279	0	0	0	0	tr|Q5LVX0|Q5LVX0_RUEPO	tr|Q5LVX0|Q5LVX0_RUEPO	4	4	4		1	1	1	1	2	1	1	2	1	1	1	1	1	2	3	3	1	1	1	2	1	1
Glutamate 5-kinase (EC 2.7.2.11) (Gamma-glutamyl kinase) (GK)	SPO1985		+	2.80327	-1.38272	+	+	3.47976	-1.63066			0.619116	-0.482312			2.58998	-0.755732	0	0	0	0	sp|Q5LRY5|PROB_RUEPO	sp|Q5LRY5|PROB_RUEPO	9	9	9		1	4	5	6	6	6	6	6	4	5	2	4	5	4	7	5	4	5	6	6	6	6
Uncharacterized protein	SPO2690		+	2.2059	-1.26371	+	+	2.58076	-1.43854			0.662753	-0.482895			2.25971	-0.990362	0	0	0	0	tr|Q5LQ06|Q5LQ06_RUEPO	tr|Q5LQ06|Q5LQ06_RUEPO	9	9	9		1	7	5	7	9	7	9	9	7	6	6	8	8	9	9	8	7	5	7	9	7	9
Methylmalonyl-CoA mutase (EC 5.4.99.2)	SPO1105		+	2.50361	-1.24948	+	+	3.62494	-2.50521			0.831839	-0.491081			1.3303	-1.06186	0	0	0	0	tr|Q5LUE9|Q5LUE9_RUEPO	tr|Q5LUE9|Q5LUE9_RUEPO	36	36	36		1	29	25	32	30	26	25	32	27	30	25	28	28	32	29	31	29	25	32	30	26	25
Amidase, hydantoinase/carbamoylase family	SPO3304			0.960175	-0.559747	+	+	2.44278	-1.74609			0.418422	-0.494452			0.517702	-0.453812	0	0	0	0	tr|Q5LNA8|Q5LNA8_RUEPO	tr|Q5LNA8|Q5LNA8_RUEPO	13	13	13		1	8	10	10	9	7	8	11	11	9	8	9	10	10	9	10	8	10	10	9	7	8
Fumarate hydratase class II (Fumarase C) (EC 4.2.1.2) (Aerobic fumarase) (Iron-independent fumarase)	SPO1905			1.05017	-0.9192	+	+	1.80927	-1.89264			0.463526	-0.500578			0.688809	-0.749747	0	0	0	0	tr|Q5LS64|Q5LS64_RUEPO	tr|Q5LS64|Q5LS64_RUEPO	11	11	11		1	9	8	10	9	8	10	10	9	9	8	8	10	10	10	8	9	8	10	9	8	10
Hydrolase, alpha/beta fold family	SPO0885		+	1.48624	-1.22986	+	+	2.94428	-2.27754			0.756662	-0.501559			0.370981	-0.321576	0	0	0	0	tr|Q5LV17|Q5LV17_RUEPO	tr|Q5LV17|Q5LV17_RUEPO	8	8	8		1	3	5	5	4	5	5	5	6	4	7	5	6	6	5	5	3	5	5	4	5	5
Aminotransferase, class III	SPO3471			1.18275	-0.987743	+	+	3.03355	-1.89959			0.762487	-0.501877			1.19241	-0.859107	0	0	0	0	tr|Q5LMU1|Q5LMU1_RUEPO	tr|Q5LMU1|Q5LMU1_RUEPO	19	19	19		1	12	13	12	12	10	12	12	13	10	8	10	12	12	14	14	12	13	12	12	10	12
Hydrolase, NUDIX family	SPO3541			0.880888	-0.856892			1.38118	-0.914584			0.629963	-0.502759			0.219947	-0.220455	0	0	0	0	tr|Q5LMM2|Q5LMM2_RUEPO	tr|Q5LMM2|Q5LMM2_RUEPO	12	12	12		1	4	3	6	6	8	4	8	8	6	3	4	6	4	6	4	4	3	6	6	8	4
RNA helicase	SPO2478			0.101698	-0.0833492	+	+	1.64338	-3.6319			0.403772	-0.505208			0.293378	-0.423922	0	0	0	0	tr|V5UYF4|V5UYF4_RUEPO	tr|V5UYF4|V5UYF4_RUEPO	10	10	10		1	9	6	8	3	2	2	7	4	5	3	8	4	9	7	5	9	6	8	3	2	2
D-alanyl-D-alanine carboxypeptidase family protein	SPO3658			0.042353	0.0474046	+	+	2.06228	-1.81171			0.455328	-0.50628			0.262408	-0.324139	0	0	0	0	tr|Q5LMA5|Q5LMA5_RUEPO	tr|Q5LMA5|Q5LMA5_RUEPO	14	14	14		1	10	8	10	7	7	6	9	6	9	5	6	8	7	6	7	10	8	10	7	7	6
Uncharacterized protein	SPO3574			0.234205	-0.498234		+	0.754953	-1.78225			0.12389	-0.50634			0.127193	0.174147	0	0	0	0	tr|Q5LMI9|Q5LMI9_RUEPO	tr|Q5LMI9|Q5LMI9_RUEPO	4	4	4		1	3	4	4	2	2	1	1	2	1	3	3	3	2	4	2	3	4	4	2	2	1
Single-stranded DNA-binding protein (SSB)	SPO1637		+	1.63461	-1.221			1.7888	-0.965443			0.554918	-0.508958			0.95898	-0.618559	0	0	0	0	tr|Q5LSX7|Q5LSX7_RUEPO	tr|Q5LSX7|Q5LSX7_RUEPO	14	14	14		1	11	12	12	13	12	13	14	13	13	14	13	13	12	13	13	11	12	12	13	12	13
Transcriptional regulator, Crp/Fnr family	SPO1335			1.01745	-0.590142	+	+	2.28188	-1.67374			0.588936	-0.510835			0.928253	-0.594414	0	0	0	0	tr|Q5LTS7|Q5LTS7_RUEPO	tr|Q5LTS7|Q5LTS7_RUEPO	8	8	8		1	6	4	6	4	3	3	4	2	3	4	3	6	6	5	5	6	4	6	4	3	3
Uncharacterized protein	SPO0452			1.39334	-0.821583	+	+	2.72683	-1.79943			1.06568	-0.511167			0.558793	0.330037	0	0	0	0	tr|Q5LW90|Q5LW90_RUEPO	tr|Q5LW90|Q5LW90_RUEPO	4	4	4		1	4	2	3	4	4	4	4	4	4	4	4	4	4	4	4	4	2	3	4	4	4
Cys/Met metabolism PLP-dependent enzyme family protein	SPO0413			0.227314	-0.161311		+	2.10163	-1.27694			0.749097	-0.511594		+	1.70949	-1.58746	0	0	0	0	tr|Q5LWC9|Q5LWC9_RUEPO	tr|Q5LWC9|Q5LWC9_RUEPO	9	9	9		1	8	8	9	8	9	9	8	7	8	4	3	7	6	9	6	8	8	9	8	9	9
Membrane protein, putative	SPO2963		+	1.88085	-1.41937			1.01769	-0.734617			0.406991	-0.517274			0.580056	-0.484611	0	0	0	0	tr|Q5LP85|Q5LP85_RUEPO	tr|Q5LP85|Q5LP85_RUEPO	3	3	3		1	3	3	3	3	3	3	3	3	3	3	3	3	3	3	3	3	3	3	3	3	3
Dual-specificity RNA methyltransferase RlmN (EC 2.1.1.192) (23S rRNA (adenine(2503)-C(2))-methyltransferase) (23S rRNA m2A2503 methyltransferase) (Ribosomal RNA large subunit methyltransferase N) (tRNA (adenine(37)-C(2))-methyltransferase) (tRNA m2A37 methyltransferase)	SPO3346			0.193374	0.417133			0.393088	-0.765828			0.216546	-0.518115			0.19844	0.436054	0	0	0	0	sp|Q5LN66|RLMN_RUEPO	sp|Q5LN66|RLMN_RUEPO	11	11	11		1	8	6	10	4	4	8	6	6	3	3	7	9	4	5	3	8	6	10	4	4	8
Isoleucine--tRNA ligase (EC 6.1.1.5) (Isoleucyl-tRNA synthetase) (IleRS)	SPO3136			1.68963	-0.994317		+	2.5868	-1.25935			0.920958	-0.519298			0.854419	-0.631112	0	0	0	0	sp|Q5LNR7|SYI_RUEPO	sp|Q5LNR7|SYI_RUEPO	47	47	47		1	37	35	37	36	39	39	36	36	38	33	35	34	38	36	40	37	35	37	36	39	39
Polyhydroxyalkanoate synthesis repressor PhaR	SPO1294			0.290362	-0.307876		+	1.36599	-1.33188			0.479463	-0.519421			0.805201	-0.824998	0	0	0	0	tr|Q5LTW6|Q5LTW6_RUEPO	tr|Q5LTW6|Q5LTW6_RUEPO	13	13	13		1	6	8	9	6	7	7	7	6	7	4	6	7	9	8	6	6	8	9	6	7	7
GTPase Obg (EC 3.6.5.-) (GTP-binding protein Obg)	SPO1986			1.96413	-1.02155	+	+	3.5941	-1.62379			1.61427	-0.519423			0.878808	-0.572456	0	0	0	0	sp|Q5LRY4|OBG_RUEPO	sp|Q5LRY4|OBG_RUEPO	10	10	10		1	5	4	4	5	5	6	7	8	5	7	4	5	4	5	6	5	4	4	5	5	6
PmbA	SPO3442			1.45515	-1.00152	+	+	2.90739	-2.33091			0.69505	-0.519821			0.470748	-0.352421	0	0	0	0	tr|Q5LMX0|Q5LMX0_RUEPO	tr|Q5LMX0|Q5LMX0_RUEPO	15	15	15		1	9	9	9	8	6	4	9	7	5	5	6	9	12	10	10	9	9	9	8	6	4
ATPase, AAA family	SPO2512			1.6257	-1.06228		+	2.11903	-1.38007			0.816565	-0.520861			1.07013	-0.705355	0	0	0	0	tr|Q5LQH8|Q5LQH8_RUEPO	tr|Q5LQH8|Q5LQH8_RUEPO	19	19	19		1	10	11	12	16	14	13	13	11	11	11	11	13	13	16	13	10	11	12	16	14	13
Glutamate--cysteine ligase (EC 6.3.2.2)	SPO3626			1.45537	-0.822416	+	+	2.54895	-1.6146			0.629688	-0.521654			0.628876	-0.46236	0	0	0	0	tr|Q5LMD8|Q5LMD8_RUEPO	tr|Q5LMD8|Q5LMD8_RUEPO	19	19	19		1	13	13	14	10	14	15	15	14	15	11	15	13	14	12	13	13	13	14	10	14	15
Peptide deformylase (PDF) (EC 3.5.1.88) (Polypeptide deformylase)	SPO3217			1.1319	-0.66905	+	+	2.28676	-1.76274			0.898888	-0.522224			0.605751	-0.45654	0	0	0	0	tr|Q5LNI7|Q5LNI7_RUEPO	tr|Q5LNI7|Q5LNI7_RUEPO	4	4	4		1	2	2	2	2	2	2	2	3	2	2	3	3	2	3	2	2	2	2	2	2	2
Protein-export protein SecB	SPO3888			1.65743	-0.78319	+	+	3.31346	-1.70032			0.786499	-0.52759			0.975361	-0.636846	0	0	0	0	sp|Q5LLN4|SECB_RUEPO	sp|Q5LLN4|SECB_RUEPO	15	15	15		1	14	14	14	12	12	10	14	14	12	11	13	13	12	12	13	14	14	14	12	12	10
Cell division ATP-binding protein FtsE	SPO0337			1.17278	-0.878312	+	+	2.39076	-1.88128			0.730991	-0.528568			0.991081	-0.607272	0	0	0	0	tr|Q5LXB5|Q5LXB5_RUEPO	tr|Q5LXB5|Q5LXB5_RUEPO	7	7	7		1	7	6	6	5	4	7	7	6	6	6	7	7	3	5	5	7	6	6	5	4	7
Glyceraldehyde-3-phosphate dehydrogenase, type I (EC 1.2.1.-)	SPO0875			1.90286	-0.977538	+	+	3.36951	-1.95835			0.751191	-0.529167			1.16666	-0.541732	0	0	0	0	tr|Q5LV27|Q5LV27_RUEPO	tr|Q5LV27|Q5LV27_RUEPO	9	9	9		1	8	9	9	9	9	9	8	8	8	8	9	9	8	9	9	8	9	9	9	9	9
50S ribosomal protein L34	SPO0538	+	+	1.16107	-2.16631		+	2.18406	-1.22571			1.1935	-0.52947			1.3058	-0.455472	0	0	0	0	sp|Q5LW05|RL34_RUEPO	sp|Q5LW05|RL34_RUEPO	2	2	2		1	1	1	1	1	1	1	1	1	1	1	1	1	1	1	2	1	1	1	1	1	1
D-hydantoinase (EC 3.5.2.2)	SPO1783			1.10628	-0.911376	+	+	1.7021	-1.55772			0.481617	-0.529502			1.11031	-1.04462	0	0	0	0	tr|Q5LSI5|Q5LSI5_RUEPO	tr|Q5LSI5|Q5LSI5_RUEPO	18	18	18		1	11	9	12	14	14	16	11	14	14	8	9	9	12	11	11	11	9	12	14	14	16
DNA-binding protein HU	SPO3744			0.923198	-0.938606	+	+	2.0852	-1.9433			0.585211	-0.529556			0.301354	-0.315002	0	0	0	0	tr|Q5LM20|Q5LM20_RUEPO	tr|Q5LM20|Q5LM20_RUEPO	8	8	8		1	6	7	7	7	6	7	8	7	7	8	7	8	7	7	8	6	7	7	7	6	7
UvrABC system protein B (Protein UvrB) (Excinuclease ABC subunit B)	SPO0545			1.59567	-0.933917	+	+	3.15933	-1.99165			1.01957	-0.531084			0.802762	-0.712042	0	0	0	0	tr|Q5LVZ9|Q5LVZ9_RUEPO	tr|Q5LVZ9|Q5LVZ9_RUEPO	31	31	31		1	19	18	18	18	16	19	17	21	17	10	15	17	16	18	20	19	18	18	18	16	19
Pyrroline-5-carboxylate reductase (P5C reductase) (P5CR) (EC 1.5.1.2) (PCA reductase)	SPO0911			0.765467	-1.0587	+	+	1.7674	-1.95812			0.356163	-0.532675			0.509316	-0.635163	0	0	0	0	tr|Q5LUZ1|Q5LUZ1_RUEPO	tr|Q5LUZ1|Q5LUZ1_RUEPO	6	6	6		1	5	6	5	5	5	4	5	5	4	4	6	5	6	5	6	5	6	5	5	5	4
50S ribosomal protein L30	SPO0503		+	1.21403	-1.3397	+	+	2.13949	-2.34608			0.448467	-0.533301			0.038774	-0.055884	0	0	0	0	sp|Q5LW40|RL30_RUEPO	sp|Q5LW40|RL30_RUEPO	8	8	8		1	4	7	5	4	4	3	6	6	4	6	6	5	4	5	6	4	7	5	4	4	3
Uncharacterized protein	SPO0015			1.52281	-1.15003	+	+	2.92979	-1.53083			1.57699	-0.53454			0.299681	-0.265745	0	0	0	0	tr|Q5LWG6|Q5LWG6_RUEPO	tr|Q5LWG6|Q5LWG6_RUEPO	7	7	7		1	3	5	3	3	4	3	5	3	4	4	4	4	6	3	3	3	5	3	3	4	3
Uncharacterized protein	SPO2776			0.809265	-0.784077	+	+	1.52555	-1.54695			0.418098	-0.535861			0.271489	-0.43171	0	0	0	0	tr|Q5LPS3|Q5LPS3_RUEPO	tr|Q5LPS3|Q5LPS3_RUEPO	5	5	5		1	4	5	4	5	4	4	5	5	4	5	4	4	4	4	5	4	5	4	5	4	4
ATP-dependent Clp protease proteolytic subunit (EC 3.4.21.92) (Endopeptidase Clp)	SPO1003			1.06529	-0.943415	+	+	2.0382	-1.57794			0.458796	-0.536224			0.213781	-0.262217	0	0	0	0	sp|Q5LUQ0|CLPP_RUEPO	sp|Q5LUQ0|CLPP_RUEPO	10	10	10		1	9	7	8	9	7	9	8	8	7	7	9	9	8	9	9	9	7	8	9	7	9
Peptidoglycan binding domain protein	SPO3488			0.372692	-0.30083	+	+	2.30807	-2.28415			0.86992	-0.539743			1.01724	-0.518974	0	0	0	0	tr|Q5LMS4|Q5LMS4_RUEPO	tr|Q5LMS4|Q5LMS4_RUEPO	15	15	15		1	10	10	9	7	6	7	9	8	8	7	6	6	7	10	11	10	10	9	7	6	7
Uncharacterized protein	SPO1996			0.9693	-0.434352	+	+	2.857	-1.53425			0.496255	-0.541197			0.1076	0.0916913	0	0	0	0	tr|Q5LRX5|Q5LRX5_RUEPO	tr|Q5LRX5|Q5LRX5_RUEPO	19	19	19		1	15	14	14	14	15	14	15	15	14	13	15	17	15	14	16	15	14	14	14	15	14
Phenylacetate-coenzyme A ligase (EC 6.2.1.30) (Phenylacetyl-CoA ligase)	SPO0742			0.0675928	-0.0583693	+	+	2.51068	-1.54335			0.491998	-0.541995			0.937644	-0.623416	0	0	0	0	tr|Q5LVG0|Q5LVG0_RUEPO	tr|Q5LVG0|Q5LVG0_RUEPO	16	16	16		1	9	13	16	9	8	9	10	10	9	10	10	6	10	8	9	9	13	16	9	8	9
NADH-dependent flavin oxidoreductase, Oye family	SPO2615	+	+	2.62229	-2.09972	+	+	3.01674	-2.08347			0.571389	-0.544304			0.0513006	-0.0403595	0	0	0	0	tr|Q5LQ81|Q5LQ81_RUEPO	tr|Q5LQ81|Q5LQ81_RUEPO	32	32	32		1	20	23	23	25	25	27	26	25	27	30	24	24	24	22	24	20	23	23	25	25	27
Efflux transporter, RND family, MFP subunit	SPO2331			0.191278	-0.134113		+	1.98537	-1.14207			0.718971	-0.545272			0.010669	0.0127366	0	0	0	0	tr|Q5LR01|Q5LR01_RUEPO	tr|Q5LR01|Q5LR01_RUEPO	15	15	15		1	11	10	12	12	11	11	11	9	7	10	10	13	7	8	9	11	10	12	12	11	11
Uncharacterized protein	SPO1725			1.04639	-0.673706	+	+	2.07218	-1.56439			0.768421	-0.545547			0.73903	-0.534183	0	0	0	0	tr|Q5LSP0|Q5LSP0_RUEPO	tr|Q5LSP0|Q5LSP0_RUEPO	13	13	13		1	9	9	9	9	9	10	11	9	9	8	9	10	10	10	11	9	9	9	9	9	10
Endolytic murein transglycosylase (EC 4.2.2.-) (Peptidoglycan polymerization terminase)	SPO2270			1.33692	-0.810509	+	+	2.34887	-1.72887			0.673194	-0.546017			0.620622	-0.593869	0	0	0	0	tr|Q5LR61|Q5LR61_RUEPO	tr|Q5LR61|Q5LR61_RUEPO	13	13	13		1	10	11	11	10	11	10	11	11	11	8	11	10	9	9	9	10	11	11	10	11	10
DNA-binding response regulator	SPO3426			1.38354	-0.941676	+	+	1.84269	-1.52969			0.500131	-0.546611			1.00856	-0.727182	0	0	0	0	tr|Q5LMY6|Q5LMY6_RUEPO	tr|Q5LMY6|Q5LMY6_RUEPO	11	11	11		1	8	9	9	7	8	8	8	7	6	7	7	6	6	9	10	8	9	9	7	8	8
Lipoprotein, putative	SPO3433			1.42101	-0.789206		+	2.14097	-1.39579			0.828615	-0.548323			0.345598	-0.298784	0	0	0	0	tr|Q5LMX9|Q5LMX9_RUEPO	tr|Q5LMX9|Q5LMX9_RUEPO	7	7	7		1	6	4	6	5	4	5	6	6	3	3	5	4	3	5	5	6	4	6	5	4	5
Uncharacterized protein	SPO2988			1.57818	-0.935808	+	+	2.70476	-1.71105			0.712137	-0.550069			0.738041	-0.53828	0	0	0	0	tr|Q5LP62|Q5LP62_RUEPO	tr|Q5LP62|Q5LP62_RUEPO	18	18	18		1	16	15	17	15	13	15	17	17	12	17	16	15	16	13	16	16	15	17	15	13	15
Alkylphosphonate utilization protein PhnM, putative	SPO0891			1.77921	-0.95579	+	+	2.10978	-1.92986			0.767423	-0.552291			1.81598	-0.857417	0	0	0	0	tr|Q5LV11|Q5LV11_RUEPO	tr|Q5LV11|Q5LV11_RUEPO	5	5	5		1	2	2	2	0	0	1	2	1	2	2	2	2	5	3	4	2	2	2	0	0	1
Integration host factor subunit beta (IHF-beta)	SPO0804			0.277617	-0.552959	+	+	1.30813	-2.44098			0.253976	-0.552409			0.104976	-0.236541	0	0	0	0	sp|Q5LV98|IHFB_RUEPO	sp|Q5LV98|IHFB_RUEPO	5	5	5		1	3	5	4	3	2	3	4	5	3	4	4	4	3	5	5	3	5	4	3	2	3
Gentisate 1,2-dioxygenase (EC 1.13.11.4)	SPO3690			0.103226	0.0562897	+	+	2.34753	-1.48363			1.2749	-0.553984			1.11121	-0.9659	0	0	0	0	tr|Q5LM74|Q5LM74_RUEPO	tr|Q5LM74|Q5LM74_RUEPO	7	7	7		1	6	6	6	2	3	4	4	3	2	2	4	4	6	3	3	6	6	6	2	3	4
Thioredoxin reductase (EC 1.8.1.9)	SPO0903			3.40752	-1.0055	+	+	3.47544	-1.83024			1.35142	-0.554547			0.790762	-0.412204	0	0	0	0	tr|Q5LUZ9|Q5LUZ9_RUEPO	tr|Q5LUZ9|Q5LUZ9_RUEPO	14	14	14		1	8	11	7	9	10	6	10	9	11	8	10	11	11	9	9	8	11	7	9	10	6
Bifunctional enzyme IspD/IspF [Includes: 2-C-methyl-D-erythritol 4-phosphate cytidylyltransferase (EC 2.7.7.60) (4-diphosphocytidyl-2C-methyl-D-erythritol synthase) (MEP cytidylyltransferase) (MCT); 2-C-methyl-D-erythritol 2,4-cyclodiphosphate synthase (MECDP-synthase) (MECPP-synthase) (MECPS) (EC 4.6.1.12)]	SPO2090			0.941298	-1.28866	+	+	1.41799	-2.19569			0.178862	-0.556298			0.105395	-0.17098	0	0	0	0	sp|Q5LRN5|ISPDF_RUEPO	sp|Q5LRN5|ISPDF_RUEPO	5	5	5		1	2	2	2	2	2	2	3	2	1	2	4	2	3	3	4	2	2	2	2	2	2
DNA-binding protein, H-NS family	SPO0367			2.43761	-0.814676	+	+	1.3869	-3.36261			0.784773	-0.55795			0.266393	-0.192056	0	0	0	0	tr|Q5LXF9|Q5LXF9_RUEPO	tr|Q5LXF9|Q5LXF9_RUEPO	5	5	5		1	2	3	2	1	2	2	2	2	3	5	4	5	4	4	4	2	3	2	1	2	2
Acetyl-CoA acyltransferase/thiolase family protein	SPO0773			2.1069	-0.988539	+	+	2.69927	-1.58099			0.76672	-0.558088			0.760775	-0.628663	0	0	0	0	tr|Q5LVC9|Q5LVC9_RUEPO	tr|Q5LVC9|Q5LVC9_RUEPO	16	16	16		1	13	11	10	11	11	11	12	12	12	9	9	12	11	10	12	13	11	10	11	11	11
Ser/Thr protein phosphatase family protein	SPO2953			1.47091	-0.849551	+	+	2.26043	-1.83445			0.651532	-0.558808			0.972381	-0.459832	0	0	0	0	tr|Q5LP95|Q5LP95_RUEPO	tr|Q5LP95|Q5LP95_RUEPO	14	14	14		1	7	6	8	7	8	7	9	8	7	8	8	11	10	12	12	7	6	8	7	8	7
Uncharacterized protein	PO2213a			0.792217	0.761896		+	1.41735	-1.54143			0.48164	-0.560264			0.37	-0.476313	0	0	0	0	tr|V5V0K4|V5V0K4_RUEPO	tr|V5V0K4|V5V0K4_RUEPO	4	4	4		1	4	4	4	4	3	2	4	4	4	4	4	4	4	3	4	4	4	4	4	3	2
ATP synthase epsilon chain (ATP synthase F1 sector epsilon subunit) (F-ATPase epsilon subunit)	SPO3161			0.251976	-0.295663	+	+	2.22826	-2.48411			0.398422	-0.560621			0.107088	0.170413	0	0	0	0	sp|Q5LNP2|ATPE_RUEPO	sp|Q5LNP2|ATPE_RUEPO	7	7	7		1	5	6	6	4	4	5	4	5	5	5	7	7	5	6	5	5	6	6	4	4	5
Ribosomal RNA small subunit methyltransferase A (EC 2.1.1.182) (16S rRNA (adenine(1518)-N(6)/adenine(1519)-N(6))-dimethyltransferase) (16S rRNA dimethyladenosine transferase) (16S rRNA dimethylase) (S-adenosylmethionine-6-N', N'-adenosyl(rRNA) dimethyltransferase)	SPO2458			1.15681	-0.934835	+	+	1.99768	-1.57605			0.68728	-0.566792			0.606932	-0.503517	0	0	0	0	sp|Q5LQN0|RSMA_RUEPO	sp|Q5LQN0|RSMA_RUEPO	10	10	10		1	7	5	6	6	6	5	6	7	6	6	7	8	10	8	8	7	5	6	6	6	5
Phosphate-specific transport system accessory protein PhoU	SPO1952			0.721562	-0.980205		+	0.997857	-1.44583			0.176343	-0.568243			0.204548	-0.431859	0	0	0	0	tr|Q5LS18|Q5LS18_RUEPO	tr|Q5LS18|Q5LS18_RUEPO	6	6	6		1	4	3	3	4	2	4	3	3	3	2	3	4	3	4	3	4	3	3	4	2	4
Glycerol kinase (EC 2.7.1.30) (ATP:glycerol 3-phosphotransferase) (Glycerokinase) (GK)	SPO0104			2.39476	-1.07213	+	+	2.63839	-1.51023			1.30969	-0.574075			1.74291	-1.05899	0	0	0	0	sp|Q5LWR1|GLPK_RUEPO	sp|Q5LWR1|GLPK_RUEPO	15	15	15		1	8	9	10	13	11	11	9	7	9	5	7	7	12	12	12	8	9	10	13	11	11
Saccharopine dehydrogenase (EC 1.5.1.7)	SPO0601			1.15152	-0.518369	+	+	2.97317	-1.7201			1.05479	-0.576509			0.894138	-0.537275	0	0	0	0	tr|Q5LVU4|Q5LVU4_RUEPO	tr|Q5LVU4|Q5LVU4_RUEPO	20	20	20		1	19	17	19	19	17	19	18	17	19	15	17	18	20	18	17	19	17	19	19	17	19
Hydrolase, alpha/beta fold family	SPO1289			0.99975	-0.860586	+	+	2.44581	-1.93673			0.591653	-0.576527			0.749585	-0.552057	0	0	0	0	tr|Q5LTX1|Q5LTX1_RUEPO	tr|Q5LTX1|Q5LTX1_RUEPO	10	10	10		1	6	7	7	8	7	6	7	8	6	6	7	7	5	6	6	6	7	7	8	7	6
Glutamate racemase (EC 5.1.1.3)	SPO1875			2.03108	-1.06267	+	+	3.11589	-1.99507			0.926207	-0.577102			0.837505	-0.514785	0	0	0	0	sp|Q5LS93|MURI_RUEPO	sp|Q5LS93|MURI_RUEPO	20	20	20		1	13	11	14	14	11	14	12	15	10	9	12	12	12	15	14	13	11	14	14	11	14
Toluene tolerance family protein	SPO3726			0.175489	-0.18133		+	1.69725	-1.4965			0.651097	-0.578976			0.0255461	-0.0405858	0	0	0	0	tr|Q5LM38|Q5LM38_RUEPO	tr|Q5LM38|Q5LM38_RUEPO	15	15	15		1	12	13	13	11	10	11	9	9	10	13	11	12	10	10	10	12	13	13	11	10	11
Uncharacterized protein	SPO3577			0.60829	-0.700743	+	+	1.64024	-2.0116			0.311368	-0.580645			0.000128585	-0.000214895	0	0	0	0	tr|Q5LMI6|Q5LMI6_RUEPO	tr|Q5LMI6|Q5LMI6_RUEPO	2	2	2		1	1	1	1	1	1	0	2	2	0	2	2	2	0	0	0	1	1	1	1	1	0
Esterase, putative	SPO1728		+	2.68496	-1.457	+	+	1.68882	-2.00055			0.960533	-0.587233			0.488729	-1.08287	0	0	0	0	tr|Q5LSN7|Q5LSN7_RUEPO	tr|Q5LSN7|Q5LSN7_RUEPO	7	7	7		1	3	3	2	4	6	6	6	5	4	2	5	5	7	6	7	3	3	2	4	6	6
Biotin synthase (EC 2.8.1.6)	SPO3338			0.511437	0.905235			0.43492	-0.751922			0.320287	-0.587477			0.0126702	0.0296605	0	0	0	0	sp|Q5LN74|BIOB_RUEPO	sp|Q5LN74|BIOB_RUEPO	22	22	22		1	21	21	21	19	16	19	20	21	18	19	19	19	12	17	18	21	21	21	19	16	19
Cytokinin riboside 5'-monophosphate phosphoribohydrolase (EC 3.2.2.n1)	SPO2337			0.506118	-1.27963	+	+	0.887037	-2.06091			0.202817	-0.59108			0.480506	-1.2288	0	0	0	0	tr|Q5LQZ5|Q5LQZ5_RUEPO	tr|Q5LQZ5|Q5LQZ5_RUEPO	8	8	8		1	3	6	2	4	4	5	5	6	4	3	3	3	3	3	5	3	6	2	4	4	5
Fumarate hydratase class I (EC 4.2.1.2)	SPO1498			0.476939	-0.309783			1.46829	-0.983917			0.903643	-0.592244			1.51604	-1.34432	0	0	0	0	tr|Q5LTB6|Q5LTB6_RUEPO	tr|Q5LTB6|Q5LTB6_RUEPO	18	18	18		1	18	16	17	18	16	17	17	17	17	15	13	12	16	14	16	18	16	17	18	16	17
Uncharacterized protein	SPO1751		+	2.42039	-1.24382	+	+	2.94567	-1.96061			0.637893	-0.592684			0.242305	-0.156178	0	0	0	0	tr|Q5LSL6|Q5LSL6_RUEPO	tr|Q5LSL6|Q5LSL6_RUEPO	6	6	6		1	4	3	2	4	3	3	4	4	4	3	6	5	4	6	4	4	3	2	4	3	3
Hypoxanthine phosphoribosyltransferase (EC 2.4.2.8)	SPO2097		+	2.75444	-1.12616	+	+	2.0382	-1.67696			0.848726	-0.593629			1.83627	-0.619152	0	0	0	0	tr|Q5LRM8|Q5LRM8_RUEPO	tr|Q5LRM8|Q5LRM8_RUEPO	5	5	5		1	3	5	4	4	3	3	4	4	5	3	5	5	4	5	5	3	5	4	4	3	3
Oxidoreductase, short chain dehydrogenase/reductase family	SPO2842			1.09292	-0.84988	+	+	1.86083	-1.66325			0.791239	-0.595472			0.629037	-0.44798	0	0	0	0	tr|Q5LPK6|Q5LPK6_RUEPO	tr|Q5LPK6|Q5LPK6_RUEPO	8	8	8		1	5	6	6	3	3	5	3	6	4	5	5	4	3	6	6	5	6	6	3	3	5
Lipoprotein, SmpA/OmlA family	SPO2490			0.722861	-0.790685	+	+	1.68718	-1.66339			0.516741	-0.596688			0.397732	-0.43235	0	0	0	0	tr|Q5LQJ9|Q5LQJ9_RUEPO	tr|Q5LQJ9|Q5LQJ9_RUEPO	8	8	8		1	5	6	7	6	5	7	6	6	6	6	5	8	7	6	5	5	6	7	6	5	7
Zinc metalloprotease	SPO1636			1.15533	-0.972989			1.21597	-0.904727			0.612178	-0.597518		+	0.757003	-1.78038	0	0	0	0	tr|Q5LSX8|Q5LSX8_RUEPO	tr|Q5LSX8|Q5LSX8_RUEPO	4	4	4		1	3	4	2	2	3	3	3	2	3	1	1	4	2	2	4	3	4	2	2	3	3
Enoyl-CoA hydratase/isomerase family protein	SPO1882			1.52223	-0.996953	+	+	3.09805	-1.61635			0.794555	-0.597865			1.25823	-0.762661	0	0	0	0	tr|Q5LS86|Q5LS86_RUEPO	tr|Q5LS86|Q5LS86_RUEPO	12	12	12		1	5	7	7	6	9	7	8	8	7	6	7	8	8	8	9	5	7	7	6	9	7
ATP-dependent RNA helicase, DEAD/DEAH box family	SPO3833			0.271159	-0.43303			0.98087	-1.1986			0.376748	-0.600061			0.403348	-0.576272	0	0	0	0	tr|Q5LLT8|Q5LLT8_RUEPO	tr|Q5LLT8|Q5LLT8_RUEPO	5	5	5		1	2	3	3	2	2	3	3	3	4	2	3	3	1	0	0	2	3	3	2	2	3
Oxidoreductase, short chain dehydrogenase/reductase family	SPO1957		+	1.59386	-1.22753		+	1.2025	-1.22999			0.459218	-0.600864			0.59721	-0.697248	0	0	0	0	tr|Q5LS13|Q5LS13_RUEPO	tr|Q5LS13|Q5LS13_RUEPO	3	3	3		1	2	3	2	3	3	2	2	2	2	2	2	2	2	3	3	2	3	2	3	3	2
Transcriptional regulator, LysR family	SPO2961		+	1.05259	-1.31704	+	+	1.07635	-1.79467			0.505574	-0.601336			0.0458472	0.0901699	0	0	0	0	tr|Q5LP87|Q5LP87_RUEPO	tr|Q5LP87|Q5LP87_RUEPO	6	6	6		1	1	1	3	0	3	1	2	3	3	2	2	3	2	3	3	1	1	3	0	3	1
Uncharacterized protein	SPO3206			1.82515	-0.677193		+	2.51584	-1.17742			0.883589	-0.603248			0.23002	-0.265457	0	0	0	0	tr|Q5LNJ8|Q5LNJ8_RUEPO	tr|Q5LNJ8|Q5LNJ8_RUEPO	12	12	12		1	9	11	9	9	10	10	10	11	9	10	10	10	9	10	10	9	11	9	9	10	10
NADH dehydrogenase I, L subunit (EC 1.6.5.11)	SPO2765		+	0.901461	-1.46194	+	+	0.964039	-2.49416			0.457415	-0.603528			0.714402	-1.61987	0	0	0	0	tr|Q5LPT4|Q5LPT4_RUEPO	tr|Q5LPT4|Q5LPT4_RUEPO	1	1	1		1	1	1	1	1	1	1	1	1	1	1	1	1	1	1	1	1	1	1	1	1	1
ExoV domain protein	SPO2019			2.12831	-0.836123	+	+	2.63678	-1.56501			1.09842	-0.604281			0.787887	-0.519031	0	0	0	0	tr|Q5LRV4|Q5LRV4_RUEPO	tr|Q5LRV4|Q5LRV4_RUEPO	14	14	14		1	8	8	7	9	9	11	11	9	7	7	9	11	10	10	9	8	8	7	9	9	11
Endonuclease III (EC 4.2.99.18) (DNA-(apurinic or apyrimidinic site) lyase)	SPO3581			0.850949	-0.722443	+	+	1.8497	-1.72144			0.627686	-0.607668			0.504061	-0.486175	0	0	0	0	tr|Q5LMI2|Q5LMI2_RUEPO	tr|Q5LMI2|Q5LMI2_RUEPO	7	7	7		1	6	6	6	5	2	5	5	5	5	4	6	5	3	5	5	6	6	6	5	2	5
Trk system potassium uptake protein TrkA	SPO2083		+	1.70059	-1.28243	+	+	2.21288	-1.87687			0.536089	-0.608202			1.15792	-0.912012	0	0	0	0	tr|Q5LRP2|Q5LRP2_RUEPO	tr|Q5LRP2|Q5LRP2_RUEPO	12	12	12		1	7	6	6	9	8	9	7	4	9	6	9	7	9	7	6	7	6	6	9	8	9
50S ribosomal protein L31	SPO3256		+	1.00178	-1.63893	+	+	1.3232	-2.11382			0.307875	-0.608739			0.0732769	-0.207558	0	0	0	0	sp|Q5LNE9|RL31_RUEPO	sp|Q5LNE9|RL31_RUEPO	5	5	5		1	4	4	4	3	1	2	3	3	4	2	4	4	4	3	5	4	4	4	3	1	2
Enoyl-CoA hydratase/isomerase family protein	SPO2339			0.477469	-0.99603			0.621809	-0.844405			0.40509	-0.609329			0.186706	-0.25034	0	0	0	0	tr|Q5LQZ3|Q5LQZ3_RUEPO	tr|Q5LQZ3|Q5LQZ3_RUEPO	4	4	4		1	2	1	1	2	3	3	2	1	1	2	2	1	2	2	2	2	1	1	2	3	3
Uncharacterized protein	SPO2680			1.35417	-1.05455	+	+	2.45063	-1.89103			0.576437	-0.610453			0.345612	-0.31939	0	0	0	0	tr|Q5LQ16|Q5LQ16_RUEPO	tr|Q5LQ16|Q5LQ16_RUEPO	17	17	17		1	10	10	9	8	8	10	13	11	10	11	13	13	9	10	11	10	10	9	8	8	10
GTPase Era	SPO0691	+	+	2.18111	-1.63252	+	+	2.78974	-1.81261			0.832926	-0.61077			1.30579	-0.665747	0	0	0	0	tr|Q5LVK9|Q5LVK9_RUEPO	tr|Q5LVK9|Q5LVK9_RUEPO	17	17	17		1	10	8	10	9	9	10	11	10	11	10	10	12	10	12	11	10	8	10	9	9	10
Uncharacterized protein	SPO1085			1.39386	-0.799252	+	+	3.01516	-2.47464			0.923598	-0.611924			1.10224	-0.80828	0	0	0	0	tr|Q5LUG9|Q5LUG9_RUEPO	tr|Q5LUG9|Q5LUG9_RUEPO	14	14	14		1	12	13	13	11	10	9	9	11	10	11	10	13	11	14	12	12	13	13	11	10	9
CBS domain protein	SPO1631			1.39521	-0.986211	+	+	2.42973	-2.175			0.689174	-0.613121			0.893544	-0.765003	0	0	0	0	tr|Q5LSY3|Q5LSY3_RUEPO	tr|Q5LSY3|Q5LSY3_RUEPO	9	9	9		1	6	9	7	5	4	6	9	8	7	8	8	7	8	7	9	6	9	7	5	4	6
Pseudouridine-5'-phosphate glycosidase (PsiMP glycosidase) (EC 4.2.1.70)	SPO2061		+	2.87757	-1.43551	+	+	2.46352	-2.46841			0.885604	-0.613363			0.93839	-0.428464	0	0	0	0	tr|Q5LRR4|Q5LRR4_RUEPO	tr|Q5LRR4|Q5LRR4_RUEPO	12	12	12		1	5	7	8	6	7	8	9	9	6	6	8	5	7	8	6	5	7	8	6	7	8
Acetyl-CoA C-acetyltransferase	SPO3408			1.19863	-0.686262	+	+	2.45217	-1.47401			0.655102	-0.614159			1.93259	-1.0489	0	0	0	0	tr|Q5LN04|Q5LN04_RUEPO	tr|Q5LN04|Q5LN04_RUEPO	20	20	20		1	18	19	17	16	17	18	19	16	19	16	17	16	19	18	19	18	19	17	16	17	18
Uncharacterized protein	SPO3870			0.669729	-0.606995	+	+	1.52584	-2.78699			0.507662	-0.616457			0.171687	0.185702	0	0	0	0	tr|Q5LLQ2|Q5LLQ2_RUEPO	tr|Q5LLQ2|Q5LLQ2_RUEPO	7	7	7		1	2	2	3	1	2	1	3	4	3	4	2	5	2	5	3	2	2	3	1	2	1
Membrane fusion protein (MFP) family protein	SPO1994			0.0812094	0.118554			0.761103	-0.786126			0.439663	-0.618885			0.33842	-0.480108	0	0	0	0	tr|Q5LRX7|Q5LRX7_RUEPO	tr|Q5LRX7|Q5LRX7_RUEPO	5	5	5		1	3	4	4	2	0	3	1	1	2	2	1	1	0	1	0	3	4	4	2	0	3
Haloacid dehalogenase, type II, putative	SPO2473			1.29988	-0.955321	+	+	1.88196	-1.79003			0.720719	-0.621766			0.105919	0.104235	0	0	0	0	tr|Q5LQL5|Q5LQL5_RUEPO	tr|Q5LQL5|Q5LQL5_RUEPO	6	6	6		1	2	2	2	2	1	3	3	2	3	2	4	4	4	5	2	2	2	2	2	1	3
Acetyl-CoA acyltransferase/thiolase	SPO2918			1.37967	-0.692232	+	+	2.31069	-1.47301			0.817303	-0.622261			0.881786	-0.664317	0	0	0	0	tr|Q5LPD0|Q5LPD0_RUEPO	tr|Q5LPD0|Q5LPD0_RUEPO	17	17	17		1	13	14	13	12	11	14	14	11	13	7	11	13	11	12	13	13	14	13	12	11	14
Uncharacterized protein	SPO2610			1.44016	-0.671627			1.87565	-0.856532			0.433865	-0.62493			1.40161	-0.927165	0	0	0	0	tr|Q5LQ85|Q5LQ85_RUEPO	tr|Q5LQ85|Q5LQ85_RUEPO	9	9	9		1	6	5	6	9	8	9	7	7	6	6	7	5	8	4	6	6	5	6	9	8	9
Biotin transporter	SPO3339			0.71064	1.44234			0.296199	-0.677124			0.248973	-0.628359			0.0707025	-0.186389	0	0	0	0	tr|Q5LN73|Q5LN73_RUEPO	tr|Q5LN73|Q5LN73_RUEPO	8	8	8		1	6	8	7	6	6	7	6	3	5	5	7	6	2	6	5	6	8	7	6	6	7
OmpA domain protein	SPO0055			2.55018	-0.93776	+	+	4.74061	-2.00081			2.37724	-0.628756			0.547006	-0.428768	0	0	0	0	tr|Q5LWK2|Q5LWK2_RUEPO	tr|Q5LWK2|Q5LWK2_RUEPO	11	11	11		1	8	10	7	8	8	9	7	8	6	7	10	8	6	7	10	8	10	7	8	8	9
Glutamine synthetase family protein	SPO1825	+	+	2.97514	-1.73103		+	1.1565	-1.42629			1.29564	-0.629667		+	1.06992	-1.7612	0	0	0	0	tr|Q5LSE3|Q5LSE3_RUEPO	tr|Q5LSE3|Q5LSE3_RUEPO	7	7	7		1	2	4	2	3	2	2	4	3	5	3	3	1	2	6	4	2	4	2	3	2	2
Monooxygenase family protein	SPO0105			1.3148	-0.724802	+	+	2.78171	-1.40733			0.655173	-0.629773			0.887363	-0.394974	0	0	0	0	tr|Q5LWR0|Q5LWR0_RUEPO	tr|Q5LWR0|Q5LWR0_RUEPO	12	12	12		1	7	8	10	11	10	9	10	8	8	9	4	9	6	7	8	7	8	10	11	10	9
Glutathione S-transferase family protein	SPO2917			0.395411	-0.549805			0.768684	-0.966718			0.467888	-0.629804			0.38036	-0.718388	0	0	0	0	tr|Q5LPD1|Q5LPD1_RUEPO	tr|Q5LPD1|Q5LPD1_RUEPO	6	6	6		1	3	3	2	3	3	2	2	2	3	0	3	4	4	3	2	3	3	2	3	3	2
Uncharacterized protein	SPO1285			0.696157	-0.984546	+	+	2.03397	-2.4494			0.459789	-0.630525			0.670567	-0.927868	0	0	0	0	tr|Q5LTX5|Q5LTX5_RUEPO	tr|Q5LTX5|Q5LTX5_RUEPO	8	8	8		1	3	4	3	3	3	4	5	2	3	2	4	4	6	7	7	3	4	3	3	3	4
Uncharacterized protein	PO1412a			1.02816	-0.389029	+	+	3.21537	-1.70062			1.55958	-0.63246			1.19311	-0.635108	0	0	0	0	tr|V5UZ14|V5UZ14_RUEPO	tr|V5UZ14|V5UZ14_RUEPO	6	6	6		1	6	5	6	6	6	6	5	5	5	5	4	6	5	4	5	6	5	6	6	6	6
L-asparaginase, thermolabile family	SPO3349			0.454436	-0.327131		+	1.95151	-1.40156			0.824644	-0.633495			0.922866	-0.745817	0	0	0	0	tr|Q5LN63|Q5LN63_RUEPO	tr|Q5LN63|Q5LN63_RUEPO	18	18	18		1	14	13	16	14	13	14	14	14	13	11	13	13	13	14	14	14	13	16	14	13	14
Sensory box sensor histidine kianse/response regulator (EC 2.7.3.-)	SPO2036		+	1.63974	-1.64652		+	2.03843	-1.25881			0.74793	-0.636951		+	2.03292	-1.45908	0	0	0	0	tr|Q5LRT8|Q5LRT8_RUEPO	tr|Q5LRT8|Q5LRT8_RUEPO	10	10	10		1	1	0	1	5	6	5	4	4	2	4	3	1	5	6	5	1	0	1	5	6	5
Formamidopyrimidine-DNA glycosylase (Fapy-DNA glycosylase) (EC 3.2.2.23) (DNA-(apurinic or apyrimidinic site) lyase MutM) (AP lyase MutM) (EC 4.2.99.18)	SPO0146			1.13763	-1.00613	+	+	1.72752	-2.93025			0.449196	-0.639397			0.546291	-0.484117	0	0	0	0	sp|Q5LWT9|FPG_RUEPO	sp|Q5LWT9|FPG_RUEPO	6	6	6		1	4	5	4	2	1	3	3	5	4	5	4	4	3	4	5	4	5	4	2	1	3
D-alanyl-D-alanine carboxypeptidase (EC 3.4.16.4)	SPO2739			1.77727	-1.05459	+	+	2.57075	-1.55649			1.00278	-0.639547			0.919079	-0.65917	0	0	0	0	tr|Q5LPW0|Q5LPW0_RUEPO	tr|Q5LPW0|Q5LPW0_RUEPO	25	25	25		1	19	18	21	22	21	22	20	20	21	18	19	22	17	19	20	19	18	21	22	21	22
Uncharacterized protein	SPO3814		+	1.51274	1.23492			0.51965	-1.29443			0.358226	-0.640582			0.238557	-0.699514	0	0	0	0	tr|Q5LLV7|Q5LLV7_RUEPO	tr|Q5LLV7|Q5LLV7_RUEPO	7	7	7		1	2	4	3	3	3	2	2	6	3	2	5	4	4	5	6	2	4	3	3	3	2
Heat shock protein	SPO3904			0.592873	-0.647755	+	+	1.2516	-1.72962			0.803906	-0.640728			1.06808	-1.08547	0	0	0	0	tr|V5UZD8|V5UZD8_RUEPO	tr|V5UZD8|V5UZD8_RUEPO	3	3	3		1	1	1	2	3	2	3	1	2	2	1	0	0	2	3	2	1	1	2	3	2	3
Serine/threonine protein kinase (EC 2.7.1.-)	SPO1059			0.0679936	0.100274	+	+	1.60363	-1.98656			0.389903	-0.641212			0.956149	-1.14413	0	0	0	0	tr|Q5LUJ5|Q5LUJ5_RUEPO	tr|Q5LUJ5|Q5LUJ5_RUEPO	8	8	8		1	4	2	3	1	1	1	2	0	0	2	0	1	4	6	1	4	2	3	1	1	1
30S ribosomal protein S10	SPO3826			1.1189	-1.02584	+	+	2.18988	-2.22421			0.531193	-0.642665			0.276368	-0.301816	0	0	0	0	sp|Q5LLU5|RS10_RUEPO	sp|Q5LLU5|RS10_RUEPO	10	10	10		1	8	8	8	9	8	8	9	10	9	9	9	9	8	8	9	8	8	8	9	8	8
HTH-type transcriptional regulator BetI	SPO1082			0.254307	-0.541733			0.299736	-0.564826			0.313655	-0.643577			0.0299667	-0.060763	0	0	0	0	tr|Q5LUH2|Q5LUH2_RUEPO	tr|Q5LUH2|Q5LUH2_RUEPO	5	5	5		1	5	3	5	4	4	5	4	3	3	3	3	4	3	3	3	5	3	5	4	4	5
Alanine dehydrogenase (EC 1.4.1.1)	SPO0222	+	+	1.97485	-2.58502			0.214523	0.179808			0.666815	-0.645588	+	+	2.43359	-1.85324	0	0	0	0	tr|Q5LX18|Q5LX18_RUEPO	tr|Q5LX18|Q5LX18_RUEPO	24	24	24		1	18	20	15	23	23	23	21	23	20	21	18	18	22	18	21	18	20	15	23	23	23
ATP:cob(I)alamin adenosyltransferase, putative	SPO0722	+	+	2.77665	-2.07479	+	+	2.33806	-1.72369			0.820283	-0.64783			1.47259	-1.07647	0	0	0	0	tr|Q5LVH9|Q5LVH9_RUEPO	tr|Q5LVH9|Q5LVH9_RUEPO	7	7	7		1	4	4	3	6	5	4	5	4	5	5	4	5	6	7	5	4	4	3	6	5	4
Spermidine/putrescine import ATP-binding protein PotA (EC 7.6.2.11)	SPO3468			1.40503	-0.958686	+	+	2.56956	-1.77531			0.674379	-0.64949			0.637642	-0.498532	0	0	0	0	tr|Q5LMU4|Q5LMU4_RUEPO	tr|Q5LMU4|Q5LMU4_RUEPO	10	10	10		1	8	6	7	8	7	8	9	6	7	5	6	8	8	6	9	8	6	7	8	7	8
Sugar ABC transporter, ATP-binding protein	SPO0651			0.806883	-0.447399		+	1.8543	-1.2754			0.82629	-0.65093			0.589873	-0.452265	0	0	0	0	tr|Q5LVP9|Q5LVP9_RUEPO	tr|Q5LVP9|Q5LVP9_RUEPO	11	11	11		1	6	9	8	9	8	8	6	7	6	7	8	9	9	7	7	6	9	8	9	8	8
PaxA, putative	SPO0227		+	0.890272	1.67608	+	+	1.0013	-1.95816			0.297984	-0.652128			0.195412	-0.652929	0	0	0	0	tr|Q5LX13|Q5LX13_RUEPO	tr|Q5LX13|Q5LX13_RUEPO	10	10	10		1	6	6	7	2	2	1	1	0	1	1	1	3	1	3	1	6	6	7	2	2	1
Cobalt chelatase, pCobT subunit	SPO2855		+	1.91574	-1.22725	+	+	3.0621	-2.16683			0.765786	-0.65255			0.80604	-0.480331	0	0	0	0	tr|Q5LPJ3|Q5LPJ3_RUEPO	tr|Q5LPJ3|Q5LPJ3_RUEPO	42	42	42		1	28	29	31	25	27	28	31	32	29	35	32	35	33	30	33	28	29	31	25	27	28
Inosine-uridine preferring nucleoside hydrolase (EC 3.2.2.1)	SPO2470		+	2.70365	-1.11912	+	+	3.29683	-1.8688			1.23489	-0.652985			0.942169	-0.488204	0	0	0	0	tr|Q5LQL8|Q5LQL8_RUEPO	tr|Q5LQL8|Q5LQL8_RUEPO	10	10	10		1	9	10	9	9	8	9	9	8	8	8	10	9	9	9	10	9	10	9	9	8	9
Thymidylate kinase (EC 2.7.4.9) (dTMP kinase)	SPO2740			0.827526	-0.621225	+	+	2.80089	-2.53656			0.744524	-0.654287			0.690867	-0.635565	0	0	0	0	sp|Q5LPV9|KTHY_RUEPO	sp|Q5LPV9|KTHY_RUEPO	8	8	8		1	7	7	7	5	5	5	6	6	5	6	6	8	7	7	8	7	7	7	5	5	5
Mechanosensitive ion channel family protein	SPO3496			0.806973	-0.941922	+	+	1.88182	-2.37198			0.661086	-0.655788			0.595182	-0.588615	0	0	0	0	tr|Q5LMR6|Q5LMR6_RUEPO	tr|Q5LMR6|Q5LMR6_RUEPO	3	3	3		1	3	2	2	2	3	1	2	3	3	2	3	3	3	3	3	3	2	2	2	3	1
D-isomer specific 2-hydroxyacid dehydrogenase family protein	SPO2422			0.92131	-1.25913	+	+	2.39695	-1.9877			0.611362	-0.658855			1.78204	-0.880439	0	0	0	0	tr|Q5LQR6|Q5LQR6_RUEPO	tr|Q5LQR6|Q5LQR6_RUEPO	3	3	3		1	1	3	2	0	0	0	1	2	1	2	2	2	2	2	2	1	3	2	0	0	0
ABC transporter, ATP-binding protein	SPO0079		+	2.45324	-1.20052	+	+	3.80032	-2.16976			1.18272	-0.659235			0.981599	-0.708283	0	0	0	0	tr|Q5LWN2|Q5LWN2_RUEPO	tr|Q5LWN2|Q5LWN2_RUEPO	8	8	8		1	5	6	6	5	6	6	5	5	4	4	5	6	6	7	6	5	6	6	5	6	6
TPR domain protein	SPO2072			1.37312	-0.872549	+	+	2.28919	-1.56795			0.911003	-0.659901			1.4459	-1.09541	0	0	0	0	tr|Q5LRQ3|Q5LRQ3_RUEPO	tr|Q5LRQ3|Q5LRQ3_RUEPO	25	25	25		1	18	21	20	21	20	21	21	23	18	12	13	13	19	19	19	18	21	20	21	20	21
Acetyl-coenzyme A carboxylase carboxyl transferase subunit alpha (ACCase subunit alpha) (Acetyl-CoA carboxylase carboxyltransferase subunit alpha) (EC 2.1.3.15)	SPO3616			1.92368	-1.06741	+	+	2.90542	-1.86989			1.10322	-0.661601			1.06769	-0.715905	0	0	0	0	sp|Q5LME7|ACCA_RUEPO	sp|Q5LME7|ACCA_RUEPO	32	32	32		1	19	25	23	17	19	20	25	24	22	27	19	23	23	18	26	19	25	23	17	19	20
Threonine synthase (EC 4.2.3.1)	SPO3071		+	2.3717	-1.25758	+	+	3.15571	-1.88987			1.47211	-0.662306			1.16705	-0.609533	0	0	0	0	tr|Q5LNY2|Q5LNY2_RUEPO	tr|Q5LNY2|Q5LNY2_RUEPO	28	28	28		1	20	20	19	19	19	21	22	17	20	20	18	21	24	21	24	20	20	19	19	19	21
Bacterial extracellular solute-binding protein, family 7	SPO2606			0.494486	0.293373		+	1.89576	-1.28278			1.26011	-0.662943			1.01127	-0.77791	0	0	0	0	tr|Q5LQ89|Q5LQ89_RUEPO	tr|Q5LQ89|Q5LQ89_RUEPO	14	14	14		1	13	14	14	12	12	12	11	10	13	7	10	13	11	7	9	13	14	14	12	12	12
Methionyl-tRNA formyltransferase (EC 2.1.2.9)	SPO3216			1.51646	-0.872288	+	+	2.85636	-2.06853			1.14212	-0.663608			0.885798	-0.592454	0	0	0	0	sp|Q5LNI8|FMT_RUEPO	sp|Q5LNI8|FMT_RUEPO	15	15	15		1	11	13	10	8	10	11	12	9	10	9	10	11	10	11	9	11	13	10	8	10	11
Uncharacterized protein	SPO2326			1.63857	-1.01666	+	+	2.24453	-2.12162			0.820858	-0.663825			1.2242	-0.746958	0	0	0	0	tr|Q5LR06|Q5LR06_RUEPO	tr|Q5LR06|Q5LR06_RUEPO	10	10	10		1	7	8	7	7	6	7	8	8	8	8	8	7	9	8	9	7	8	7	7	6	7
Amino acid deaminase, putative	SPO0428			1.94622	-0.827871	+	+	3.7215	-1.57033			1.10273	-0.663965			2.25306	-0.51337	0	0	0	0	tr|Q5LWB4|Q5LWB4_RUEPO	tr|Q5LWB4|Q5LWB4_RUEPO	13	13	13		1	6	8	6	8	5	6	8	7	7	8	9	7	10	5	9	6	8	6	8	5	6
Protein RecA (Recombinase A)	SPO2034		+	1.77545	-1.19694		+	1.97832	-1.22394			0.880774	-0.664766			0.773138	-0.465607	0	0	0	0	sp|Q5LRU0|RECA_RUEPO	sp|Q5LRU0|RECA_RUEPO	23	23	23		1	19	18	16	18	18	19	17	16	17	19	17	16	18	16	17	19	18	16	18	18	19
N-formylglutamate amidohydrolase family protein	SPO3601			0.793754	-0.739398	+	+	2.07543	-1.8681			0.630775	-0.664782			0.338987	-0.394662	0	0	0	0	tr|Q5LMG2|Q5LMG2_RUEPO	tr|Q5LMG2|Q5LMG2_RUEPO	8	8	8		1	3	5	4	4	4	5	6	4	5	4	4	5	5	4	5	3	5	4	4	4	5
30S ribosomal protein S8	SPO0499			1.31407	-0.977395	+	+	2.63575	-1.82647			0.708223	-0.668612			0.548872	-0.336554	0	0	0	0	sp|Q5LW44|RS8_RUEPO	sp|Q5LW44|RS8_RUEPO	13	13	13		1	9	10	10	12	9	10	10	10	11	12	9	9	10	8	11	9	10	10	12	9	10
Acetyltransferase, GNAT family	SPO3758			0.915192	-0.903294	+	+	1.89634	-2.25118			0.701728	-0.670576			0.326404	-0.533386	0	0	0	0	tr|Q5LM05|Q5LM05_RUEPO	tr|Q5LM05|Q5LM05_RUEPO	6	6	6		1	2	3	3	2	2	1	4	2	3	6	2	3	5	4	4	2	3	3	2	2	1
Diaminopimelate decarboxylase (DAP decarboxylase) (DAPDC) (EC 4.1.1.20)	SPO0334			1.9414	-0.979898	+	+	3.30042	-1.8642			1.02147	-0.670603			0.988486	-0.587352	0	0	0	0	tr|Q5LXB8|Q5LXB8_RUEPO	tr|Q5LXB8|Q5LXB8_RUEPO	19	19	19		1	15	15	15	16	17	16	15	15	16	16	16	16	18	15	18	15	15	15	16	17	16
Cytosol aminopeptidase family protein	SPO3717		+	2.49216	-1.35094	+	+	3.21838	-1.61071			0.998915	-0.670979			0.937877	-0.703444	0	0	0	0	tr|Q5LM47|Q5LM47_RUEPO	tr|Q5LM47|Q5LM47_RUEPO	21	21	21		1	11	14	14	15	14	11	17	16	13	14	11	14	12	13	15	11	14	14	15	14	11
His/Glu/Gln/Arg/opine family ABC transporter, ATP-binding protein	SPO1307		+	1.59065	-1.49093		+	1.66754	-1.49992			0.625639	-0.67164			0.336382	-0.416564	0	0	0	0	tr|Q5LTV5|Q5LTV5_RUEPO	tr|Q5LTV5|Q5LTV5_RUEPO	10	10	10		1	5	4	3	6	5	6	5	5	5	5	7	6	4	8	6	5	4	3	6	5	6
Uncharacterized protein	SPO2330		+	2.2325	-1.39546	+	+	1.80628	-1.64887			0.983783	-0.672346			0.405318	-0.431683	0	0	0	0	tr|Q5LR02|Q5LR02_RUEPO	tr|Q5LR02|Q5LR02_RUEPO	8	8	8		1	5	6	6	6	7	7	6	5	6	5	7	7	6	7	5	5	6	6	6	7	7
Acetyltransferase, GNAT family	SPO0888			0.669546	-0.953761	+	+	1.69861	-1.80682			0.576015	-0.673864			0.693754	-0.844723	0	0	0	0	tr|Q5LV14|Q5LV14_RUEPO	tr|Q5LV14|Q5LV14_RUEPO	5	5	5		1	4	5	5	4	4	3	5	4	4	4	3	5	5	5	5	4	5	5	4	4	3
DNA ligase (EC 6.5.1.2) (Polydeoxyribonucleotide synthase [NAD(+)])	SPO1680			1.26103	-0.808087	+	+	2.56868	-1.97406			0.815832	-0.673967			1.28102	-0.868248	0	0	0	0	sp|Q5LST6|DNLJ_RUEPO	sp|Q5LST6|DNLJ_RUEPO	38	38	38		1	28	22	24	23	26	28	24	26	26	24	23	29	30	26	25	28	22	24	23	26	28
Iron-sulfur cluster carrier protein	SPO1803			1.07841	-0.809416	+	+	2.22191	-1.79059			0.808009	-0.67739			1.42759	-0.974917	0	0	0	0	tr|Q5LSG5|Q5LSG5_RUEPO	tr|Q5LSG5|Q5LSG5_RUEPO	25	25	25		1	20	22	20	16	15	18	20	24	19	19	18	16	20	20	22	20	22	20	16	15	18
Uncharacterized protein	SPO3129			2.05696	-0.460187	+	+	4.83758	-2.22894			1.70837	-0.677834			0.738255	-0.740866	0	0	0	0	tr|Q5LNS4|Q5LNS4_RUEPO	tr|Q5LNS4|Q5LNS4_RUEPO	8	8	8		1	5	6	4	3	3	4	4	4	4	3	4	6	3	8	5	5	6	4	3	3	4
Uncharacterized protein	SPO2567		+	1.3443	-1.40578	+	+	1.39464	-2.677			0.92483	-0.678102			0.534556	-0.689915	0	0	0	0	tr|Q5LQC5|Q5LQC5_RUEPO	tr|Q5LQC5|Q5LQC5_RUEPO	4	4	4		1	1	1	1	1	1	2	3	3	2	0	2	4	0	0	0	1	1	1	1	1	2
Uncharacterized protein	SPO2982	+	+	1.91056	-2.19228			1.39064	-1.04245			0.942741	-0.680592			1.36893	-1.21422	0	0	0	0	tr|Q5LP68|Q5LP68_RUEPO	tr|Q5LP68|Q5LP68_RUEPO	5	5	5		1	0	1	1	2	2	2	2	3	1	1	1	1	4	5	2	0	1	1	2	2	2
50S ribosomal protein L24	SPO0496			1.62869	-1.05962	+	+	2.54827	-1.89467			0.676998	-0.684085			0.659745	-0.474225	0	0	0	0	sp|Q5LW47|RL24_RUEPO	sp|Q5LW47|RL24_RUEPO	11	11	11		1	10	10	10	9	9	9	10	11	10	11	10	10	10	7	10	10	10	10	9	9	9
DNA-binding protein, excisionase family	SPO1792			1.712	-0.812571	+	+	2.24661	-1.94808			0.90041	-0.684217			0.809464	-0.613379	0	0	0	0	tr|Q5LSH6|Q5LSH6_RUEPO	tr|Q5LSH6|Q5LSH6_RUEPO	8	8	8		1	3	5	3	4	4	5	6	5	4	5	2	5	5	4	4	3	5	3	4	4	5
Oxidoreductase, aldo/keto reductase family	SPO1433			1.52633	-0.943708	+	+	3.42177	-2.31741			1.21165	-0.684503			1.37535	-0.802423	0	0	0	0	tr|Q5LTI1|Q5LTI1_RUEPO	tr|Q5LTI1|Q5LTI1_RUEPO	16	16	16		1	11	15	12	11	9	13	14	12	11	11	12	11	13	12	13	11	15	12	11	9	13
Acetylornithine aminotransferase (ACOAT) (EC 2.6.1.11)	SPO0962			1.91138	-1.11499		+	2.20801	-1.36214			1.05992	-0.684549			0.675951	-0.599756	0	0	0	0	tr|Q5LUU0|Q5LUU0_RUEPO	tr|Q5LUU0|Q5LUU0_RUEPO	16	16	16		1	14	15	15	13	15	15	14	16	12	15	14	13	14	14	14	14	15	15	13	15	15
Twin-arginine translocation pathway signal sequence domain protein, putative	SPO2077			1.5505	-1.16326	+	+	2.01988	-1.64374			0.723541	-0.685753			0.823344	-0.685527	0	0	0	0	tr|Q5LRP8|Q5LRP8_RUEPO	tr|Q5LRP8|Q5LRP8_RUEPO	12	12	12		1	11	11	10	12	11	12	11	10	11	10	10	11	11	8	9	11	11	10	12	11	12
Protein-export membrane protein SecG	SPO1313		+	2.02095	-1.22745	+	+	3.03549	-1.50566			1.60415	-0.686808			0.311636	-0.222541	0	0	0	0	tr|Q5LTU9|Q5LTU9_RUEPO	tr|Q5LTU9|Q5LTU9_RUEPO	2	2	2		1	1	2	2	2	2	2	2	2	2	2	2	2	2	1	2	1	2	2	2	2	2
Acetyl-coenzyme A carboxylase carboxyl transferase subunit beta (ACCase subunit beta) (Acetyl-CoA carboxylase carboxyltransferase subunit beta) (EC 2.1.3.15)	SPO3817			1.62803	-1.14424	+	+	2.77412	-2.16093			0.675826	-0.687768			0.777191	-0.646	0	0	0	0	tr|Q5LLV4|Q5LLV4_RUEPO	tr|Q5LLV4|Q5LLV4_RUEPO	24	24	24		1	16	17	17	14	15	16	18	13	17	15	18	18	19	19	18	16	17	17	14	15	16
Bacterial type II/III secretion system protein	SPO3087			1.18992	-0.43099	+	+	2.94098	-1.78107			1.3566	-0.690024			2.02544	-0.733623	0	0	0	0	tr|Q5LNW6|Q5LNW6_RUEPO	tr|Q5LNW6|Q5LNW6_RUEPO	17	17	17		1	15	11	17	11	12	9	11	9	7	6	9	9	14	13	11	15	11	17	11	12	9
Beta-lactamase, putative	SPO3636			0.980872	-0.436364	+	+	2.99452	-1.58699			0.765617	-0.692176		+	1.69167	-1.58825	0	0	0	0	tr|Q5LMC8|Q5LMC8_RUEPO	tr|Q5LMC8|Q5LMC8_RUEPO	8	8	8		1	6	7	6	7	7	6	6	7	6	5	5	4	7	7	6	6	7	6	7	7	6
Arginine decarboxylase (EC 4.1.1.19)	SPO0602			1.36363	-0.670254	+	+	2.67062	-1.43125			1.2681	-0.692565			0.889014	-1.26862	0	0	0	0	tr|Q5LVU3|Q5LVU3_RUEPO	tr|Q5LVU3|Q5LVU3_RUEPO	11	11	11		1	6	6	8	8	7	10	5	6	5	1	4	7	7	7	7	6	6	8	8	7	10
Uncharacterized protein	SPO1934		+	1.81213	-1.2218	+	+	2.64772	-1.82184			0.867478	-0.692968			1.17207	-0.831155	0	0	0	0	tr|Q5LS36|Q5LS36_RUEPO	tr|Q5LS36|Q5LS36_RUEPO	25	25	25		1	12	16	14	12	14	18	15	18	13	14	17	13	18	20	20	12	16	14	12	14	18
ATP synthase subunit delta (ATP synthase F(1) sector subunit delta) (F-type ATPase subunit delta) (F-ATPase subunit delta)	SPO3165		+	2.37746	-1.21286	+	+	2.58702	-1.68064			1.21923	-0.692989			0.778753	-0.544192	0	0	0	0	sp|Q5LNN8|ATPD_RUEPO	sp|Q5LNN8|ATPD_RUEPO	22	22	22		1	12	13	14	17	15	17	18	18	16	18	17	17	16	16	18	12	13	14	17	15	17
Probable transaldolase (EC 2.2.1.2)	SPO3128		+	2.39072	-1.40796	+	+	2.22539	-1.70949			1.31054	-0.694113			0.656454	-0.545785	0	0	0	0	sp|Q5LNS5|TAL_RUEPO	sp|Q5LNS5|TAL_RUEPO	13	13	13		1	10	9	8	11	10	10	8	11	11	8	11	10	12	12	9	10	9	8	11	10	10
Methylmalonyl-CoA epimerase (EC 5.1.99.1)	SPO0932	+	+	1.37098	-2.21107	+	+	2.27307	-1.90069			0.723617	-0.698114			1.57662	-1.26294	0	0	0	0	tr|Q5LUX0|Q5LUX0_RUEPO	tr|Q5LUX0|Q5LUX0_RUEPO	4	4	4		1	2	1	2	3	2	2	3	3	2	3	3	2	3	3	3	2	1	2	3	2	2
Transcriptional regulator, GntR family	SPO2543			1.07199	-0.718609	+	+	2.16721	-1.85787			0.731534	-0.698839			0.707229	-0.446571	0	0	0	0	tr|Q5LQE7|Q5LQE7_RUEPO	tr|Q5LQE7|Q5LQE7_RUEPO	9	9	9		1	3	4	4	4	5	4	4	4	2	6	5	6	7	5	5	3	4	4	4	5	4
NADH:ubiquinone oxidoreductase 41 kD complex I subunit	SPO2780			0.0366622	-0.0359179		+	1.53369	-1.43039			0.775207	-0.700958			0.555396	-0.585335	0	0	0	0	tr|Q5LPR9|Q5LPR9_RUEPO	tr|Q5LPR9|Q5LPR9_RUEPO	24	24	24		1	18	20	19	16	14	17	19	14	13	9	17	18	12	16	13	18	20	19	16	14	17
DNA-binding response regulator, LuxR family	SPO0161			1.03518	-0.685409	+	+	2.76781	-1.84075			0.880382	-0.701661			0.731759	-0.33981	0	0	0	0	tr|Q5LWW0|Q5LWW0_RUEPO	tr|Q5LWW0|Q5LWW0_RUEPO	8	8	8		1	8	8	6	6	7	7	7	6	8	7	7	7	7	6	7	8	8	6	6	7	7
Putative pre-16S rRNA nuclease (EC 3.1.-.-)	SPO2350		+	1.34905	-1.52346	+	+	1.4911	-1.70677			0.647031	-0.70308			0.785794	-0.97069	0	0	0	0	sp|Q5LQY2|YQGF_RUEPO	sp|Q5LQY2|YQGF_RUEPO	4	4	4		1	4	3	4	4	3	4	3	3	4	4	3	4	4	4	4	4	3	4	4	3	4
Ribosomal RNA large subunit methyltransferase E (EC 2.1.1.166) (23S rRNA Um2552 methyltransferase) (rRNA (uridine-2'-O-)-methyltransferase)	SPO1858			0.243614	0.237296			0.519106	-0.368037			1.11211	-0.703181			1.3845	0.839005	0	0	0	0	sp|Q5LSB0|RLME_RUEPO	sp|Q5LSB0|RLME_RUEPO	7	7	7		1	4	3	3	4	3	2	2	3	2	5	5	5	4	4	5	4	3	3	4	3	2
Kinase, pfkB family	SPO2060			0.653908	-1.23204		+	0.839053	-1.59658			0.24425	-0.706786			0.080226	-0.246073	0	0	0	0	tr|Q5LRR5|Q5LRR5_RUEPO	tr|Q5LRR5|Q5LRR5_RUEPO	6	6	6		1	2	3	3	3	2	3	3	4	2	3	4	5	3	5	3	2	3	3	3	2	3
Cysteine--tRNA ligase (EC 6.1.1.16) (Cysteinyl-tRNA synthetase) (CysRS)	SPO2131	+	+	2.46798	-1.62512		+	2.31676	-1.37542			1.05721	-0.707232			0.75148	-0.581111	0	0	0	0	sp|Q5LRJ6|SYC_RUEPO	sp|Q5LRJ6|SYC_RUEPO	16	16	16		1	9	8	8	10	12	11	9	7	8	10	10	9	11	6	11	9	8	8	10	12	11
Uncharacterized protein	SPO0880			1.39152	-0.972837	+	+	2.47669	-1.62473			0.524256	-0.7075			0.793667	-0.846109	0	0	0	0	tr|Q5LV22|Q5LV22_RUEPO	tr|Q5LV22|Q5LV22_RUEPO	5	5	5		1	4	4	2	4	3	4	3	3	3	3	4	2	4	3	3	4	4	2	4	3	4
Microcystin dependent protein, putative	SPO0483			0.354425	0.200957	+	+	2.61829	-2.33916			1.02589	-0.707798			0.196177	0.256422	0	0	0	0	tr|Q5LW60|Q5LW60_RUEPO	tr|Q5LW60|Q5LW60_RUEPO	3	3	3		1	3	3	3	2	3	2	2	3	3	3	2	3	3	3	3	3	3	3	2	3	2
Thioesterase family protein	SPO2910			2.14384	-0.974607	+	+	2.71022	-2.28003			0.580291	-0.711421			0.512639	-0.189568	0	0	0	0	tr|Q5LPD8|Q5LPD8_RUEPO	tr|Q5LPD8|Q5LPD8_RUEPO	5	5	5		1	4	4	5	4	3	4	4	4	5	4	4	4	4	5	5	4	4	5	4	3	4
Choline sulfatase, putative	SPO0800			0.0599986	-0.127525			0.107621	-0.131927			0.27632	-0.711647			0.115796	0.185863	0	0	0	0	tr|Q5LVA2|Q5LVA2_RUEPO	tr|Q5LVA2|Q5LVA2_RUEPO	4	4	4		1	3	2	3	3	3	3	3	2	3	3	4	3	3	2	2	3	2	3	3	3	3
Nitrile hydratase subunit beta (NHase) (EC 4.2.1.84)	SPO1315		+	1.82698	-1.19308	+	+	2.74406	-2.18065			1.04512	-0.712071			1.24806	-0.680754	0	0	0	0	tr|Q5LTU7|Q5LTU7_RUEPO	tr|Q5LTU7|Q5LTU7_RUEPO	8	8	8		1	4	5	5	6	5	5	5	6	7	5	7	7	7	6	5	4	5	5	6	5	5
3-oxoacyl-[acyl-carrier-protein] synthase III (EC 2.3.1.41)	SPO0918			0.70757	-0.637707	+	+	1.69415	-1.848			0.656747	-0.712179			0.944076	-1.01855	0	0	0	0	tr|Q5LUY4|Q5LUY4_RUEPO	tr|Q5LUY4|Q5LUY4_RUEPO	8	8	8		1	8	7	8	7	6	7	7	7	6	7	5	7	7	6	6	8	7	8	7	6	7
OmpA domain protein	SPO3576		+	1.41402	-1.40454	+	+	1.968	-1.85947			0.476269	-0.712532			0.536538	-0.644297	0	0	0	0	tr|Q5LMI7|Q5LMI7_RUEPO	tr|Q5LMI7|Q5LMI7_RUEPO	14	14	14		1	13	12	11	12	12	13	13	13	11	11	12	12	12	11	11	13	12	11	12	12	13
Queuine tRNA-ribosyltransferase (EC 2.4.2.29) (Guanine insertion enzyme) (tRNA-guanine transglycosylase)	SPO2616			1.11835	-0.77396	+	+	2.48963	-1.62255			0.794308	-0.714401			0.818839	-0.498756	0	0	0	0	sp|Q5LQ80|TGT_RUEPO	sp|Q5LQ80|TGT_RUEPO	6	6	6		1	2	3	3	4	4	4	3	4	3	3	2	3	3	4	3	2	3	3	4	4	4
Oxidoreductase, 2OG-Fe(II) oxygenase family	SPO2669			1.08155	-0.910456	+	+	2.12989	-2.12043			0.665415	-0.718289			0.598722	-0.652756	0	0	0	0	tr|Q5LQ27|Q5LQ27_RUEPO	tr|Q5LQ27|Q5LQ27_RUEPO	6	6	6		1	4	3	2	4	4	5	4	5	4	4	4	5	5	5	4	4	3	2	4	4	5
CTP synthase (EC 6.3.4.2) (Cytidine 5'-triphosphate synthase) (Cytidine triphosphate synthetase) (CTP synthetase) (CTPS) (UTP--ammonia ligase)	SPO1312			1.96064	-1.11446	+	+	2.56937	-1.83751			0.971098	-0.719241			1.18415	-0.878958	0	0	0	0	sp|Q5LTV0|PYRG_RUEPO	sp|Q5LTV0|PYRG_RUEPO	31	31	31		1	21	23	24	21	17	23	21	23	22	21	16	17	20	21	23	21	23	24	21	17	23
Transcription-repair-coupling factor (TRCF) (EC 3.6.4.-)	SPO2074			2.46034	-1.0492	+	+	2.72237	-1.5109			2.16729	-0.720154			2.81942	-0.992882	0	0	0	0	tr|Q5LRQ1|Q5LRQ1_RUEPO	tr|Q5LRQ1|Q5LRQ1_RUEPO	21	21	21		1	15	11	14	11	13	15	17	14	11	12	12	10	11	14	16	15	11	14	11	13	15
Zinc metallopeptidase, putative	SPO3546			1.49726	-0.987147	+	+	3.85532	-1.45134			1.61782	-0.721908			1.80092	-0.738422	0	0	0	0	tr|Q5LML7|Q5LML7_RUEPO	tr|Q5LML7|Q5LML7_RUEPO	9	9	9		1	5	6	3	6	6	6	6	7	3	5	6	8	4	6	6	5	6	3	6	6	6
Uncharacterized protein	SPO3174			0.108746	-0.348928			0.490468	-1.31223			0.209287	-0.722685			0.172116	-0.542385	0	0	0	0	tr|Q5LNM9|Q5LNM9_RUEPO	tr|Q5LNM9|Q5LNM9_RUEPO	10	10	10		1	4	6	3	3	3	3	3	7	5	3	3	5	5	7	8	4	6	3	3	3	3
50S ribosomal protein L25 (General stress protein CTC)	SPO0812		+	1.66334	-1.44226	+	+	2.83022	-1.78967			0.803282	-0.724051			1.26908	-0.66754	0	0	0	0	sp|Q5LV90|RL25_RUEPO	sp|Q5LV90|RL25_RUEPO	12	12	12		1	10	11	9	11	9	9	11	11	11	11	12	10	10	10	12	10	11	9	11	9	9
ATP-dependent Clp protease adapter protein ClpS	SPO3656			0.778453	-0.41707		+	1.56236	-1.50488			0.710311	-0.725218			0.272874	0.290119	0	0	0	0	sp|Q5LMA7|CLPS_RUEPO	sp|Q5LMA7|CLPS_RUEPO	6	6	6		1	2	3	3	2	3	3	2	1	3	1	5	6	2	3	3	2	3	3	2	3	3
Peptidase, M20/M25/M40 family	SPO1215			0.691034	-0.431979	+	+	2.49952	-2.00084			0.847923	-0.728215			1.08405	-0.95116	0	0	0	0	tr|Q5LU43|Q5LU43_RUEPO	tr|Q5LU43|Q5LU43_RUEPO	13	13	13		1	10	10	12	8	6	7	11	8	6	8	9	10	8	10	10	10	10	12	8	6	7
UDP-N-acetylglucosamine--N-acetylmuramyl-(pentapeptide) pyrophosphoryl-undecaprenol N-acetylglucosamine transferase (EC 2.4.1.227) (Undecaprenyl-PP-MurNAc-pentapeptide-UDPGlcNAc GlcNAc transferase)	SPO1195			1.33834	-0.950394	+	+	2.68083	-1.92748			1.00967	-0.730782			0.966586	-0.607932	0	0	0	0	sp|Q5LU63|MURG_RUEPO	sp|Q5LU63|MURG_RUEPO	21	21	21		1	21	21	20	19	19	19	21	21	19	21	19	21	20	19	20	21	21	20	19	19	19
Glutamine synthetase family protein	SPO1300		+	2.38257	-1.47985	+	+	2.8401	-1.9483			1.02856	-0.731812			1.27202	-0.876099	0	0	0	0	tr|Q5LTW2|Q5LTW2_RUEPO	tr|Q5LTW2|Q5LTW2_RUEPO	12	12	12		1	8	8	8	11	8	10	10	9	10	11	9	9	10	9	11	8	8	8	11	8	10
D-amino acid aminotransferase, putative	SPO3604		+	1.6689	-1.66936			1.32934	-1.06902			0.804245	-0.731817			0.410698	-0.485444	0	0	0	0	tr|Q5LMF9|Q5LMF9_RUEPO	tr|Q5LMF9|Q5LMF9_RUEPO	16	16	16		1	11	15	14	15	15	15	13	15	12	13	16	16	16	16	15	11	15	14	15	15	15
50S ribosomal protein L14	SPO0495			1.77457	-1.11081	+	+	2.16491	-1.45019			0.814952	-0.732005			0.560297	-0.48628	0	0	0	0	sp|Q5LW48|RL14_RUEPO	sp|Q5LW48|RL14_RUEPO	12	12	12		1	8	10	10	10	8	10	10	11	10	11	8	9	8	8	8	8	10	10	10	8	10
Uncharacterized protein	SPO3324			1.55871	-1.02889	+	+	2.03274	-1.5862			1.02948	-0.73445			0.785383	-0.750629	0	0	0	0	tr|Q5LN88|Q5LN88_RUEPO	tr|Q5LN88|Q5LN88_RUEPO	18	18	18		1	9	11	9	10	10	9	8	9	11	10	9	10	8	11	13	9	11	9	10	10	9
Membrane protein insertase YidC (Foldase YidC) (Membrane integrase YidC) (Membrane protein YidC)	SPO0532		+	1.49063	-1.46563	+	+	1.91291	-1.88096			0.790521	-0.734769			0.943467	-0.944783	0	0	0	0	sp|Q5LW11|YIDC_RUEPO	sp|Q5LW11|YIDC_RUEPO	12	12	12		1	6	6	7	9	8	7	10	8	8	7	9	8	8	10	9	6	6	7	9	8	7
Lipoprotein, putative	SPO2987			0.26203	-0.167561		+	2.0421	-1.37597			0.874497	-0.734896			0.211291	-0.415628	0	0	0	0	tr|Q5LP63|Q5LP63_RUEPO	tr|Q5LP63|Q5LP63_RUEPO	4	4	4		1	2	3	2	0	1	0	0	0	0	0	0	0	4	4	3	2	3	2	0	1	0
Oxidoreductase, GMC family	SPO0971			2.57746	-0.895108	+	+	2.04544	-1.45458			0.834275	-0.737055			1.63024	-0.993996	0	0	0	0	tr|Q5LUT2|Q5LUT2_RUEPO	tr|Q5LUT2|Q5LUT2_RUEPO	11	11	11		1	6	5	7	5	5	7	5	5	5	2	5	4	8	7	7	6	5	7	5	5	7
Uncharacterized protein	SPO1897		+	1.70324	-1.30664	+	+	2.10248	-1.63632			0.768324	-0.737733			1.0418	-0.897118	0	0	0	0	tr|Q5LS72|Q5LS72_RUEPO	tr|Q5LS72|Q5LS72_RUEPO	9	9	9		1	4	6	5	6	6	7	5	6	5	6	5	3	7	6	8	4	6	5	6	6	7
4-hydroxy-3-methylbut-2-en-1-yl diphosphate synthase (flavodoxin) (EC 1.17.7.3) (1-hydroxy-2-methyl-2-(E)-butenyl 4-diphosphate synthase)	SPO2594			0.200289	-0.167156		+	1.9479	-1.39614			0.906025	-0.738805			0.231699	-0.198382	0	0	0	0	sp|Q5LQ99|ISPG_RUEPO	sp|Q5LQ99|ISPG_RUEPO	13	13	13		1	8	8	11	7	6	7	6	5	5	4	9	8	7	11	10	8	8	11	7	6	7
Aconitate hydratase (Aconitase) (EC 4.2.1.3)	SPO2312			1.67402	-0.386162	+	+	3.98612	-2.28411			1.8181	-0.741046			1.16558	-0.94548	0	0	0	0	tr|Q5LR20|Q5LR20_RUEPO	tr|Q5LR20|Q5LR20_RUEPO	37	37	37		1	34	34	34	28	27	31	30	30	30	22	29	32	34	32	35	34	34	34	28	27	31
Outer membrane protein assembly factor BamA	SPO1670		+	2.42056	-1.30968	+	+	2.89807	-1.68973			1.07808	-0.741999			1.1755	-0.849463	0	0	0	0	tr|Q5LSU6|Q5LSU6_RUEPO	tr|Q5LSU6|Q5LSU6_RUEPO	47	47	47		1	40	42	41	38	39	38	44	41	40	41	39	40	41	40	43	40	42	41	38	39	38
LexA repressor (EC 3.4.21.88)	SPO2154			1.12027	-0.695709	+	+	1.797	-2.92572			1.64022	-0.74669			0.610335	-0.362751	0	0	0	0	sp|Q5LRH4|LEXA_RUEPO	sp|Q5LRH4|LEXA_RUEPO	7	7	7		1	3	5	4	1	1	3	2	3	3	5	4	3	5	3	5	3	5	4	1	1	3
Sulfite reductase, putative	SPO2634		+	3.61405	-1.3374	+	+	4.55511	-2.31761			1.29591	-0.746766			0.9198	-0.742985	0	0	0	0	tr|Q5LQ62|Q5LQ62_RUEPO	tr|Q5LQ62|Q5LQ62_RUEPO	37	37	37		1	24	23	29	23	24	22	28	27	26	23	26	25	29	28	27	24	23	29	23	24	22
Gamma-glutamyltranspeptidase, putative	SPO3411			1.14962	-0.800136	+	+	2.55003	-2.01201			0.905582	-0.747107			0.79606	-0.644477	0	0	0	0	tr|Q5LN01|Q5LN01_RUEPO	tr|Q5LN01|Q5LN01_RUEPO	23	23	23		1	20	16	18	15	20	17	16	17	17	18	16	20	18	19	15	20	16	18	15	20	17
Transglycosylase, Slt family	SPO3555			0.921141	-0.691481	+	+	2.07433	-1.65958			0.933422	-0.749774			1.24709	-1.09766	0	0	0	0	tr|Q5LMK8|Q5LMK8_RUEPO	tr|Q5LMK8|Q5LMK8_RUEPO	15	15	15		1	8	9	9	10	7	6	5	7	7	2	2	7	8	10	8	8	9	9	10	7	6
Methylthioacryloyl-CoA hydratase (EC 4.2.1.155)	SPO3805	+	+	1.3803	-2.1463	+	+	3.61732	-1.73667			1.58414	-0.751034			0.515325	-0.737348	0	0	0	0	sp|Q5LLW6|DMDD_RUEPO	sp|Q5LLW6|DMDD_RUEPO	11	11	11		1	4	7	3	5	7	7	8	6	6	5	6	8	4	7	5	4	7	3	5	7	7
Uncharacterized protein	SPO2848			0.808445	-0.791043	+	+	1.6294	-3.4754			0.724687	-0.752323			0.363881	-1.08947	0	0	0	0	tr|Q5LPK0|Q5LPK0_RUEPO	tr|Q5LPK0|Q5LPK0_RUEPO	9	9	9		1	3	4	3	1	3	1	2	3	2	1	4	3	4	9	4	3	4	3	1	3	1
Uncharacterized protein	SPO2858			2.90752	-0.948477		+	2.83618	-1.25229			1.59342	-0.752928			0.307559	0.106065	0	0	0	0	tr|Q5LPJ0|Q5LPJ0_RUEPO	tr|Q5LPJ0|Q5LPJ0_RUEPO	7	7	7		1	7	7	5	7	5	7	7	7	6	7	7	6	5	5	6	7	7	5	7	5	7
Phosphotransferase family protein	SPO1962			1.37143	-0.839666	+	+	2.54505	-1.79686			0.875131	-0.753688			0.540914	-0.462255	0	0	0	0	tr|Q5LS08|Q5LS08_RUEPO	tr|Q5LS08|Q5LS08_RUEPO	9	9	9		1	4	5	5	5	4	4	6	5	7	3	5	5	6	5	3	4	5	5	5	4	4
Isopentenyl-diphosphate Delta-isomerase (IPP isomerase) (EC 5.3.3.2) (IPP:DMAPP isomerase) (Isopentenyl pyrophosphate isomerase)	SPO0131	+	+	1.67107	-2.11306	+	+	3.10384	-2.04824			1.53521	-0.754002			1.34965	-1.14278	0	0	0	0	sp|Q5LWT6|IDI_RUEPO	sp|Q5LWT6|IDI_RUEPO	9	9	9		1	2	4	2	4	4	6	8	8	4	3	3	4	5	6	4	2	4	2	4	4	6
Cysteine desulfurase (EC 2.8.1.7)	SPO2014			1.45418	-0.882165	+	+	2.8711	-1.80529			1.14705	-0.754293			1.30964	-0.762395	0	0	0	0	tr|Q5LRV9|Q5LRV9_RUEPO	tr|Q5LRV9|Q5LRV9_RUEPO	13	13	13		1	11	11	10	12	9	12	10	11	12	11	9	9	11	11	10	11	11	10	12	9	12
Tol-Pal system protein TolB	SPO3109			0.547806	-0.465992	+	+	2.63822	-2.22009			0.951812	-0.754761			0.701019	-0.674981	0	0	0	0	sp|Q5LNU4|TOLB_RUEPO	sp|Q5LNU4|TOLB_RUEPO	28	28	28		1	25	26	26	24	22	23	25	24	24	25	23	26	23	23	22	25	26	26	24	22	23
Heat-inducible transcription repressor HrcA	SPO0009			1.17937	-1.09574	+	+	1.35587	-3.32085			0.829725	-0.755372			1.22073	-1.04709	0	0	0	0	tr|Q5LWF5|Q5LWF5_RUEPO	tr|Q5LWF5|Q5LWF5_RUEPO	14	14	14		1	7	10	7	5	2	3	9	7	3	7	5	5	9	9	8	7	10	7	5	2	3
Uncharacterized protein	SPO0899			1.28456	-0.937782	+	+	2.1473	-1.83028			0.815716	-0.760283			0.818013	-0.885116	0	0	0	0	tr|Q5LV03|Q5LV03_RUEPO	tr|Q5LV03|Q5LV03_RUEPO	12	12	12		1	7	6	6	5	7	6	5	5	6	4	6	8	9	6	8	7	6	6	5	7	6
Transcriptional regulator, LysR family	SPO0870			1.15961	-0.832637	+	+	2.1273	-1.52343			0.785108	-0.768361			0.355468	-0.369673	0	0	0	0	tr|Q5LV32|Q5LV32_RUEPO	tr|Q5LV32|Q5LV32_RUEPO	5	5	5		1	1	1	2	2	1	1	1	2	2	3	1	1	3	3	1	1	1	2	2	1	1
Universal stress protein family protein	SPO2371			1.14896	-0.855024	+	+	1.96176	-1.80633			0.956661	-0.768691		+	1.17275	-1.77485	0	0	0	0	tr|Q5LQW2|Q5LQW2_RUEPO	tr|Q5LQW2|Q5LQW2_RUEPO	11	11	11		1	11	9	10	10	9	10	9	10	9	3	5	8	9	8	7	11	9	10	10	9	10
30S ribosomal protein S3	SPO0487			1.92706	-1.01301	+	+	2.60524	-1.54624			1.26397	-0.769744			1.14856	-0.669281	0	0	0	0	sp|Q5LW56|RS3_RUEPO	sp|Q5LW56|RS3_RUEPO	34	34	34		1	30	30	32	32	31	31	31	30	33	34	31	32	31	30	31	30	30	32	32	31	31
Spermidine/putrescine ABC transporter, periplasmic substrate-binding protein	SPO2007	+	+	2.54299	-2.0043	+	+	1.66454	-2.61926			0.867943	-0.769999			1.09387	-1.24908	0	0	0	0	tr|Q5LRW4|Q5LRW4_RUEPO	tr|Q5LRW4|Q5LRW4_RUEPO	5	5	5		1	0	2	1	0	1	0	1	0	0	1	1	2	5	4	3	0	2	1	0	1	0
DNA primase (EC 2.7.7.-)	SPO1749			1.9935	-0.937089	+	+	3.9351	-1.458			1.32128	-0.773154			3.63177	-1.02445	0	0	0	0	tr|Q5LSL8|Q5LSL8_RUEPO	tr|Q5LSL8|Q5LSL8_RUEPO	14	14	14		1	8	7	9	8	5	7	7	6	5	3	4	4	12	8	6	8	7	9	8	5	7
Bifunctional uridylyltransferase/uridylyl-removing enzyme (UTase/UR) (Bifunctional [protein-PII] modification enzyme) (Bifunctional nitrogen sensor protein) [Includes: [Protein-PII] uridylyltransferase (PII uridylyltransferase) (UTase) (EC 2.7.7.59); [Protein-PII]-UMP uridylyl-removing enzyme (UR) (EC 3.1.4.-)]	SPO0397			1.43104	-0.620782	+	+	2.90984	-1.57166			1.0981	-0.774446			1.35482	-0.925019	0	0	0	0	sp|Q5LWE5|GLND_RUEPO	sp|Q5LWE5|GLND_RUEPO	28	28	28		1	17	16	15	12	15	12	14	15	13	9	16	10	13	14	21	17	16	15	12	15	12
CAIB/BAIF family protein	SPO3647	+	+	2.85197	-3.18984	+	+	1.79943	-1.85542			0.796361	-0.776807	+	+	1.94213	-2.42234	0	0	0	0	tr|Q5LMB6|Q5LMB6_RUEPO	tr|Q5LMB6|Q5LMB6_RUEPO	11	11	11		1	2	4	3	7	7	9	3	5	4	3	2	6	9	5	6	2	4	3	7	7	9
UDP-N-acetylmuramoylalanine--D-glutamate ligase (EC 6.3.2.9) (D-glutamic acid-adding enzyme) (UDP-N-acetylmuramoyl-L-alanyl-D-glutamate synthetase)	SPO1187			1.11271	-0.658204		+	1.82189	-1.27567			1.10954	-0.780838			0.907394	-0.707436	0	0	0	0	sp|Q5LU71|MURD_RUEPO	sp|Q5LU71|MURD_RUEPO	13	13	13		1	6	5	8	8	9	8	7	6	6	5	8	5	9	7	6	6	5	8	8	9	8
O-succinylhomoserine sulfhydrylase (OSH sulfhydrylase) (OSHS sulfhydrylase) (EC 2.5.1.-)	SPO1351			1.63444	-1.06799	+	+	2.65589	-1.84432			1.15356	-0.780839			0.810899	-0.607236	0	0	0	0	tr|Q5LTR2|Q5LTR2_RUEPO	tr|Q5LTR2|Q5LTR2_RUEPO	17	17	17		1	14	15	14	14	13	13	15	15	14	15	14	15	15	14	17	14	15	14	14	13	13
Glutamate synthase family protein	SPO3272			1.19662	-0.435127	+	+	2.81542	-1.49229			1.50151	-0.781406			1.91044	-1.01291	0	0	0	0	tr|Q5LND9|Q5LND9_RUEPO	tr|Q5LND9|Q5LND9_RUEPO	22	22	22		1	16	16	17	14	12	14	14	14	13	9	8	9	11	11	13	16	16	17	14	12	14
4-hydroxy-3-methylbut-2-enyl diphosphate reductase (HMBPP reductase) (EC 1.17.7.4)	SPO3207			0.90048	-0.757847	+	+	1.68933	-1.59031			0.755356	-0.782123			0.99262	-0.83674	0	0	0	0	sp|Q5LNJ7|ISPH_RUEPO	sp|Q5LNJ7|ISPH_RUEPO	17	17	17		1	10	11	10	12	14	13	9	13	11	9	9	12	11	10	14	10	11	10	12	14	13
Dihydroxy-acid dehydratase (DAD) (EC 4.2.1.9)	SPO3314			1.77325	-0.669052	+	+	3.19538	-1.56628			1.54644	-0.783912			1.64001	-0.87952	0	0	0	0	sp|Q5LN98|ILVD_RUEPO	sp|Q5LN98|ILVD_RUEPO	27	27	27		1	21	19	21	20	20	22	19	20	19	18	18	20	22	21	23	21	19	21	20	20	22
RNA methyltransferase, TrmH family, group 3	SPO1150			1.81524	-0.739652	+	+	2.6134	-1.79756			1.06169	-0.783991			0.30764	-0.226103	0	0	0	0	tr|Q5LUA5|Q5LUA5_RUEPO	tr|Q5LUA5|Q5LUA5_RUEPO	10	10	10		1	5	5	4	3	3	4	6	5	5	5	4	6	5	7	5	5	5	4	3	3	4
Amidohydrolase family protein	SPO2809			0.516921	-0.451335		+	1.1581	-1.28907			0.91016	-0.784068			0.2034	-0.203728	0	0	0	0	tr|Q5LPN9|Q5LPN9_RUEPO	tr|Q5LPN9|Q5LPN9_RUEPO	10	10	10		1	6	5	8	8	4	4	3	3	5	4	6	5	6	7	6	6	5	8	8	4	4
Coproporphyrinogen oxidase (EC 1.3.3.3)	SPO3653			1.22585	-1.05711	+	+	2.22294	-1.85919			0.77307	-0.786582			0.806335	-0.673883	0	0	0	0	tr|Q5LMB0|Q5LMB0_RUEPO	tr|Q5LMB0|Q5LMB0_RUEPO	10	10	10		1	6	7	5	9	4	8	9	7	4	9	7	7	5	7	6	6	7	5	9	4	8
Aminotransferase, class IV	SPO0388			1.63562	-1.08648	+	+	2.60365	-2.0823			1.05254	-0.787163			1.3846	-1.1822	0	0	0	0	tr|Q5LXH5|Q5LXH5_RUEPO	tr|Q5LXH5|Q5LXH5_RUEPO	12	12	12		1	9	9	6	9	9	8	10	10	9	6	6	9	9	10	9	9	9	6	9	9	8
Phenylacetic acid degradation protein PaaZ	SPO0735			2.42536	-0.969545	+	+	3.42698	-1.50102			1.20234	-0.790061			1.06413	-0.694253	0	0	0	0	tr|Q5LVG7|Q5LVG7_RUEPO	tr|Q5LVG7|Q5LVG7_RUEPO	20	20	20		1	9	13	10	13	14	11	10	10	8	8	10	10	13	11	13	9	13	10	13	14	11
Amidase family protein	SPO2583			2.07497	-0.91426	+	+	2.96762	-1.93576			1.572	-0.793489			1.52254	-0.746219	0	0	0	0	tr|Q5LQB0|Q5LQB0_RUEPO	tr|Q5LQB0|Q5LQB0_RUEPO	18	18	18		1	15	16	17	15	14	14	16	13	13	13	17	16	16	18	16	15	16	17	15	14	14
Periplasmic serine endoprotease DegP-like (EC 3.4.21.107)	SPO1333			1.40556	-0.80693	+	+	2.90373	-1.94253			1.19284	-0.793505			0.622012	-0.636403	0	0	0	0	tr|Q5LTS9|Q5LTS9_RUEPO	tr|Q5LTS9|Q5LTS9_RUEPO	35	35	35		1	22	26	24	22	20	24	24	25	21	25	25	26	23	20	24	22	26	24	22	20	24
Ribose-phosphate pyrophosphokinase (RPPK) (EC 2.7.6.1) (5-phospho-D-ribosyl alpha-1-diphosphate) (Phosphoribosyl diphosphate synthase) (Phosphoribosyl pyrophosphate synthase) (P-Rib-PP synthase) (PRPP synthase) (PRPPase)	SPO3159		+	2.04926	-1.43204	+	+	2.33967	-1.68394			0.976351	-0.796983			0.956599	-0.868263	0	0	0	0	tr|Q5LNP4|Q5LNP4_RUEPO	tr|Q5LNP4|Q5LNP4_RUEPO	14	14	14		1	12	11	12	12	13	13	12	11	12	12	11	12	12	12	11	12	11	12	12	13	13
Choline sulfatase (EC 3.1.6.6)	SPO2214			0.657678	-0.557659	+	+	1.4951	-2.00746			0.443784	-0.799603			0.47824	-0.496327	0	0	0	0	tr|Q5LRB5|Q5LRB5_RUEPO	tr|Q5LRB5|Q5LRB5_RUEPO	6	6	6		1	4	2	4	2	1	2	4	4	2	2	4	3	4	4	5	4	2	4	2	1	2
Nicotinate-nucleotide pyrophosphorylase (EC 2.4.2.19)	SPO3245			1.57574	-1.06768	+	+	2.38906	-1.86956			0.931113	-0.799902			0.998066	-1.03233	0	0	0	0	tr|Q5LNG0|Q5LNG0_RUEPO	tr|Q5LNG0|Q5LNG0_RUEPO	11	11	11		1	8	8	8	8	8	9	9	8	8	4	7	10	10	8	8	8	8	8	8	8	9
DNA-binding protein, putative	SPO1265	+	+	1.10002	-2.40346	+	+	1.85385	-2.60748			0.436158	-0.800155			0.632626	-0.77955	0	0	0	0	tr|Q5LTZ5|Q5LTZ5_RUEPO	tr|Q5LTZ5|Q5LTZ5_RUEPO	5	5	5		1	2	4	2	3	2	2	3	3	3	3	3	2	3	4	5	2	4	2	3	2	2
Nitrile hydratase subunit alpha (EC 4.2.1.84)	SPO1314		+	1.70285	-1.43425	+	+	2.96593	-2.89431			0.765981	-0.803431			0.916935	-1.03448	0	0	0	0	tr|Q5LTU8|Q5LTU8_RUEPO	tr|Q5LTU8|Q5LTU8_RUEPO	6	6	6		1	5	5	5	4	5	4	5	5	4	5	4	5	5	5	5	5	5	5	4	5	4
Histone deacetylase family protein	SPO3195			1.04182	-0.763089	+	+	2.10717	-2.04511			0.709967	-0.803991			1.11157	-0.913437	0	0	0	0	tr|Q5LNK8|Q5LNK8_RUEPO	tr|Q5LNK8|Q5LNK8_RUEPO	5	5	5		1	5	4	4	5	5	5	4	4	3	3	4	4	5	4	5	5	4	4	5	5	5
Uracil phosphoribosyltransferase (EC 2.4.2.9) (UMP pyrophosphorylase) (UPRTase)	SPO2926		+	2.21427	-1.37544	+	+	2.51549	-1.6359			1.30835	-0.806819			1.31645	-0.766155	0	0	0	0	tr|Q5LPC2|Q5LPC2_RUEPO	tr|Q5LPC2|Q5LPC2_RUEPO	18	18	18		1	11	14	12	14	14	15	15	14	14	15	13	13	13	13	14	11	14	12	14	14	15
50S ribosomal protein L2	SPO0484		+	2.06951	-1.28983	+	+	2.29542	-1.65555			1.08952	-0.807758			1.1403	-0.794413	0	0	0	0	sp|Q5LW59|RL2_RUEPO	sp|Q5LW59|RL2_RUEPO	31	31	31		1	27	28	28	25	22	28	27	26	25	28	27	26	27	24	27	27	28	28	25	22	28
ATP synthase gamma chain (ATP synthase F1 sector gamma subunit) (F-ATPase gamma subunit)	SPO3163	+	+	2.89748	-1.55642	+	+	2.94383	-1.54519			1.38627	-0.807954			1.51602	-0.84982	0	0	0	0	sp|Q5LNP0|ATPG_RUEPO	sp|Q5LNP0|ATPG_RUEPO	22	22	22		1	14	15	16	19	17	19	18	19	16	20	16	17	17	15	18	14	15	16	19	17	19
Uncharacterized protein	SPO3322			1.52871	-0.720889	+	+	3.1147	-1.83018			1.41254	-0.808589			1.14725	-0.648518	0	0	0	0	tr|Q5LN90|Q5LN90_RUEPO	tr|Q5LN90|Q5LN90_RUEPO	20	20	20		1	14	15	14	15	12	16	12	15	13	13	14	14	13	16	16	14	15	14	15	12	16
30S ribosomal protein S9	SPO1692		+	3.24176	-1.30529	+	+	3.40008	-1.79226			1.35411	-0.808925			1.21574	-0.539038	0	0	0	0	tr|Q5LSS4|Q5LSS4_RUEPO	tr|Q5LSS4|Q5LSS4_RUEPO	16	16	16		1	13	12	11	11	11	11	13	13	12	13	14	14	13	13	12	13	12	11	11	11	11
Uncharacterized protein	SPO1769		+	1.89671	-1.26274	+	+	2.38441	-1.66654			1.27434	-0.810013			1.11137	-0.824293	0	0	0	0	tr|Q5LSJ9|Q5LSJ9_RUEPO	tr|Q5LSJ9|Q5LSJ9_RUEPO	9	9	9		1	6	6	7	6	6	7	6	8	6	5	4	6	6	5	6	6	6	7	6	6	7
Uncharacterized protein	SPO1926			1.92111	-0.82292	+	+	4.25065	-1.67419			1.79901	-0.811001			2.31685	-0.935448	0	0	0	0	tr|Q5LS45|Q5LS45_RUEPO	tr|Q5LS45|Q5LS45_RUEPO	27	27	27		1	18	14	15	17	16	15	16	16	13	16	14	16	19	17	20	18	14	15	17	16	15
Glutamate synthase, small subunit (EC 1.4.1.13)	SPO3770			1.81842	-0.962905	+	+	3.55542	-2.19184			1.21335	-0.812223			0.853446	-0.558233	0	0	0	0	tr|Q5LLZ4|Q5LLZ4_RUEPO	tr|Q5LLZ4|Q5LLZ4_RUEPO	22	22	22		1	15	15	14	16	13	17	11	12	14	14	16	16	18	17	16	15	15	14	16	13	17
Peptide/nickel/opine uptake family ABC transporter, periplasmic substrate-binding protein	SPO2995			1.46835	0.779714		+	2.06004	-1.4324			0.898618	-0.813545			0.541088	-0.385349	0	0	0	0	tr|Q5LP55|Q5LP55_RUEPO	tr|Q5LP55|Q5LP55_RUEPO	25	25	25		1	25	24	24	21	21	20	19	19	18	19	19	20	21	20	20	25	24	24	21	21	20
Uncharacterized protein	SPO1164			0.755386	-0.959181	+	+	1.433	-1.77001			0.596028	-0.813761			0.288193	-0.553931	0	0	0	0	tr|Q5LU91|Q5LU91_RUEPO	tr|Q5LU91|Q5LU91_RUEPO	5	5	5		1	4	4	4	3	4	3	5	5	2	4	3	3	3	2	3	4	4	4	3	4	3
Chaperone protein ClpB	SPO3276			1.44048	-0.810913		+	2.21565	-1.35			1.32474	-0.815953			0.493769	-0.414729	0	0	0	0	tr|Q5LND5|Q5LND5_RUEPO	tr|Q5LND5|Q5LND5_RUEPO	41	41	41		1	23	22	29	27	22	29	26	22	18	22	30	30	26	20	31	23	22	29	27	22	29
L-lactate dehydrogenase, putative	SPO0813		+	1.77965	-1.53224	+	+	3.16268	-1.61572			0.994419	-0.81643			1.08469	-0.482361	0	0	0	0	tr|Q5LV89|Q5LV89_RUEPO	tr|Q5LV89|Q5LV89_RUEPO	17	17	17		1	7	9	11	9	12	12	11	13	10	13	12	13	13	9	13	7	9	11	9	12	12
Biotin carboxyl carrier protein of acetyl-CoA carboxylase	SPO1011			1.10398	-1.00298	+	+	2.25878	-2.29241			0.755901	-0.818289			0.87593	-0.561428	0	0	0	0	tr|Q5LUP2|Q5LUP2_RUEPO	tr|Q5LUP2|Q5LUP2_RUEPO	10	10	10		1	7	8	8	6	6	7	9	9	6	8	9	8	8	10	9	7	8	8	6	6	7
Guanine deaminase (Guanase) (EC 3.5.4.3) (Guanine aminohydrolase)	SPO2956			1.90793	-0.31435	+	+	2.48628	-1.41795			3.06962	-0.819274			1.44389	-0.610141	0	0	0	0	tr|Q5LP92|Q5LP92_RUEPO	tr|Q5LP92|Q5LP92_RUEPO	7	7	7		1	4	4	3	3	3	2	3	3	2	4	2	1	5	6	6	4	4	3	3	3	2
Diguanylate cyclase, putative	SPO2747			0.911067	-0.678961			0.291865	-0.345537			1.22768	-0.824322			0.0559461	0.125762	0	0	0	0	tr|Q5LPV2|Q5LPV2_RUEPO	tr|Q5LPV2|Q5LPV2_RUEPO	6	6	6		1	0	1	3	5	2	3	1	2	1	5	2	2	0	5	3	0	1	3	5	2	3
Glutamine synthetase (EC 6.3.1.2)	SPO2295		+	2.84331	-1.45222	+	+	3.05744	-1.46256			1.27263	-0.824712			0.636604	0.445063	0	0	0	0	tr|Q5LR37|Q5LR37_RUEPO	tr|Q5LR37|Q5LR37_RUEPO	40	40	40		1	29	26	29	34	33	33	31	31	32	37	36	35	32	33	34	29	26	29	34	33	33
Uncharacterized protein	SPO0034			2.7797	-0.717861	+	+	3.70852	-1.71979			2.0918	-0.82498			1.3963	-0.703763	0	0	0	0	tr|Q5LWI6|Q5LWI6_RUEPO	tr|Q5LWI6|Q5LWI6_RUEPO	11	11	11		1	8	7	8	6	6	4	9	7	5	5	5	7	7	8	10	8	7	8	6	6	4
Beta-ketoacyl synthase family protein	SPO1932		+	2.01216	-1.14917	+	+	2.59817	-1.57989			1.2436	-0.826386			1.52004	-0.960767	0	0	0	0	tr|Q5LS38|Q5LS38_RUEPO	tr|Q5LS38|Q5LS38_RUEPO	10	10	10		1	5	4	6	4	6	4	4	4	5	2	6	7	9	8	7	5	4	6	4	6	4
Aldehyde dehydrogenase family protein	SPO0097			2.85844	-0.72575	+	+	3.15612	-1.90097			1.86405	-0.830228			1.52384	-0.533981	0	0	0	0	tr|Q5LWQ0|Q5LWQ0_RUEPO	tr|Q5LWQ0|Q5LWQ0_RUEPO	19	19	19		1	12	14	14	13	14	13	12	12	14	9	10	10	11	10	13	12	14	14	13	14	13
Argininosuccinate synthase (EC 6.3.4.5) (Citrulline--aspartate ligase)	SPO0018		+	1.88369	-1.32813	+	+	2.97647	-2.21689			0.976186	-0.830571			0.936128	-0.668338	0	0	0	0	sp|Q5LWG3|ASSY_RUEPO	sp|Q5LWG3|ASSY_RUEPO	29	29	29		1	23	21	22	25	21	25	24	21	23	22	25	22	25	21	25	23	21	22	25	21	25
Oligopeptide ABC transporter, ATP-binding protein	SPO3046			0.0433091	-0.0323188	+	+	2.06711	-1.47174			1.10787	-0.830947			1.13479	-0.852895	0	0	0	0	tr|Q5LP06|Q5LP06_RUEPO;tr|Q5LSW0|Q5LSW0_RUEPO	tr|Q5LP06|Q5LP06_RUEPO;tr|Q5LSW0|Q5LSW0_RUEPO	24;24	24;24	24;24	;	2	18	18	17	12	12	14	11	8	10	9	11	9	14	15	15	18	18	17	12	12	14
Uncharacterized protein	SPO0689			1.04966	-1.01197	+	+	2.49972	-2.38016			0.800408	-0.831285			0.978665	-0.874744	0	0	0	0	tr|Q5LVL1|Q5LVL1_RUEPO	tr|Q5LVL1|Q5LVL1_RUEPO	17	17	17		1	12	14	12	12	12	13	13	12	13	12	10	13	13	12	13	12	14	12	12	12	13
YicC family protein	SPO1944		+	1.85502	-1.22754	+	+	3.48716	-2.39981			1.32871	-0.832559			1.16085	-0.792656	0	0	0	0	tr|Q5LS26|Q5LS26_RUEPO	tr|Q5LS26|Q5LS26_RUEPO	15	15	15		1	8	11	9	10	9	9	11	8	8	7	11	12	7	13	11	8	11	9	10	9	9
Aminotransferase, class III family	SPO1166			1.6781	-1.05614		+	2.29553	-1.39665			1.31608	-0.83382			1.29302	-0.867952	0	0	0	0	tr|Q5LU89|Q5LU89_RUEPO	tr|Q5LU89|Q5LU89_RUEPO	25	25	25		1	17	17	20	19	19	20	21	20	17	21	16	15	21	19	17	17	17	20	19	19	20
Ser/Thr protein phosphatase family protein	SPO0289			1.42788	-1.1358	+	+	2.54863	-2.33944			0.804771	-0.834414			0.572599	-0.598586	0	0	0	0	tr|Q5LX73|Q5LX73_RUEPO	tr|Q5LX73|Q5LX73_RUEPO	6	6	6		1	4	5	4	4	4	4	5	4	4	4	5	5	5	5	5	4	5	4	4	4	4
Glutamate dehydrogenase	SPO1743			0.779058	-0.551727	+	+	2.37099	-1.82285			1.11686	-0.834654			0.83798	-0.939657	0	0	0	0	tr|Q5LSM4|Q5LSM4_RUEPO	tr|Q5LSM4|Q5LSM4_RUEPO	49	49	49		1	41	40	40	39	36	39	41	43	42	39	39	39	40	35	42	41	40	40	39	36	39
Homoserine dehydrogenase (EC 1.1.1.3)	SPO1734		+	2.09448	-1.33111	+	+	2.76154	-1.73598			1.32947	-0.834866			1.20705	-0.875721	0	0	0	0	tr|Q5LSN3|Q5LSN3_RUEPO	tr|Q5LSN3|Q5LSN3_RUEPO	23	23	23		1	18	21	20	20	21	20	20	21	20	18	19	19	19	19	20	18	21	20	20	21	20
Branched-chain amino acid ABC transporter, ATP-binding protein	SPO1707			0.942838	-0.839727	+	+	1.86777	-1.89638			0.611984	-0.835693	+	+	2.08823	2.24533	0	0	0	0	tr|Q5LSR0|Q5LSR0_RUEPO	tr|Q5LSR0|Q5LSR0_RUEPO	7	7	7		1	1	0	0	0	0	0	0	0	0	5	7	5	0	0	0	1	0	0	0	0	0
Phosphate acyltransferase (EC 2.3.1.274) (Acyl-ACP phosphotransacylase) (Acyl-[acyl-carrier-protein]--phosphate acyltransferase) (Phosphate-acyl-ACP acyltransferase)	SPO2493			1.48808	-1.12231	+	+	2.57598	-2.11025			1.02978	-0.836903			1.26754	-0.752871	0	0	0	0	sp|Q5LQJ6|PLSX_RUEPO	sp|Q5LQJ6|PLSX_RUEPO	21	21	21		1	12	14	15	12	13	11	14	13	12	14	16	14	15	15	18	12	14	15	12	13	11
50S ribosomal protein L4	SPO3824			1.49719	-1.11949	+	+	2.66293	-1.93142			0.844206	-0.839655			0.991698	-0.607412	0	0	0	0	sp|Q5LLU7|RL4_RUEPO	sp|Q5LLU7|RL4_RUEPO	20	20	20		1	16	19	19	16	14	16	19	19	16	19	19	17	17	16	20	16	19	19	16	14	16
Lipoprotein, putative	SPO0076			0.949272	-1.24948	+	+	2.13341	-2.54727			0.647331	-0.839774			0.343888	-0.412258	0	0	0	0	tr|Q5LWN5|Q5LWN5_RUEPO	tr|Q5LWN5|Q5LWN5_RUEPO	5	5	5		1	4	5	5	4	4	4	5	5	3	5	5	4	4	4	5	4	5	5	4	4	4
Glutamate synthase, large subunit (EC 1.4.1.13)	SPO3768		+	2.71137	-1.23688	+	+	3.69209	-1.69636			1.86229	-0.839996			1.72079	-1.08454	0	0	0	0	tr|Q5LLZ6|Q5LLZ6_RUEPO	tr|Q5LLZ6|Q5LLZ6_RUEPO	70	70	70		1	53	48	51	55	57	56	57	53	54	45	49	53	62	58	61	53	48	51	55	57	56
D-isomer specific 2-hydroxyacid dehydrogenase family protein	SPO0913			1.08595	-0.878291	+	+	2.08717	-2.04389			1.12441	-0.840072			0.683833	-0.578575	0	0	0	0	tr|Q5LUY9|Q5LUY9_RUEPO	tr|Q5LUY9|Q5LUY9_RUEPO	15	15	15		1	10	13	11	6	10	11	9	10	8	10	7	11	11	9	10	10	13	11	6	10	11
Acyltransferase family protein	SPO0339		+	1.86267	-1.16387		+	2.02249	-1.36351			1.40068	-0.841337			1.67079	-0.841993	0	0	0	0	tr|Q5LXD2|Q5LXD2_RUEPO	tr|Q5LXD2|Q5LXD2_RUEPO	7	7	7		1	5	4	5	6	5	5	5	4	4	3	5	4	4	4	4	5	4	5	6	5	5
Universal stress protein family protein	SPO3527			1.68513	-1.13393	+	+	2.80791	-1.90893			1.19115	-0.841523			2.08184	-1.26241	0	0	0	0	tr|Q5LMN6|Q5LMN6_RUEPO	tr|Q5LMN6|Q5LMN6_RUEPO	19	19	19		1	15	16	15	17	17	16	15	16	16	16	16	14	16	16	16	15	16	15	17	17	16
D-beta-hydroxybutyrate dehydrogenase (EC 1.1.1.30)	SPO2065			0.779777	-0.587367	+	+	2.62545	-1.70359			1.12533	-0.842294			1.39004	-0.781328	0	0	0	0	tr|Q5LRR0|Q5LRR0_RUEPO	tr|Q5LRR0|Q5LRR0_RUEPO	10	10	10		1	10	8	9	10	9	10	9	8	9	9	8	8	9	8	8	10	8	9	10	9	10
Peptide/nickel/opine uptake family ABC transporter, permease protein	SPO2816	+	+	2.65107	-1.83417			1.91186	-0.988316			0.811026	-0.843675		+	1.74199	-1.94755	0	0	0	0	tr|Q5LPN2|Q5LPN2_RUEPO	tr|Q5LPN2|Q5LPN2_RUEPO	5	5	5		1	1	1	1	3	5	4	3	2	1	1	2	1	3	2	3	1	1	1	3	5	4
L-threonine dehydratase (EC 4.3.1.19) (Threonine deaminase)	SPO0020			1.11507	-1.12078		+	1.55049	-1.49011			0.600047	-0.844749			1.03897	-1.12088	0	0	0	0	tr|Q5LWG1|Q5LWG1_RUEPO	tr|Q5LWG1|Q5LWG1_RUEPO	11	11	11		1	4	2	2	6	6	8	6	4	4	3	4	6	6	7	4	4	2	2	6	6	8
Strictosidine synthase family protein	SPO3026			1.79277	-1.06808	+	+	1.1871	-2.31891			1.11524	-0.846956			0.823946	-0.525883	0	0	0	0	tr|Q5LP26|Q5LP26_RUEPO	tr|Q5LP26|Q5LP26_RUEPO	7	7	7		1	3	4	4	2	4	4	4	3	4	4	4	3	3	4	5	3	4	4	2	4	4
GTPase Der (GTP-binding protein EngA)	SPO2328		+	3.58062	-1.16106	+	+	4.19976	-1.92506			1.36632	-0.851191			1.85281	-0.756203	0	0	0	0	sp|Q5LR04|DER_RUEPO	sp|Q5LR04|DER_RUEPO	19	19	19		1	13	14	12	11	14	14	13	13	13	15	15	14	16	13	18	13	14	12	11	14	14
DNA polymerase III subunit gamma/tau (EC 2.7.7.7)	SPO3550		+	2.37514	-1.19802	+	+	3.2425	-1.93308			1.30921	-0.852296			1.46016	-0.861132	0	0	0	0	tr|Q5LML3|Q5LML3_RUEPO	tr|Q5LML3|Q5LML3_RUEPO	29	29	29		1	22	19	19	21	20	23	20	20	22	17	22	20	22	22	25	22	19	19	21	20	23
Glutamine amidotransferases class-II domain protein	SPO2029		+	1.61631	-1.68852			0.880109	-0.851976			0.706859	-0.855077			0.141921	-0.225766	0	0	0	0	tr|Q5LRU5|Q5LRU5_RUEPO	tr|Q5LRU5|Q5LRU5_RUEPO	10	10	10		1	4	3	3	7	6	8	6	5	5	5	5	4	8	4	6	4	3	3	7	6	8
Uncharacterized protein	SPO3859			0.020707	-0.0280418	+	+	2.56673	-2.84191			0.797022	-0.85548			1.34868	-1.2375	0	0	0	0	tr|Q5LLR2|Q5LLR2_RUEPO	tr|Q5LLR2|Q5LLR2_RUEPO	11	11	11		1	6	7	8	7	6	6	6	5	6	7	5	6	8	9	8	6	7	8	7	6	6
SN-glycerol-3-phosphate ABC transporter, periplasmic SN-glycerol-3-phosphate-binding protein	SPO0240			0.994484	-0.67111	+	+	2.3863	-1.43393			0.993671	-0.857168			0.479453	-0.416909	0	0	0	0	tr|Q5LX31|Q5LX31_RUEPO	tr|Q5LX31|Q5LX31_RUEPO	15	15	15		1	10	10	11	10	12	11	11	11	8	9	10	13	9	9	10	10	10	11	10	12	11
50S ribosomal protein L19	SPO3257			1.65171	-1.05755	+	+	2.04652	-1.50387			1.05559	-0.857976			0.585669	-0.444569	0	0	0	0	sp|Q5LNE8|RL19_RUEPO	sp|Q5LNE8|RL19_RUEPO	16	16	16		1	13	14	14	12	10	14	15	15	13	16	13	10	12	12	15	13	14	14	12	10	14
ATP-dependent DNA helicase RecG (EC 3.6.4.12)	SPO1681			1.53659	-0.847893	+	+	2.67744	-2.05428			1.09451	-0.859284			1.19024	-0.799339	0	0	0	0	tr|Q5LST5|Q5LST5_RUEPO	tr|Q5LST5|Q5LST5_RUEPO	14	14	14		1	5	6	9	6	5	6	6	6	7	5	7	6	11	6	8	5	6	9	6	5	6
Aldehyde dehydrogenase family protein	SPO3382			1.78538	-0.862457	+	+	2.43047	-1.6255			1.09171	-0.86325			0.932526	-0.612921	0	0	0	0	tr|Q5LN30|Q5LN30_RUEPO	tr|Q5LN30|Q5LN30_RUEPO	25	25	25		1	20	23	21	20	20	21	21	21	18	23	21	19	20	20	21	20	23	21	20	20	21
Penicillin-binding protein, 1A family	SPO3725			1.28042	-0.935088	+	+	2.55111	-2.05224			0.996809	-0.865158			1.41084	-1.02963	0	0	0	0	tr|Q5LM39|Q5LM39_RUEPO	tr|Q5LM39|Q5LM39_RUEPO	16	16	16		1	10	10	10	13	13	11	10	11	11	11	11	10	12	15	13	10	10	10	13	13	11
Dehydrogenase/transketolase family protein	SPO0585			2.32687	-0.925345	+	+	3.34208	-1.63595			1.73728	-0.865522			1.56684	-0.929216	0	0	0	0	tr|Q5LVW0|Q5LVW0_RUEPO	tr|Q5LVW0|Q5LVW0_RUEPO	16	16	16		1	9	8	9	8	9	6	7	8	8	9	7	8	9	8	12	9	8	9	8	9	6
Lipoprotein, putative	SPO1250			1.33577	-1.1634	+	+	2.21426	-1.93232			0.647219	-0.867938			0.704075	-0.591597	0	0	0	0	tr|Q5LU10|Q5LU10_RUEPO	tr|Q5LU10|Q5LU10_RUEPO	7	7	7		1	4	5	3	6	3	4	5	5	4	4	3	5	5	6	4	4	5	3	6	3	4
Competence protein ComM	SPO0402	+	+	2.736	-2.09139		+	1.62409	-1.24377			0.95892	-0.868355		+	2.37667	-1.66453	0	0	0	0	tr|Q5LWE0|Q5LWE0_RUEPO	tr|Q5LWE0|Q5LWE0_RUEPO	9	9	9		1	0	2	3	8	7	5	3	3	3	4	2	1	6	6	4	0	2	3	8	7	5
Uncharacterized protein	PO2723a		+	1.45101	-1.23986	+	+	2.44875	-1.87031			1.19852	-0.86856			0.803107	-0.80326	0	0	0	0	tr|V5UYX9|V5UYX9_RUEPO	tr|V5UYX9|V5UYX9_RUEPO	13	13	13		1	7	8	7	8	7	8	7	8	8	7	9	7	7	7	10	7	8	7	8	7	8
Deoxyribose-phosphate aldolase (EC 4.1.2.4)	SPO3367		+	1.70902	-1.34457	+	+	2.11598	-1.644			1.00609	-0.869034			0.963322	-0.751813	0	0	0	0	tr|Q5LN45|Q5LN45_RUEPO	tr|Q5LN45|Q5LN45_RUEPO	24	24	24		1	14	14	11	19	18	18	18	12	19	13	13	14	14	15	18	14	14	11	19	18	18
Peptidyl-prolyl cis-trans isomerase (PPIase) (EC 5.2.1.8)	SPO2234			1.16118	-1.22025	+	+	2.09047	-2.44917			0.704322	-0.870881			0.720498	-0.713196	0	0	0	0	tr|Q5LR95|Q5LR95_RUEPO	tr|Q5LR95|Q5LR95_RUEPO	7	7	7		1	5	5	5	6	6	6	6	7	5	6	5	6	5	5	5	5	5	5	6	6	6
Nitrogen regulatory protein P-II	SPO2294		+	1.4684	-1.25812	+	+	2.12407	-1.69043			0.886859	-0.872081			0.91973	0.784013	0	0	0	0	tr|Q5LR38|Q5LR38_RUEPO	tr|Q5LR38|Q5LR38_RUEPO	9	9	9		1	4	4	5	3	5	4	2	4	4	6	6	8	5	5	6	4	4	5	3	5	4
Cell division protein FtsA	SPO1203			0.475208	-0.433791	+	+	2.54188	-2.31832			0.999072	-0.877012			0.851262	-0.919846	0	0	0	0	tr|Q5LU55|Q5LU55_RUEPO	tr|Q5LU55|Q5LU55_RUEPO	16	16	16		1	12	15	15	6	13	7	10	8	7	11	11	9	11	11	10	12	15	15	6	13	7
Agmatinase, putative	SPO0678			1.21476	-0.550942	+	+	2.25466	-1.51654			1.22625	-0.877697			1.15439	-0.865887	0	0	0	0	tr|Q5LVM2|Q5LVM2_RUEPO	tr|Q5LVM2|Q5LVM2_RUEPO	10	10	10		1	7	8	8	7	6	9	8	8	6	7	8	8	8	6	7	7	8	8	7	6	9
Serine acetyltransferase (EC 2.3.1.30)	SPO2247	+	+	3.00546	-1.90178		+	2.25127	-1.26281			1.27351	-0.877988			0.674208	-0.724224	0	0	0	0	tr|Q5LR82|Q5LR82_RUEPO	tr|Q5LR82|Q5LR82_RUEPO	14	14	14		1	8	10	8	11	14	12	11	9	9	9	11	11	12	10	12	8	10	8	11	14	12
Uncharacterized protein	SPO0286	+	+	2.15704	-1.77708	+	+	1.96858	-2.93638			1.64951	-0.878137			1.67557	-0.788575	0	0	0	0	tr|Q5LX76|Q5LX76_RUEPO	tr|Q5LX76|Q5LX76_RUEPO	4	4	4		1	1	2	1	2	1	2	3	3	2	2	2	3	3	4	3	1	2	1	2	1	2
Thiol-specific antioxidant protein	SPO3383		+	2.03761	-1.46726	+	+	3.2592	-2.09597			1.29036	-0.878181			1.54095	-1.13058	0	0	0	0	tr|Q5LN29|Q5LN29_RUEPO	tr|Q5LN29|Q5LN29_RUEPO	21	21	21		1	17	19	18	18	16	18	20	19	18	17	18	18	18	19	18	17	19	18	18	16	18
3-hydroxyacyl-[acyl-carrier-protein] dehydratase FabZ (EC 4.2.1.59) ((3R)-hydroxymyristoyl-[acyl-carrier-protein] dehydratase) ((3R)-hydroxymyristoyl-ACP dehydrase) (Beta-hydroxyacyl-ACP dehydratase)	SPO1672			1.59259	-1.05071	+	+	1.96591	-1.64888			1.44612	-0.882991			2.0586	-1.28613	0	0	0	0	sp|Q5LSU4|FABZ_RUEPO	sp|Q5LSU4|FABZ_RUEPO	11	11	11		1	9	10	8	9	9	9	9	8	8	7	8	7	7	6	8	9	10	8	9	9	9
Ribosomal protein S12 methylthiotransferase RimO (S12 MTTase) (S12 methylthiotransferase) (EC 2.8.4.4) (Ribosomal protein S12 (aspartate-C(3))-methylthiotransferase) (Ribosome maturation factor RimO)	SPO0944			0.219522	-0.35842	+	+	1.531	-1.94218			0.747204	-0.88314			1.08456	-1.28313	0	0	0	0	sp|Q5LUV8|RIMO_RUEPO	sp|Q5LUV8|RIMO_RUEPO	5	5	5		1	4	5	4	1	2	3	2	3	4	1	2	3	4	3	2	4	5	4	1	2	3
DNA topoisomerase 4 subunit B (EC 5.6.2.3) (Topoisomerase IV subunit B)	SPO1253			1.54542	-1.11876	+	+	2.47907	-1.44823			1.11351	-0.885593			1.58331	-0.983622	0	0	0	0	tr|Q5LU07|Q5LU07_RUEPO	tr|Q5LU07|Q5LU07_RUEPO	30	30	30		1	16	19	19	21	20	26	18	18	19	16	14	15	23	20	23	16	19	19	21	20	26
Tryptophan--tRNA ligase (EC 6.1.1.2) (Tryptophanyl-tRNA synthetase) (TrpRS)	SPO0392			1.6609	-1.15149	+	+	2.54581	-1.88196			1.08877	-0.886553			0.820518	-0.543438	0	0	0	0	tr|Q5LWF0|Q5LWF0_RUEPO	tr|Q5LWF0|Q5LWF0_RUEPO	19	19	19		1	14	15	15	13	13	12	16	16	10	15	15	14	14	14	15	14	15	15	13	13	12
Uncharacterized protein	SPO3226			0.439036	-0.262884	+	+	3.52367	-2.40488			1.35092	-0.888144			0.260339	-0.193978	0	0	0	0	tr|Q5LNH9|Q5LNH9_RUEPO	tr|Q5LNH9|Q5LNH9_RUEPO	16	16	16		1	15	15	14	8	9	13	13	13	10	11	15	13	11	14	15	15	15	14	8	9	13
ABC transporter	SPO0561			1.82682	-0.961968	+	+	3.06963	-2.07582			1.34485	-0.888254			1.90475	-1.16065	0	0	0	0	tr|V5UZC4|V5UZC4_RUEPO	tr|V5UZC4|V5UZC4_RUEPO	24	24	24		1	15	16	16	11	12	11	13	16	15	9	14	12	16	17	20	15	16	16	11	12	11
Tellurite resistance protein	SPO2986			2.04243	-1.09746	+	+	3.78654	-2.03792			1.41016	-0.889907			1.47305	-0.627813	0	0	0	0	tr|Q5LP64|Q5LP64_RUEPO	tr|Q5LP64|Q5LP64_RUEPO	36	36	36		1	27	28	28	28	28	28	29	28	25	28	27	27	29	28	28	27	28	28	28	28	28
Cysteine synthase A (EC 2.5.1.47)	SPO2246	+	+	2.97849	-1.59366	+	+	3.64725	-1.92382			1.18463	-0.892038			1.05946	-0.407537	0	0	0	0	tr|Q5LR83|Q5LR83_RUEPO	tr|Q5LR83|Q5LR83_RUEPO	28	28	28		1	20	22	24	21	23	23	24	22	23	26	21	22	22	22	24	20	22	24	21	23	23
Uncharacterized protein	SPO3323			1.94562	-0.787966	+	+	3.50871	-2.0388			1.24997	-0.892703			1.43501	-0.745843	0	0	0	0	tr|Q5LN89|Q5LN89_RUEPO	tr|Q5LN89|Q5LN89_RUEPO	42	42	42		1	28	27	32	28	26	30	30	29	26	23	26	25	30	26	31	28	27	32	28	26	30
Uncharacterized protein	SPO3511			0.753068	-0.588182	+	+	2.76014	-2.12462			1.10345	-0.893749			1.00801	-0.571434	0	0	0	0	tr|Q5LMQ2|Q5LMQ2_RUEPO	tr|Q5LMQ2|Q5LMQ2_RUEPO	12	12	12		1	8	10	8	6	7	6	6	5	6	6	5	8	9	6	8	8	10	8	6	7	6
Uridylate kinase (UK) (EC 2.7.4.22) (Uridine monophosphate kinase) (UMP kinase) (UMPK)	SPO1662		+	2.3778	-1.34655	+	+	3.81497	-2.01163			1.40699	-0.894073			2.03826	-0.82089	0	0	0	0	sp|Q5LSV4|PYRH_RUEPO	sp|Q5LSV4|PYRH_RUEPO	17	17	17		1	13	13	14	13	13	13	14	15	13	14	14	14	13	15	16	13	13	14	13	13	13
Aminopeptidase N (EC 3.4.11.2)	SPO2841			1.4935	-0.928829	+	+	2.63435	-1.81			1.18969	-0.894349			1.10691	-0.791412	0	0	0	0	tr|Q5LPK7|Q5LPK7_RUEPO	tr|Q5LPK7|Q5LPK7_RUEPO	37	37	37		1	28	27	28	27	26	29	27	27	23	24	29	27	27	29	28	28	27	28	27	26	29
Aminotransferase (EC 2.6.1.-)	SPO2589		+	2.58127	-1.41604	+	+	2.87893	-2.24716			1.32919	-0.894616			1.07103	-0.565002	0	0	0	0	tr|Q5LQA4|Q5LQA4_RUEPO	tr|Q5LQA4|Q5LQA4_RUEPO	15	15	15		1	9	10	10	13	12	11	10	11	12	7	11	12	14	11	10	9	10	10	13	12	11
TRAP dicarboxylate transporter, DctP subunit	SPO1454			0.101644	0.144032	+	+	2.73547	-2.0511			1.23317	-0.896238			1.00528	-0.756124	0	0	0	0	tr|Q5LTG0|Q5LTG0_RUEPO	tr|Q5LTG0|Q5LTG0_RUEPO	5	5	5		1	4	3	4	1	2	2	3	2	1	2	2	2	1	2	2	4	3	4	1	2	2
Uncharacterized protein	SPO3441			2.32351	-0.9373	+	+	4.39248	-2.14987			2.45654	-0.902239			1.68064	-0.433885	0	0	0	0	tr|Q5LMX1|Q5LMX1_RUEPO	tr|Q5LMX1|Q5LMX1_RUEPO	7	7	7		1	5	5	5	5	7	5	5	5	5	5	5	7	5	5	6	5	5	5	5	7	5
Phosphoribosylformylglycinamidine cyclo-ligase (EC 6.3.3.1) (AIR synthase) (AIRS) (Phosphoribosyl-aminoimidazole synthetase)	SPO2169		+	1.09387	-1.43308	+	+	2.4588	-2.06609			0.99511	-0.902463			1.36645	-1.41505	0	0	0	0	sp|Q5LRF9|PUR5_RUEPO	sp|Q5LRF9|PUR5_RUEPO	8	8	8		1	7	6	5	7	7	7	8	7	7	6	7	6	8	8	8	7	6	5	7	7	7
Beta-N-acetylhexosaminidase (EC 3.2.1.52)	SPO2502			1.55785	-1.0635	+	+	3.17978	-2.73794			1.16028	-0.903325			1.0835	-0.961522	0	0	0	0	tr|Q5LQI8|Q5LQI8_RUEPO	tr|Q5LQI8|Q5LQI8_RUEPO	20	20	20		1	9	10	11	10	5	8	12	10	9	7	7	8	13	15	14	9	10	11	10	5	8
LPS-assembly protein LptD	SPO2455		+	2.54097	-1.3309	+	+	3.40837	-1.83939			1.3151	-0.904564			1.53578	-0.85969	0	0	0	0	tr|Q5LQN3|Q5LQN3_RUEPO	tr|Q5LQN3|Q5LQN3_RUEPO	25	25	25		1	13	13	15	21	18	19	16	15	17	13	15	14	17	12	14	13	13	15	21	18	19
Uncharacterized protein	SPO3096		+	1.58734	-1.19584		+	1.91171	-1.16475			1.01487	-0.906476			0.570075	-0.384354	0	0	0	0	tr|Q5LNV7|Q5LNV7_RUEPO	tr|Q5LNV7|Q5LNV7_RUEPO	14	14	14		1	6	6	6	5	5	7	6	6	6	8	6	8	8	8	7	6	6	6	5	5	7
Phosphatase, Ppx/GppA family	SPO1117		+	2.58484	-1.47523	+	+	3.09465	-1.81873			1.42872	-0.907571			2.00351	-0.835285	0	0	0	0	tr|Q5LUD7|Q5LUD7_RUEPO	tr|Q5LUD7|Q5LUD7_RUEPO	37	37	37		1	15	17	17	24	25	22	23	27	21	22	20	17	29	25	28	15	17	17	24	25	22
DNA repair protein RadA	SPO2674			2.14538	-1.03992	+	+	3.05991	-1.65657			1.99804	-0.907918			1.52149	-1.00704	0	0	0	0	tr|Q5LQ22|Q5LQ22_RUEPO	tr|Q5LQ22|Q5LQ22_RUEPO	10	10	10		1	6	5	5	7	7	7	6	4	7	5	6	4	6	9	7	6	5	5	7	7	7
6-phosphogluconate dehydrogenase domain protein	SPO2428			0.512693	-0.40092		+	1.76582	-1.14409			0.879567	-0.908451			0.622772	-0.388716	0	0	0	0	tr|Q5LQR0|Q5LQR0_RUEPO	tr|Q5LQR0|Q5LQR0_RUEPO	6	6	6		1	4	3	4	3	2	2	1	3	2	4	3	3	5	5	4	4	3	4	3	2	2
tRNA uridine 5-carboxymethylaminomethyl modification enzyme MnmG (Glucose-inhibited division protein A)	SPO0001			1.07133	-0.653786	+	+	2.70911	-2.16481			1.1372	-0.909557			0.820329	-0.503701	0	0	0	0	sp|Q5LWF3|MNMG_RUEPO	sp|Q5LWF3|MNMG_RUEPO	16	16	16		1	10	8	11	7	5	7	6	5	5	9	9	6	9	8	10	10	8	11	7	5	7
Uncharacterized protein	SPO3375		+	2.10855	-1.17169	+	+	3.14014	-2.12892			1.22157	-0.910308			1.84593	-1.14241	0	0	0	0	tr|Q5LN37|Q5LN37_RUEPO	tr|Q5LN37|Q5LN37_RUEPO	32	32	32		1	20	22	18	23	20	23	21	22	23	18	20	21	28	25	27	20	22	18	23	20	23
Aminotransferase, class V	SPO1916			1.46648	-0.946674	+	+	2.87274	-1.88613			1.10073	-0.910522			1.14661	-0.830459	0	0	0	0	tr|Q5LS54|Q5LS54_RUEPO	tr|Q5LS54|Q5LS54_RUEPO	23	23	23		1	19	19	20	22	19	22	20	18	18	19	20	19	23	23	21	19	19	20	22	19	22
Phosphate regulon transcriptional regulatory protein PhoB	SPO1953			1.77609	-0.848122		+	2.26488	-1.1589			1.3017	-0.913107			0.617262	-0.73684	0	0	0	0	tr|Q5LS17|Q5LS17_RUEPO	tr|Q5LS17|Q5LS17_RUEPO	3	3	3		1	2	3	2	1	1	2	2	3	1	1	2	2	2	2	3	2	3	2	1	1	2
Uncharacterized protein	SPO1263			1.35958	-0.935305	+	+	3.07789	-2.79605			1.25926	-0.913679			1.07132	-0.635077	0	0	0	0	tr|Q5LTZ7|Q5LTZ7_RUEPO	tr|Q5LTZ7|Q5LTZ7_RUEPO	5	5	5		1	5	4	5	4	3	5	4	5	3	5	5	5	5	4	4	5	4	5	4	3	5
Uncharacterized protein	SPO3434			1.21877	-0.850185	+	+	2.02122	-1.5676			1.0303	-0.915291			0.777128	-0.865559	0	0	0	0	tr|Q5LMX8|Q5LMX8_RUEPO	tr|Q5LMX8|Q5LMX8_RUEPO	12	12	12		1	6	7	4	6	6	6	4	7	5	4	6	4	5	7	8	6	7	4	6	6	6
ABC transporter, ATP binding/permease protein	SPO0110	+	+	1.20251	-2.55775	+	+	0.909191	-2.60175			0.336751	-0.915377			0.118859	-0.442832	0	0	0	0	tr|Q5LWQ5|Q5LWQ5_RUEPO	tr|Q5LWQ5|Q5LWQ5_RUEPO	9	9	9		1	3	1	2	2	2	2	4	4	3	1	2	2	6	5	6	3	1	2	2	2	2
Uncharacterized protein	SPO0136			1.98789	-0.783431	+	+	2.41332	-1.42596			1.51805	-0.915627	+	+	1.14556	-2.71524	0	0	0	0	tr|Q5LWT1|Q5LWT1_RUEPO	tr|Q5LWT1|Q5LWT1_RUEPO	10	10	10		1	4	4	4	5	4	5	4	5	4	3	4	3	6	8	9	4	4	4	5	4	5
4-hydroxy-tetrahydrodipicolinate reductase (HTPA reductase) (EC 1.17.1.8)	SPO3834		+	1.32621	-1.3927	+	+	2.22638	-2.32026			0.955574	-0.917335			0.752887	-0.814699	0	0	0	0	sp|Q5LLT7|DAPB_RUEPO	sp|Q5LLT7|DAPB_RUEPO	9	9	9		1	4	6	7	4	4	5	6	6	4	7	4	6	7	6	5	4	6	7	4	4	5
50S ribosomal protein L16	SPO0488		+	1.44712	-1.28103	+	+	2.10297	-1.99363			0.740151	-0.918444			0.963496	-0.773049	0	0	0	0	sp|Q5LW55|RL16_RUEPO	sp|Q5LW55|RL16_RUEPO	10	10	10		1	9	10	10	9	9	9	10	10	9	10	9	9	9	8	10	9	10	10	9	9	9
Heme exporter protein C (Cytochrome c-type biogenesis protein)	SPO2315	+	+	4.30775	-1.61152	+	+	3.59862	-1.88695			0.974059	-0.91957			0.611487	-0.806859	0	0	0	0	tr|Q5LR17|Q5LR17_RUEPO	tr|Q5LR17|Q5LR17_RUEPO	4	4	4		1	2	0	1	3	3	3	1	4	1	1	1	1	3	1	3	2	0	1	3	3	3
Aminotransferase, DegT/DnrJ/EryC1/StrS family	SPO2795		+	1.11292	-1.87022	+	+	2.04037	-1.48249			0.982468	-0.920793			0.946401	-0.577636	0	0	0	0	tr|Q5LPQ3|Q5LPQ3_RUEPO	tr|Q5LPQ3|Q5LPQ3_RUEPO	13	13	13		1	5	1	6	9	9	9	6	8	5	4	6	7	9	6	7	5	1	6	9	9	9
50S ribosomal protein L7/L12	SPO3509			0.12881	0.135314	+	+	2.16553	-2.6956			0.998609	-0.921277			0.0106994	0.020546	0	0	0	0	sp|Q5LMQ4|RL7_RUEPO	sp|Q5LMQ4|RL7_RUEPO	13	13	13		1	10	13	11	7	6	7	9	12	8	10	12	11	8	9	12	10	13	11	7	6	7
Uncharacterized protein	SPO3540		+	1.77588	-1.20992	+	+	2.38862	-1.74418			0.875431	-0.921386			0.719815	-0.670902	0	0	0	0	tr|Q5LMM3|Q5LMM3_RUEPO	tr|Q5LMM3|Q5LMM3_RUEPO	8	8	8		1	5	6	5	5	6	5	5	4	5	5	5	6	3	6	5	5	6	5	5	6	5
Type I restriction-modification system, S subunit	SPO2734			0.463013	-0.396182	+	+	1.43263	-1.77604			1.17313	-0.92196			0.678791	-0.74172	0	0	0	0	tr|Q5LPW5|Q5LPW5_RUEPO	tr|Q5LPW5|Q5LPW5_RUEPO	10	10	10		1	5	4	4	2	3	3	3	3	3	3	2	4	6	7	5	5	4	4	2	3	3
Uncharacterized protein	SPO1221			2.04283	-0.857433	+	+	3.13312	-1.79481			1.25508	-0.924058			1.95657	-1.08396	0	0	0	0	tr|Q5LU37|Q5LU37_RUEPO	tr|Q5LU37|Q5LU37_RUEPO	32	32	32		1	24	23	21	22	21	23	18	21	13	21	16	14	26	21	19	24	23	21	22	21	23
Octanoyltransferase (EC 2.3.1.181) (Lipoate-protein ligase B) (Lipoyl/octanoyl transferase) (Octanoyl-[acyl-carrier-protein]-protein N-octanoyltransferase)	SPO1389			0.742472	-0.680528			0.832753	-0.960892			0.941562	-0.925669			0.523545	-0.589517	0	0	0	0	sp|Q5LTM4|LIPB_RUEPO	sp|Q5LTM4|LIPB_RUEPO	3	3	3		1	3	3	2	1	2	3	2	2	3	2	3	1	2	3	3	3	3	2	1	2	3
Methylenetetrahydrofolate--tRNA-(uracil-5-)-methyltransferase TrmFO (EC 2.1.1.74) (Folate-dependent tRNA (uracil-5-)-methyltransferase) (Folate-dependent tRNA(M-5-U54)-methyltransferase)	SPO1686			2.05587	-0.98023	+	+	3.81467	-2.31946			1.53427	-0.92746			1.41629	-0.763786	0	0	0	0	sp|Q5LST0|TRMFO_RUEPO	sp|Q5LST0|TRMFO_RUEPO	13	13	13		1	7	8	8	8	7	7	6	8	10	8	7	7	10	7	9	7	8	8	8	7	7
Segregation and condensation protein B	SPO2500		+	2.26869	-1.21579	+	+	3.63974	-3.09158			1.61564	-0.930402			1.54392	-0.727736	0	0	0	0	tr|Q5LQJ0|Q5LQJ0_RUEPO	tr|Q5LQJ0|Q5LQJ0_RUEPO	10	10	10		1	9	9	7	3	6	5	5	4	5	6	7	9	9	6	7	9	9	7	3	6	5
Cyclase, putative	SPO0835			1.02006	-0.695756	+	+	3.12708	-2.21258			1.35796	-0.930443			1.14308	-0.692057	0	0	0	0	tr|Q5LV67|Q5LV67_RUEPO	tr|Q5LV67|Q5LV67_RUEPO	12	12	12		1	10	9	11	9	10	9	8	11	8	9	10	10	10	11	10	10	9	11	9	10	9
Transcriptional repressor NrdR	SPO1753			1.48438	-1.01323	+	+	2.40694	-1.97081			1.10409	-0.931251			1.26657	-0.939595	0	0	0	0	sp|Q5LSL4|NRDR_RUEPO	sp|Q5LSL4|NRDR_RUEPO	15	15	15		1	9	11	11	9	10	11	11	11	10	12	12	12	12	12	11	9	11	11	9	10	11
30S ribosomal protein S17	SPO0494			1.35549	-1.05396	+	+	2.24306	-1.8251			0.999034	-0.93402			0.953954	-0.699715	0	0	0	0	sp|Q5LW49|RS17_RUEPO	sp|Q5LW49|RS17_RUEPO	10	10	10		1	10	10	9	8	7	8	10	10	8	9	9	9	9	8	10	10	10	9	8	7	8
Uncharacterized protein	SPO3503			1.71096	-1.05053	+	+	2.57482	-2.00142			1.22831	-0.936461			1.55658	-1.00144	0	0	0	0	tr|Q5LMR0|Q5LMR0_RUEPO	tr|Q5LMR0|Q5LMR0_RUEPO	12	12	12		1	5	6	5	5	5	6	6	5	6	5	5	6	6	9	8	5	6	5	5	5	6
50S ribosomal protein L13	SPO1691			1.59853	-1.13814	+	+	2.26685	-1.77275			0.958605	-0.93826			0.566565	-0.513444	0	0	0	0	sp|Q5LSS5|RL13_RUEPO	sp|Q5LSS5|RL13_RUEPO	20	20	20		1	15	16	16	16	15	16	16	13	15	17	15	16	15	15	17	15	16	16	16	15	16
Alkylhydroperoxidase AhpD family core domain protein	SPO1255			1.04093	-0.955853	+	+	1.83053	-1.95477			0.997421	-0.939622			0.865125	-0.879233	0	0	0	0	tr|Q5LU05|Q5LU05_RUEPO	tr|Q5LU05|Q5LU05_RUEPO	7	7	7		1	4	6	5	4	3	5	6	5	3	5	2	5	4	4	5	4	6	5	4	3	5
NADPH-dependent 7-cyano-7-deazaguanine reductase (EC 1.7.1.13) (7-cyano-7-carbaguanine reductase) (NADPH-dependent nitrile oxidoreductase) (PreQ(0) reductase)	SPO3753	+	+	1.57945	-1.83551			0.850954	-0.834548			0.491929	-0.94007			0.237574	-0.34306	0	0	0	0	sp|Q5LM10|QUEF_RUEPO	sp|Q5LM10|QUEF_RUEPO	4	4	4		1	1	1	1	4	4	4	2	2	2	2	3	2	2	2	3	1	1	1	4	4	4
Cold shock family protein	SPO0437	+	+	2.29982	-1.68335	+	+	2.13767	-4.18766			1.34578	-0.940558			0.367135	-0.505082	0	0	0	0	tr|Q5LWA5|Q5LWA5_RUEPO	tr|Q5LWA5|Q5LWA5_RUEPO	2	1	1		1	2	2	2	2	2	1	2	2	2	2	2	2	2	2	2	1	1	1	1	1	1
L-aspartate oxidase, putative	SPO3244			1.10771	-0.829974	+	+	2.92808	-2.71524			1.07409	-0.941006			1.08282	-1.08948	0	0	0	0	tr|Q5LNG1|Q5LNG1_RUEPO	tr|Q5LNG1|Q5LNG1_RUEPO	18	18	18		1	12	12	13	8	8	9	12	13	10	6	11	14	13	16	11	12	12	13	8	8	9
Hydrolase, NUDIX family	SPO2759		+	1.50958	-1.39814	+	+	2.30171	-2.24663			0.937239	-0.943818			1.23157	-1.14648	0	0	0	0	tr|Q5LPU0|Q5LPU0_RUEPO	tr|Q5LPU0|Q5LPU0_RUEPO	7	7	7		1	4	4	6	4	4	5	3	4	4	4	5	5	6	4	4	4	4	6	4	4	5
Type I restriction-modification system, R subunit (EC 3.1.21.3)	SPO2735			1.53895	-0.750848	+	+	3.37175	-1.99017			1.34829	-0.946903			1.7227	-0.980279	0	0	0	0	tr|Q5LPW4|Q5LPW4_RUEPO	tr|Q5LPW4|Q5LPW4_RUEPO	32	32	32		1	18	19	23	15	11	16	14	18	16	13	16	14	18	19	18	18	19	23	15	11	16
Ribonuclease 3 (EC 3.1.26.3) (Ribonuclease III) (RNase III)	SPO3198			0.73956	-0.560219	+	+	3.74053	-3.93567			0.767371	-0.94768			0.388335	-0.207131	0	0	0	0	sp|Q5LNK5|RNC_RUEPO	sp|Q5LNK5|RNC_RUEPO	6	6	6		1	3	3	4	1	3	2	4	4	3	4	3	4	3	3	2	3	3	4	1	3	2
Microcystinase C (MlrC)	SPO1209			1.51504	-0.916601	+	+	3.34887	-2.40172			1.37165	-0.947912			1.58887	-1.02257	0	0	0	0	tr|Q5LU49|Q5LU49_RUEPO	tr|Q5LU49|Q5LU49_RUEPO	21	21	21		1	15	17	18	15	13	15	17	18	17	16	14	15	16	19	18	15	17	18	15	13	15
ABC transporter, ATP-binding protein	SPO3642		+	1.57817	-1.62911	+	+	1.944	-1.95876			1.92923	-0.950356			1.18044	-1.07915	0	0	0	0	tr|Q5LMC2|Q5LMC2_RUEPO	tr|Q5LMC2|Q5LMC2_RUEPO	8	8	8		1	2	3	5	3	4	5	5	3	6	2	3	6	7	6	7	2	3	5	3	4	5
ABC transporter, transmembrane ATP-binding protein, putative	SPO0574			1.5806	-0.986447	+	+	2.74765	-2.04369			1.09382	-0.950528			0.944643	-0.808308	0	0	0	0	tr|Q5LVX1|Q5LVX1_RUEPO	tr|Q5LVX1|Q5LVX1_RUEPO	15	14	14		1	6	10	4	7	7	7	8	11	6	5	5	7	10	10	11	6	10	4	7	7	7
3-methyl-2-oxobutanoate hydroxymethyltransferase (EC 2.1.2.11) (Ketopantoate hydroxymethyltransferase) (KPHMT)	SPO0102		+	1.57077	-1.26502	+	+	2.82567	-2.02071			1.33991	-0.950705			1.50331	-1.03311	0	0	0	0	sp|Q5LWP5|PANB_RUEPO	sp|Q5LWP5|PANB_RUEPO	16	16	16		1	15	11	13	13	12	12	13	11	13	11	11	11	13	12	12	15	11	13	13	12	12
50S ribosomal protein L15	SPO0505		+	1.9454	-1.24245	+	+	2.81304	-1.96115			1.30409	-0.952932			0.826322	-0.667532	0	0	0	0	sp|Q5LW38|RL15_RUEPO	sp|Q5LW38|RL15_RUEPO	17	17	17		1	11	11	11	13	12	13	13	14	13	14	12	12	12	12	14	11	11	11	13	12	13
Exodeoxyribonuclease 7 large subunit (EC 3.1.11.6) (Exodeoxyribonuclease VII large subunit) (Exonuclease VII large subunit)	SPO1344		+	1.52333	-1.30378	+	+	2.86487	-2.46494			0.783686	-0.953844			1.06703	-0.954917	0	0	0	0	sp|Q5LTR9|EX7L_RUEPO	sp|Q5LTR9|EX7L_RUEPO	9	9	9		1	5	7	8	6	5	7	6	7	5	5	7	8	6	7	9	5	7	8	6	5	7
Argininosuccinate lyase (ASAL) (EC 4.3.2.1) (Arginosuccinase)	SPO0332		+	2.67846	-1.44798	+	+	2.7892	-1.59288			1.41141	-0.955749			1.26171	-0.723783	0	0	0	0	sp|Q5LXC0|ARLY_RUEPO	sp|Q5LXC0|ARLY_RUEPO	25	25	25		1	23	16	20	20	19	19	19	18	20	18	20	20	19	21	22	23	16	20	20	19	19
Dipeptide epimerase (EC 5.1.1.-)	SPO3606	+	+	2.14613	-2.04584			1.49414	-0.949989			1.20085	-0.956255			0.859447	-0.692586	0	0	0	0	tr|Q5LMF7|Q5LMF7_RUEPO	tr|Q5LMF7|Q5LMF7_RUEPO	15	15	15		1	5	7	4	12	9	12	8	8	7	6	9	11	11	10	10	5	7	4	12	9	12
Cold shock DNA-binding domain protein	SPO2140		+	2.03375	-1.13787	+	+	4.16695	-2.17342			0.759722	-0.956824			1.12847	-0.594839	0	0	0	0	tr|Q5LRI8|Q5LRI8_RUEPO	tr|Q5LRI8|Q5LRI8_RUEPO	8	8	8		1	5	4	4	7	4	6	5	5	5	5	4	5	6	3	4	5	4	4	7	4	6
Ornithine cyclodeaminase/mu-crystallin family protein	SPO3821		+	2.48346	-1.4039	+	+	3.19652	-2.24201			1.19131	-0.957768			1.05097	-0.743799	0	0	0	0	tr|Q5LLV0|Q5LLV0_RUEPO	tr|Q5LLV0|Q5LLV0_RUEPO	14	14	14		1	11	10	9	11	10	10	11	11	11	10	12	12	12	12	13	11	10	9	11	10	10
Uncharacterized protein	SPO2924		+	2.05949	-1.25325	+	+	2.86039	-2.33943			1.29432	-0.958595			1.34934	-0.946167	0	0	0	0	tr|Q5LPC4|Q5LPC4_RUEPO	tr|Q5LPC4|Q5LPC4_RUEPO	13	13	13		1	11	10	12	10	9	9	11	11	11	11	12	11	11	12	12	11	10	12	10	9	9
Uncharacterized protein	SPO0311		+	1.64398	-1.28365	+	+	1.86606	-1.65694			0.959983	-0.961713			0.636633	-0.576095	0	0	0	0	tr|Q5LXA5|Q5LXA5_RUEPO	tr|Q5LXA5|Q5LXA5_RUEPO	16	16	16		1	9	9	11	10	8	10	9	10	11	9	11	13	12	8	8	9	9	11	10	8	10
ATP-dependent protease ATPase subunit HslU (Unfoldase HslU)	SPO3882			1.83915	-1.07315	+	+	2.80315	-2.09041			1.53366	-0.964836			0.924357	-0.949136	0	0	0	0	sp|Q5LLP0|HSLU_RUEPO	sp|Q5LLP0|HSLU_RUEPO	25	25	25		1	15	16	22	14	13	16	17	18	15	10	18	18	15	17	17	15	16	22	14	13	16
Aminomethyl transferase family protein	SPO0564	+	+	3.13239	-2.39346	+	+	2.71369	-2.02362			1.08273	-0.966495			0.787328	-1.09486	0	0	0	0	tr|Q5LVY1|Q5LVY1_RUEPO	tr|Q5LVY1|Q5LVY1_RUEPO	4	4	4		1	1	1	0	1	1	4	1	0	1	0	0	1	2	3	2	1	1	0	1	1	4
Lipid-A-disaccharide synthase (EC 2.4.1.182)	SPO1675			1.56592	-1.09883	+	+	2.44299	-2.38416			1.49003	-0.966506			1.27142	-0.995525	0	0	0	0	sp|Q5LSU1|LPXB_RUEPO	sp|Q5LSU1|LPXB_RUEPO	12	12	12		1	7	6	7	8	6	7	7	5	8	5	9	8	9	11	9	7	6	7	8	6	7
30S ribosomal protein S5	SPO0502			2.07137	-0.832053	+	+	3.76794	-1.95871			1.24121	-0.966831			1.16852	-0.447277	0	0	0	0	sp|Q5LW41|RS5_RUEPO	sp|Q5LW41|RS5_RUEPO	23	23	23		1	19	20	20	18	16	18	20	20	17	20	20	19	19	16	20	19	20	20	18	16	18
Uncharacterized protein	SPO3872			1.41999	-1.11914	+	+	2.70985	-1.72431			1.21298	-0.968306			1.18677	-0.800292	0	0	0	0	tr|Q5LLQ0|Q5LLQ0_RUEPO	tr|Q5LLQ0|Q5LLQ0_RUEPO	19	19	19		1	10	10	5	9	13	10	12	10	12	10	12	8	12	14	15	10	10	5	9	13	10
Vitamin B12-dependent ribonucleotide reductase (EC 1.17.4.1)	SPO2136			1.38905	-0.917478			1.48412	-0.765778			2.05108	-0.969615			0.931136	-1.2934	0	0	0	0	tr|Q5LRJ1|Q5LRJ1_RUEPO	tr|Q5LRJ1|Q5LRJ1_RUEPO	28	28	28		1	18	12	13	20	20	21	11	12	12	2	12	16	19	17	18	18	12	13	20	20	21
Shikimate dehydrogenase (NADP(+)) (SDH) (EC 1.1.1.25)	SPO3891			1.93598	-1.02142	+	+	2.86694	-2.15736			1.33608	-0.971006			0.867425	-0.668395	0	0	0	0	tr|Q5LLN1|Q5LLN1_RUEPO	tr|Q5LLN1|Q5LLN1_RUEPO	17	17	17		1	16	16	16	15	15	13	14	13	12	12	13	14	13	14	14	16	16	16	15	15	13
Oxidoreductase, zinc-binding dehydrogenase family	SPO0616		+	3.61727	-1.2444	+	+	3.03843	-2.65369			2.45118	-0.971237			1.58386	-1.29571	0	0	0	0	tr|Q5LVS9|Q5LVS9_RUEPO	tr|Q5LVS9|Q5LVS9_RUEPO	5	5	5		1	4	5	4	3	3	4	4	5	4	2	5	4	4	5	5	4	5	4	3	3	4
Pantothenate synthetase (PS) (EC 6.3.2.1) (Pantoate--beta-alanine ligase) (Pantoate-activating enzyme)	SPO0103			2.00263	-0.79195	+	+	3.18092	-2.13042			1.39806	-0.971436			1.58108	-0.920404	0	0	0	0	sp|Q5LWR2|PANC_RUEPO	sp|Q5LWR2|PANC_RUEPO	9	9	9		1	8	8	9	8	6	8	7	4	7	6	5	4	6	5	7	8	8	9	8	6	8
2`,3`-cyclic-nucleotide 2`-phosphodiesterase, putative	SPO3542			1.58103	-0.631702	+	+	4.38259	-1.95114			1.34228	-0.973774			0.890242	-0.531942	0	0	0	0	tr|Q5LMM1|Q5LMM1_RUEPO	tr|Q5LMM1|Q5LMM1_RUEPO	18	18	18		1	13	11	13	12	13	13	10	11	8	12	12	10	13	12	13	13	11	13	12	13	13
Molybdenum cofactor biosynthesis protein B	SPO0291			1.78394	-0.850395	+	+	3.65962	-2.11032			1.0992	-0.974376			0.968223	-0.579166	0	0	0	0	tr|Q5LX71|Q5LX71_RUEPO	tr|Q5LX71|Q5LX71_RUEPO	9	9	9		1	7	8	7	5	8	7	8	6	4	7	7	7	8	6	7	7	8	7	5	8	7
DNA helicase (EC 3.6.4.12)	SPO1174			1.94358	-1.07602	+	+	3.70965	-2.52305			1.09832	-0.974825			1.10029	-0.704285	0	0	0	0	tr|Q5LU84|Q5LU84_RUEPO	tr|Q5LU84|Q5LU84_RUEPO	26	26	26		1	13	14	13	13	13	16	15	16	13	14	14	17	19	14	19	13	14	13	13	13	16
Peptide/nickel/opine uptake family ABC transporter, ATP-binding protein, putative	SPO2813		+	1.97188	-1.24752	+	+	2.211	-1.43596			1.30716	-0.978628			1.09749	-0.846692	0	0	0	0	tr|Q5LPN5|Q5LPN5_RUEPO	tr|Q5LPN5|Q5LPN5_RUEPO	35	35	33		1	23	23	23	23	21	26	24	25	19	21	21	21	28	24	25	23	23	23	23	21	26
Peptidyl-dipeptidase, putative	SPO0414		+	2.405	-1.13652	+	+	3.40439	-2.05453			1.46457	-0.979415			1.27368	-0.945028	0	0	0	0	tr|Q5LWC8|Q5LWC8_RUEPO	tr|Q5LWC8|Q5LWC8_RUEPO	30	30	30		1	24	26	25	20	22	22	24	23	21	20	22	23	25	26	26	24	26	25	20	22	22
Pyridoxine 5'-phosphate synthase (PNP synthase) (EC 2.6.99.2)	SPO3201			1.30911	-1.05382	+	+	2.09811	-2.12211			0.963249	-0.979694			0.77525	-0.928658	0	0	0	0	sp|Q3V7J3|PDXJ_RUEPO	sp|Q3V7J3|PDXJ_RUEPO	13	13	13		1	12	12	10	10	11	10	12	11	10	12	10	10	11	10	10	12	12	10	10	11	10
Phenylalanine--tRNA ligase alpha subunit (EC 6.1.1.20) (Phenylalanyl-tRNA synthetase alpha subunit) (PheRS)	SPO3594		+	1.84671	-1.29196	+	+	3.06655	-2.32175			1.50107	-0.979916			1.32674	-0.868598	0	0	0	0	sp|Q5LMG9|SYFA_RUEPO	sp|Q5LMG9|SYFA_RUEPO	23	23	23		1	15	19	18	16	17	16	22	17	15	19	18	19	21	20	19	15	19	18	16	17	16
Metallo-beta-lactamase family protein	SPO2760			1.89747	-0.888391	+	+	3.14226	-2.01473			1.43996	-0.980186			1.7853	-0.945586	0	0	0	0	tr|Q5LPT9|Q5LPT9_RUEPO	tr|Q5LPT9|Q5LPT9_RUEPO	21	21	21		1	16	14	19	13	12	13	14	14	15	13	13	14	14	16	14	16	14	19	13	12	13
30S ribosomal protein S19	SPO0485			1.17431	-1.27087	+	+	1.94885	-2.15781			0.79057	-0.980405			0.440867	-0.590492	0	0	0	0	sp|Q5LW58|RS19_RUEPO	sp|Q5LW58|RS19_RUEPO	8	8	8		1	4	6	7	5	5	6	7	7	5	6	6	6	6	5	7	4	6	7	5	5	6
Phosphomannomutase/phosphoglucomutase (EC 5.4.2.2) (EC 5.4.2.8)	SPO0946			1.35634	-0.92086	+	+	2.99402	-2.14802			1.20451	-0.980602			1.3634	-0.952048	0	0	0	0	tr|Q5LUV6|Q5LUV6_RUEPO	tr|Q5LUV6|Q5LUV6_RUEPO	24	24	24		1	14	16	17	18	16	17	16	13	13	15	14	12	18	17	17	14	16	17	18	16	17
DNA topoisomerase 4 subunit A (EC 5.6.2.3) (Topoisomerase IV subunit A)	SPO0726		+	2.24923	-1.16858	+	+	3.76481	-1.56002			1.75606	-0.981068			2.5292	-1.20259	0	0	0	0	tr|Q5LVH5|Q5LVH5_RUEPO	tr|Q5LVH5|Q5LVH5_RUEPO	34	34	34		1	15	17	19	23	19	20	21	20	22	13	18	18	27	21	24	15	17	19	23	19	20
Uncharacterized protein	SPO1925			1.62523	-1.04333	+	+	2.77426	-2.32978			1.12976	-0.984744			1.51079	-0.970273	0	0	0	0	tr|Q5LS46|Q5LS46_RUEPO	tr|Q5LS46|Q5LS46_RUEPO	15	15	15		1	11	13	11	11	11	11	14	11	10	11	11	9	11	11	12	11	13	11	11	11	11
Phenylalanine--tRNA ligase beta subunit (EC 6.1.1.20) (Phenylalanyl-tRNA synthetase beta subunit) (PheRS)	SPO3489		+	2.556	-1.11076	+	+	3.877	-2.03748			2.018	-0.987169			2.0548	-0.938553	0	0	0	0	sp|Q5LMS3|SYFB_RUEPO	sp|Q5LMS3|SYFB_RUEPO	42	42	42		1	34	34	33	32	32	34	36	33	32	29	33	34	37	34	38	34	34	33	32	32	34
Aspartokinase (EC 2.7.2.4)	SPO3035	+	+	3.62963	-1.6175	+	+	4.0791	-2.07612			2.92092	-0.988757			1.89116	-0.943585	0	0	0	0	tr|Q5LP17|Q5LP17_RUEPO	tr|Q5LP17|Q5LP17_RUEPO	16	16	16		1	15	11	14	15	16	16	14	13	14	12	15	15	16	14	13	15	11	14	15	16	16
ATP synthase subunit alpha (EC 7.1.2.2) (ATP synthase F1 sector subunit alpha) (F-ATPase subunit alpha)	SPO3164	+	+	2.62484	-1.67439	+	+	3.28016	-1.94301			1.26222	-0.990011			1.92122	-1.18464	0	0	0	0	sp|Q5LNN9|ATPA_RUEPO	sp|Q5LNN9|ATPA_RUEPO	56	56	56		1	42	47	49	45	44	43	50	53	44	51	45	42	42	44	51	42	47	49	45	44	43
Homogentisate 1,2-dioxygenase (EC 1.13.11.5)	SPO0686			2.00681	-1.01999	+	+	2.76726	-1.72641			1.45734	-0.990571			0.890954	-1.0728	0	0	0	0	tr|Q5LVL4|Q5LVL4_RUEPO	tr|Q5LVL4|Q5LVL4_RUEPO	13	13	13		1	8	9	9	6	8	10	8	7	7	6	6	6	12	9	10	8	9	9	6	8	10
Histone deacetylase family protein	SPO0250			1.72985	-0.896254	+	+	3.10778	-2.4119			1.29932	-0.99178			0.887987	-0.815635	0	0	0	0	tr|Q5LX39|Q5LX39_RUEPO	tr|Q5LX39|Q5LX39_RUEPO	9	9	9		1	9	9	7	3	4	6	9	9	5	8	8	9	9	9	8	9	9	7	3	4	6
GTP-binding protein TypA	SPO2031		+	3.08018	-1.37307	+	+	3.84595	-2.13774			1.50891	-0.993245			1.32886	-0.925896	0	0	0	0	tr|Q5LRU3|Q5LRU3_RUEPO	tr|Q5LRU3|Q5LRU3_RUEPO	24	24	24		1	15	17	17	16	13	17	19	18	16	15	17	18	18	17	19	15	17	17	16	13	17
VacJ lipoprotein, putative	SPO3727			1.55015	-0.997623	+	+	2.25888	-1.94158			1.27425	-0.99398			0.335986	-0.293428	0	0	0	0	tr|Q5LM37|Q5LM37_RUEPO	tr|Q5LM37|Q5LM37_RUEPO	12	12	12		1	9	9	8	8	8	7	9	9	8	10	9	12	10	6	7	9	9	8	8	8	7
Glutamate/glutamine/aspartate/asparagine ABC transporter, permease protein	SPO0520			1.39713	-0.975608	+	+	2.33509	-2.04296			1.28207	-0.995893			0.914086	-0.60522	0	0	0	0	tr|Q5LW23|Q5LW23_RUEPO	tr|Q5LW23|Q5LW23_RUEPO	7	7	7		1	5	4	4	5	5	6	5	5	6	4	5	5	6	4	5	5	4	4	5	5	6
Uncharacterized protein	SPO1674		+	2.30556	-1.31453	+	+	2.51277	-2.24493			2.06677	-0.996045			1.11795	-0.95944	0	0	0	0	tr|Q5LSU2|Q5LSU2_RUEPO	tr|Q5LSU2|Q5LSU2_RUEPO	8	8	8		1	5	6	6	6	7	5	5	5	6	4	5	7	7	7	6	5	6	6	6	7	5
Acyl-[acyl-carrier-protein]--UDP-N-acetylglucosamine O-acyltransferase (UDP-N-acetylglucosamine acyltransferase) (EC 2.3.1.129)	SPO1673			1.47347	-1.02142	+	+	2.49185	-1.73782			1.41384	-0.998483			1.35899	-0.931726	0	0	0	0	tr|Q5LSU3|Q5LSU3_RUEPO	tr|Q5LSU3|Q5LSU3_RUEPO	14	14	14		1	10	10	10	9	10	9	9	8	7	9	9	10	10	12	11	10	10	10	9	10	9
Uncharacterized protein	SPO0826			1.28263	-1.12051	+	+	1.61444	-1.97765			0.980498	-0.999194			0.915633	-0.753823	0	0	0	0	tr|Q5LV76|Q5LV76_RUEPO	tr|Q5LV76|Q5LV76_RUEPO	4	4	4		1	1	2	3	1	2	2	2	2	3	0	1	3	2	1	4	1	2	3	1	2	2
3-deoxy-D-manno-octulosonate cytidylyltransferase (EC 2.7.7.38)	SPO0038	+	+	1.2024	-2.37408	+	+	2.1687	-2.1138			0.91502	-1.00014			0.914944	-1.04772	0	0	0	0	tr|Q5LWI2|Q5LWI2_RUEPO	tr|Q5LWI2|Q5LWI2_RUEPO	7	7	7		1	5	1	5	4	3	5	4	4	4	4	4	3	3	4	3	5	1	5	4	3	5
Anthranilate phosphoribosyltransferase (EC 2.4.2.18)	SPO2150		+	1.61648	-1.36268	+	+	2.69953	-2.45749			1.03451	-1.00028			0.792701	-0.766935	0	0	0	0	sp|Q5LRH8|TRPD_RUEPO	sp|Q5LRH8|TRPD_RUEPO	12	12	12		1	9	8	10	9	8	8	10	9	7	10	10	9	11	9	10	9	8	10	9	8	8
Elongation factor P (EF-P)	SPO1244			1.18448	-1.17159	+	+	1.948	-2.41949			0.698817	-1.0008			0.487067	-0.566943	0	0	0	0	sp|Q5LU15|EFP_RUEPO	sp|Q5LU15|EFP_RUEPO	5	5	5		1	3	4	3	3	3	3	3	4	3	3	4	4	4	4	3	3	4	3	3	3	3
Hydroxymethylglutaryl-CoA lyase (EC 4.1.3.4)	SPO2788			1.39956	-0.915177	+	+	2.93714	-1.95278			1.675	-1.0015			1.06111	-0.844388	0	0	0	0	tr|Q5LPR1|Q5LPR1_RUEPO	tr|Q5LPR1|Q5LPR1_RUEPO	18	18	18		1	14	13	15	14	15	17	15	14	15	14	11	13	12	11	10	14	13	15	14	15	17
Uncharacterized protein	SPO2721			0.806589	-0.571683			0.294605	-0.304984			1.01532	-1.0021			0.415114	1.19926	0	0	0	0	tr|Q5LPX5|Q5LPX5_RUEPO	tr|Q5LPX5|Q5LPX5_RUEPO	11	11	11		1	4	4	5	6	6	5	3	2	4	2	7	9	6	6	4	4	4	5	6	6	5
Aspartate carbamoyltransferase (EC 2.1.3.2) (Aspartate transcarbamylase) (ATCase)	SPO0287	+	+	2.62506	-1.5788	+	+	2.85737	-2.09294			1.57975	-1.00591			1.67298	-0.991908	0	0	0	0	sp|Q5LX75|PYRB_RUEPO	sp|Q5LX75|PYRB_RUEPO	10	10	10		1	7	4	6	7	10	7	5	5	7	5	5	6	7	7	7	7	4	6	7	10	7
Branched-chain amino acid ABC transporter, periplasmic substrate-binding protein	SPO0825			1.09193	-0.658052	+	+	2.93268	-2.82062			1.30965	-1.00633			1.35677	-1.28345	0	0	0	0	tr|Q5LV77|Q5LV77_RUEPO	tr|Q5LV77|Q5LV77_RUEPO	18	18	18		1	16	17	15	14	10	8	11	13	13	9	11	13	13	13	13	16	17	15	14	10	8
Metal-dependent carboxypeptidase (EC 3.4.17.19)	SPO2053		+	2.31649	-1.2703	+	+	3.00839	-1.83744			1.74992	-1.007			1.43261	-0.971155	0	0	0	0	tr|Q5LRS2|Q5LRS2_RUEPO	tr|Q5LRS2|Q5LRS2_RUEPO	29	29	29		1	23	23	24	22	23	23	19	20	22	18	19	22	26	26	26	23	23	24	22	23	23
RNA polymerase sigma factor RpoH (RNA polymerase sigma-32 factor)	SPO1409		+	1.57151	-1.28131	+	+	2.18643	-1.82062			1.20156	-1.00711			0.808063	-0.770561	0	0	0	0	tr|Q5LTK5|Q5LTK5_RUEPO	tr|Q5LTK5|Q5LTK5_RUEPO	18	18	18		1	13	13	15	13	13	14	10	10	13	10	10	13	13	14	11	13	13	15	13	13	14
Uncharacterized protein	SPO2985			1.82691	-1.10757	+	+	2.70458	-1.96844			1.02175	-1.01352			1.05711	-0.866483	0	0	0	0	tr|Q5LP65|Q5LP65_RUEPO	tr|Q5LP65|Q5LP65_RUEPO	10	10	10		1	5	5	4	6	5	5	7	8	5	5	6	6	6	9	7	5	5	4	6	5	5
DNA-3-methyladenine glycosylase I (EC 3.2.2.20)	SPO1900		+	0.821881	-1.52457	+	+	1.58705	-2.57545			0.465403	-1.01419			0.700252	-0.712409	0	0	0	0	tr|Q5LS69|Q5LS69_RUEPO	tr|Q5LS69|Q5LS69_RUEPO	6	6	6		1	3	4	2	3	3	1	5	4	1	4	4	4	2	4	4	3	4	2	3	3	1
Uncharacterized protein	SPO1272		+	2.43129	-1.43981	+	+	2.79462	-2.41085			1.14091	-1.01593		+	1.58417	-1.40573	0	0	0	0	tr|Q5LTY8|Q5LTY8_RUEPO	tr|Q5LTY8|Q5LTY8_RUEPO	10	10	10		1	5	6	6	6	8	6	6	7	5	4	4	5	7	8	8	5	6	6	6	8	6
Amidohydrolase domain protein	SPO0955			1.23386	-0.747912	+	+	2.90927	-1.97225			1.9038	-1.01679			2.15394	-1.09776	0	0	0	0	tr|Q5LUU7|Q5LUU7_RUEPO	tr|Q5LUU7|Q5LUU7_RUEPO	25	25	25		1	21	16	17	16	19	11	16	13	18	14	15	13	18	21	18	21	16	17	16	19	11
OmpA family protein	SPO3088			1.36929	-0.930547	+	+	2.85661	-2.41316			1.17713	-1.01899			1.25369	-0.727724	0	0	0	0	tr|Q5LNW5|Q5LNW5_RUEPO	tr|Q5LNW5|Q5LNW5_RUEPO	11	11	11		1	9	10	10	8	8	8	9	9	8	7	8	9	10	10	9	9	10	10	8	8	8
Peptidase, M20/M25/M40 family	SPO2597		+	1.94279	-1.33883	+	+	2.78008	-1.72437			1.39038	-1.0207			1.45184	-0.946461	0	0	0	0	tr|Q5LQ96|Q5LQ96_RUEPO	tr|Q5LQ96|Q5LQ96_RUEPO	22	22	22		1	19	20	19	20	20	20	19	19	19	16	20	19	21	20	21	19	20	19	20	20	20
Inositol monophosphatase family protein	SPO2958		+	0.96229	-1.97183	+	+	1.89751	-2.60438			0.826495	-1.02191		+	1.47798	-1.5577	0	0	0	0	tr|Q5LP90|Q5LP90_RUEPO	tr|Q5LP90|Q5LP90_RUEPO	6	6	6		1	3	3	2	3	3	4	5	3	3	3	4	3	5	4	5	3	3	2	3	3	4
Cell division coordinator CpoB	SPO3107			1.03019	-0.795273	+	+	2.37128	-2.27294			1.30216	-1.02465			0.855238	-1.01169	0	0	0	0	tr|Q5LNU6|Q5LNU6_RUEPO	tr|Q5LNU6|Q5LNU6_RUEPO	15	15	15		1	12	13	12	9	13	12	9	8	8	12	13	12	13	13	9	12	13	12	9	13	12
Pyridoxine/pyridoxamine 5'-phosphate oxidase (EC 1.4.3.5) (PNP/PMP oxidase) (PNPOx) (Pyridoxal 5'-phosphate synthase)	SPO2141		+	1.78495	-1.65293	+	+	2.42834	-2.07189			1.03065	-1.02488			1.20222	-1.03976	0	0	0	0	sp|Q5LRI7|PDXH_RUEPO	sp|Q5LRI7|PDXH_RUEPO	10	10	10		1	6	6	6	5	7	8	8	7	7	6	5	7	9	8	9	6	6	6	5	7	8
Uncharacterized protein	SPO3133			0.225564	-0.816022	+	+	0.821814	-2.43486			0.346526	-1.02576			0.0142703	-0.0546093	0	0	0	0	tr|Q5LNS0|Q5LNS0_RUEPO	tr|Q5LNS0|Q5LNS0_RUEPO	4	4	4		1	3	1	1	2	1	1	2	2	0	1	1	2	2	4	3	3	1	1	2	1	1
DNA repair protein RecN (Recombination protein N)	SPO1207		+	2.04232	-1.4842	+	+	3.45127	-2.46611			1.17744	-1.02752			1.82161	-1.11018	0	0	0	0	tr|Q5LU51|Q5LU51_RUEPO	tr|Q5LU51|Q5LU51_RUEPO	19	19	19		1	9	9	10	6	8	10	8	8	7	10	10	9	13	10	14	9	9	10	6	8	10
Oxidoreductase, short-chain dehydrogenase/reductase family	SPO2679		+	1.56311	-1.38679	+	+	2.80453	-2.42944			1.00776	-1.02773			1.48971	-1.04839	0	0	0	0	tr|Q5LQ17|Q5LQ17_RUEPO	tr|Q5LQ17|Q5LQ17_RUEPO	9	9	9		1	6	7	6	5	5	6	7	7	6	8	8	6	8	6	7	6	7	6	5	5	6
TonB domain protein, putative	SPO3110			1.86323	-0.858549	+	+	3.35327	-2.15878			2.06157	-1.02885			1.73495	-1.03563	0	0	0	0	tr|Q5LNU3|Q5LNU3_RUEPO	tr|Q5LNU3|Q5LNU3_RUEPO	6	6	6		1	2	3	3	3	2	3	2	3	3	2	2	2	4	4	4	2	3	3	3	2	3
HAD-superfamily subfamily IIA hydrolase, TIGR01459	SPO3151		+	1.6833	-1.5665	+	+	2.31497	-2.31856			1.16111	-1.02888			0.898796	-0.952102	0	0	0	0	tr|Q5LNQ2|Q5LNQ2_RUEPO	tr|Q5LNQ2|Q5LNQ2_RUEPO	13	13	13		1	10	9	9	9	9	11	8	9	9	9	8	12	11	12	10	10	9	9	9	9	11
DNA polymerase III subunit alpha (EC 2.7.7.7)	SPO0656		+	2.65874	-1.22462	+	+	3.67397	-2.18913			2.13525	-1.02932			2.10918	-0.841979	0	0	0	0	tr|Q5LVP4|Q5LVP4_RUEPO	tr|Q5LVP4|Q5LVP4_RUEPO	33	33	33		1	18	15	13	20	15	20	20	16	19	13	23	20	24	26	23	18	15	13	20	15	20
7-alpha-hydroxysteroid dehydrogenase, putative	SPO3654		+	1.65486	-1.2156	+	+	3.20479	-2.37717			1.07505	-1.03051			0.997018	-0.734352	0	0	0	0	tr|Q5LMA9|Q5LMA9_RUEPO	tr|Q5LMA9|Q5LMA9_RUEPO	8	8	8		1	4	5	7	5	5	5	8	6	8	5	7	8	6	7	6	4	5	7	5	5	5
30S ribosomal protein S18	SPO2282			1.28708	-1.18622	+	+	2.04831	-2.20693			0.802934	-1.03201			0.850519	-0.899206	0	0	0	0	sp|Q5LR49|RS18_RUEPO	sp|Q5LR49|RS18_RUEPO	6	6	6		1	5	4	5	5	5	5	4	4	5	6	5	5	5	5	5	5	4	5	5	5	5
Rod shape-determining protein MreB	SPO0420		+	2.06815	-1.24097	+	+	2.88591	-2.12089			1.46648	-1.03228			1.28157	-0.806578	0	0	0	0	tr|Q5LWC2|Q5LWC2_RUEPO	tr|Q5LWC2|Q5LWC2_RUEPO	21	21	21		1	18	17	18	19	17	17	18	18	17	19	17	16	18	17	19	18	17	18	19	17	17
Orotate phosphoribosyltransferase (OPRT) (OPRTase) (EC 2.4.2.10)	SPO2654	+	+	2.6852	-1.65178	+	+	3.17444	-1.88848			1.73545	-1.03461			0.929228	-0.479813	0	0	0	0	sp|Q5LQ42|PYRE_RUEPO	sp|Q5LQ42|PYRE_RUEPO	14	14	14		1	9	7	10	10	10	10	9	7	9	11	9	10	10	9	9	9	7	10	10	10	10
Aldehyde dehydrogenase family protein	SPO3368	+	+	2.15189	-1.75623	+	+	2.55953	-1.77602			1.29089	-1.03486			1.50264	-0.973277	0	0	0	0	tr|Q5LN44|Q5LN44_RUEPO	tr|Q5LN44|Q5LN44_RUEPO	28	28	28		1	17	15	19	18	17	19	19	18	17	20	15	16	18	16	23	17	15	19	18	17	19
Renal dipeptidase family protein	SPO1410		+	1.37202	-1.74126			0.819355	-0.46501			0.53225	-1.03593		+	2.383	-1.77985	0	0	0	0	tr|Q5LTK4|Q5LTK4_RUEPO	tr|Q5LTK4|Q5LTK4_RUEPO	3	3	3		1	2	1	1	3	2	2	1	2	2	0	1	1	2	1	2	2	1	1	3	2	2
Uncharacterized protein	SPO3318			1.64244	-1.14032	+	+	2.60133	-2.07309			1.46087	-1.03717			1.49149	-0.933361	0	0	0	0	tr|Q5LN94|Q5LN94_RUEPO	tr|Q5LN94|Q5LN94_RUEPO	20	20	20		1	15	13	15	16	14	17	13	13	11	12	12	13	18	16	17	15	13	15	16	14	17
Metallo-beta-lactamase family protein	SPO2038			0.742439	-1.12081	+	+	1.67025	-1.98019			0.531548	-1.03746			0.411098	-0.566615	0	0	0	0	tr|Q5LRT6|Q5LRT6_RUEPO	tr|Q5LRT6|Q5LRT6_RUEPO	8	8	8		1	6	6	4	2	2	4	3	5	2	5	6	6	2	5	5	6	6	4	2	2	4
Ribosomal RNA small subunit methyltransferase I (EC 2.1.1.198) (16S rRNA 2'-O-ribose C1402 methyltransferase) (rRNA (cytidine-2'-O-)-methyltransferase RsmI)	SPO0399			1.69223	-1.02039	+	+	2.80289	-1.94285			1.07488	-1.03931			0.789519	-0.583438	0	0	0	0	tr|Q5LWE3|Q5LWE3_RUEPO	tr|Q5LWE3|Q5LWE3_RUEPO	7	7	7		1	4	5	5	5	6	5	4	4	4	3	4	5	5	7	7	4	5	5	5	6	5
Acyl-carrier domain protein	SPO0586			1.33986	-0.820148		+	1.91525	-1.24834			0.886219	-1.03974			0.98316	-0.718278	0	0	0	0	tr|Q5LVV9|Q5LVV9_RUEPO	tr|Q5LVV9|Q5LVV9_RUEPO	6	6	6		1	1	3	3	0	1	2	2	3	2	3	3	4	3	4	2	1	3	3	0	1	2
Cytochrome P450 family protein	SPO1622		+	2.14866	-1.46565	+	+	2.46004	-1.88497			1.24322	-1.03977			2.02033	-1.25469	0	0	0	0	tr|Q5LSZ2|Q5LSZ2_RUEPO	tr|Q5LSZ2|Q5LSZ2_RUEPO	18	18	18		1	6	9	9	11	14	10	12	11	10	9	10	6	11	14	8	6	9	9	11	14	10
Selenide,water dikinase, putative	SPO2899		+	1.97826	-1.1866	+	+	3.11436	-2.60086			1.55381	-1.04004			1.58982	-1.04614	0	0	0	0	tr|Q5LPE9|Q5LPE9_RUEPO	tr|Q5LPE9|Q5LPE9_RUEPO	12	12	12		1	9	8	9	5	6	8	8	8	9	8	7	7	8	8	9	9	8	9	5	6	8
PQQ enzyme repeat family protein	SPO2329		+	1.98621	-1.19653	+	+	2.67396	-1.6979			1.17475	-1.0418			0.942389	-0.654959	0	0	0	0	tr|Q5LR03|Q5LR03_RUEPO	tr|Q5LR03|Q5LR03_RUEPO	22	22	22		1	17	20	20	18	18	20	19	20	17	19	20	19	20	20	20	17	20	20	18	18	20
Uncharacterized protein	SPO1633			1.86512	-0.895987	+	+	2.69057	-2.24787			2.0479	-1.04599			1.90942	-0.84686	0	0	0	0	tr|Q5LSY1|Q5LSY1_RUEPO	tr|Q5LSY1|Q5LSY1_RUEPO	17	17	17		1	14	14	15	14	11	14	14	13	12	11	12	12	13	16	14	14	14	15	14	11	14
DNA topoisomerase 1 (EC 5.6.2.2) (DNA topoisomerase I)	SPO3079			1.94901	-1.06832	+	+	2.83851	-1.9489			1.51564	-1.04655		+	2.13076	-1.33944	0	0	0	0	tr|Q5LNX4|Q5LNX4_RUEPO	tr|Q5LNX4|Q5LNX4_RUEPO	51	51	51		1	36	33	39	35	33	34	39	37	34	29	34	31	43	41	40	36	33	39	35	33	34
Uncharacterized protein	SPO3431		+	1.53192	-1.31439	+	+	2.25105	-2.11348			0.903076	-1.05203			0.987748	-0.732832	0	0	0	0	tr|Q5LMY1|Q5LMY1_RUEPO	tr|Q5LMY1|Q5LMY1_RUEPO	8	8	8		1	5	7	6	7	5	7	8	8	5	7	8	7	6	8	8	5	7	6	7	5	7
Uncharacterized protein	SPO0189	+	+	1.78572	-2.00889	+	+	2.15249	-2.68406			0.713416	-1.05238			0.921026	-1.35429	0	0	0	0	tr|Q5LWY1|Q5LWY1_RUEPO	tr|Q5LWY1|Q5LWY1_RUEPO	4	4	4		1	2	2	2	1	0	1	1	3	1	0	2	2	2	3	3	2	2	2	1	0	1
Uncharacterized protein	SPO3114			1.89243	-1.0192	+	+	2.89244	-2.01574			1.92779	-1.05292			1.25922	-0.689068	0	0	0	0	tr|Q5LNT9|Q5LNT9_RUEPO	tr|Q5LNT9|Q5LNT9_RUEPO	8	8	8		1	2	3	5	5	4	6	4	3	3	3	5	5	4	6	5	2	3	5	5	4	6
Uncharacterized protein	SPO0746			0.216378	-0.287694		+	1.28768	-1.51457			0.935549	-1.05424			1.21204	-1.33918	0	0	0	0	tr|Q5LVF6|Q5LVF6_RUEPO	tr|Q5LVF6|Q5LVF6_RUEPO	3	3	3		1	2	3	2	2	2	2	1	1	2	0	1	1	1	2	2	2	3	2	2	2	2
Sensor histidine kinase (EC 2.7.3.-)	SPO1623	+	+	2.13397	-1.8816	+	+	2.1182	-1.64461			1.06223	-1.05592			1.40757	-1.10297	0	0	0	0	tr|Q5LSZ1|Q5LSZ1_RUEPO	tr|Q5LSZ1|Q5LSZ1_RUEPO	12	12	12		1	3	6	4	10	8	9	6	8	7	7	5	8	7	8	11	3	6	4	10	8	9
3-hydroxyisobutyrate dehydrogenase (HIBADH) (EC 1.1.1.31)	SPO2213			0.890092	-0.900394	+	+	2.33983	-1.98101			1.22316	-1.05759			1.33868	-1.08161	0	0	0	0	tr|Q5LRB6|Q5LRB6_RUEPO	tr|Q5LRB6|Q5LRB6_RUEPO	7	7	7		1	5	6	5	3	6	7	5	4	4	3	5	6	5	6	6	5	6	5	3	6	7
UvrABC system protein A (UvrA protein) (Excinuclease ABC subunit A)	SPO2218			1.97883	-0.804152	+	+	3.73526	-2.16244			1.96354	-1.05779			1.21632	-0.836702	0	0	0	0	tr|Q5LRB1|Q5LRB1_RUEPO	tr|Q5LRB1|Q5LRB1_RUEPO	47	47	47		1	38	36	37	30	31	31	34	35	28	22	32	33	40	33	33	38	36	37	30	31	31
Uncharacterized protein	SPO2296			2.09282	-0.486987	+	+	1.69867	-2.67602			3.14097	-1.05943			1.67747	-0.883876	0	0	0	0	tr|Q5LR36|Q5LR36_RUEPO	tr|Q5LR36|Q5LR36_RUEPO	5	5	5		1	3	4	4	2	2	2	4	3	3	2	4	3	3	4	4	3	4	4	2	2	2
Adenylate kinase (AK) (EC 2.7.4.3) (ATP-AMP transphosphorylase) (ATP:AMP phosphotransferase) (Adenylate monophosphate kinase)	SPO1812			0.404692	-0.675592	+	+	1.68134	-1.90551			0.592885	-1.05989			0.847558	-1.17701	0	0	0	0	tr|Q5LSF6|Q5LSF6_RUEPO	tr|Q5LSF6|Q5LSF6_RUEPO	6	6	6		1	2	4	2	2	3	3	1	3	1	2	3	2	3	1	3	2	4	2	2	3	3
Methyltransferase, FkbM family	SPO2650			0.511079	-0.608057	+	+	1.6819	-1.90891			0.903752	-1.06128			0.70893	-0.892427	0	0	0	0	tr|Q5LQ46|Q5LQ46_RUEPO	tr|Q5LQ46|Q5LQ46_RUEPO	9	9	9		1	6	8	6	5	3	6	4	5	3	3	4	6	5	9	5	6	8	6	5	3	6
Adenylosuccinate synthetase (AMPSase) (AdSS) (EC 6.3.4.4) (IMP--aspartate ligase)	SPO1318		+	2.53048	-1.53529	+	+	3.47855	-2.15821			1.63274	-1.06139			1.54851	-0.862917	0	0	0	0	sp|Q5LTU4|PURA_RUEPO	sp|Q5LTU4|PURA_RUEPO	31	31	31		1	19	18	20	21	20	23	23	23	20	21	25	21	26	25	25	19	18	20	21	20	23
Uncharacterized protein	SPO2724			2.32507	-1.03779	+	+	2.93783	-1.69724			2.60288	-1.06345			2.22256	-1.07258	0	0	0	0	tr|Q5LPX2|Q5LPX2_RUEPO	tr|Q5LPX2|Q5LPX2_RUEPO	43	43	43		1	26	31	29	28	24	26	26	29	18	22	26	21	32	29	29	26	31	29	28	24	26
Branched-chain amino acid ABC transporter, periplasmic branched-chain amino acid binding protein	SPO1830			0.900156	-0.64216	+	+	1.89483	-3.23939			1.22614	-1.06687			0.844402	-1.58897	0	0	0	0	tr|Q5LSD8|Q5LSD8_RUEPO	tr|Q5LSD8|Q5LSD8_RUEPO	5	5	5		1	4	3	5	3	2	2	3	2	3	2	4	3	4	5	3	4	3	5	3	2	2
RNA-binding protein Hfq	SPO2081			0.93344	-1.14828	+	+	1.99114	-2.4937			0.728677	-1.06823			0.311856	-0.387373	0	0	0	0	sp|Q5LRP4|HFQ_RUEPO	sp|Q5LRP4|HFQ_RUEPO	8	8	8		1	5	5	5	7	7	7	6	6	5	7	8	7	6	8	8	5	5	5	7	7	7
Uncharacterized protein	SPO2598		+	1.26079	-1.38453	+	+	2.12863	-2.43005			0.77912	-1.06882			0.447471	-0.733716	0	0	0	0	tr|Q5LQ95|Q5LQ95_RUEPO	tr|Q5LQ95|Q5LQ95_RUEPO	7	7	7		1	3	4	3	4	4	3	4	2	3	3	4	3	2	4	3	3	4	3	4	4	3
Carboxyl-terminal protease family protein	SPO3812		+	2.68258	-1.22217	+	+	3.66584	-2.129			1.73022	-1.07034			1.36459	-0.999077	0	0	0	0	tr|Q5LLV9|Q5LLV9_RUEPO	tr|Q5LLV9|Q5LLV9_RUEPO	20	20	20		1	17	16	18	19	18	17	15	16	14	13	14	15	17	15	16	17	16	18	19	18	17
DNA polymerase I (EC 2.7.7.7)	SPO3844			1.82063	-0.987691	+	+	2.81912	-2.19356			1.28223	-1.07058			1.78381	-1.03786	0	0	0	0	tr|Q5LLS7|Q5LLS7_RUEPO	tr|Q5LLS7|Q5LLS7_RUEPO	41	41	41		1	26	25	29	24	28	29	25	25	27	24	23	21	34	25	30	26	25	29	24	28	29
Flavin-dependent thymidylate synthase (FDTS) (EC 2.1.1.148) (FAD-dependent thymidylate synthase) (Thymidylate synthase ThyX) (TS) (TSase)	SPO1273			1.36392	-1.02575	+	+	2.28226	-1.9342			1.19321	-1.07205			1.02739	-0.93841	0	0	0	0	sp|Q5LTY7|THYX_RUEPO	sp|Q5LTY7|THYX_RUEPO	25	25	25		1	18	19	18	19	16	16	17	16	15	16	15	16	19	18	16	18	19	18	19	16	16
Kinase, pfkB family	SPO3582		+	2.52529	-1.37054	+	+	3.28775	-2.1391			2.13889	-1.07298			1.30679	-0.589293	0	0	0	0	tr|Q5LMI1|Q5LMI1_RUEPO	tr|Q5LMI1|Q5LMI1_RUEPO	7	7	7		1	6	3	4	6	5	6	6	6	5	4	5	6	6	6	7	6	3	4	6	5	6
UDP-glucose/GDP-mannose dehydrogenase family protein	SPO0556		+	2.07739	-1.36763	+	+	2.94955	-1.88041			2.12254	-1.07313			1.12079	-0.818284	0	0	0	0	tr|Q5LVY8|Q5LVY8_RUEPO	tr|Q5LVY8|Q5LVY8_RUEPO	11	11	11		1	6	5	6	8	8	9	9	10	9	7	9	9	8	8	10	6	5	6	8	8	9
Adenosine deaminase (EC 3.5.4.4)	SPO2927	+	+	2.12733	-2.86416	+	+	2.02619	-2.56786			1.18167	-1.07335		+	1.76064	-1.50911	0	0	0	0	tr|Q5LPC1|Q5LPC1_RUEPO	tr|Q5LPC1|Q5LPC1_RUEPO	7	7	7		1	2	2	2	4	3	3	5	3	3	3	4	4	3	5	4	2	2	2	4	3	3
Peptidase T (EC 3.4.11.4)	SPO3830		+	2.23031	-1.15647	+	+	2.85588	-2.02282			1.88007	-1.07416			1.34616	-0.982329	0	0	0	0	tr|Q5LLU1|Q5LLU1_RUEPO	tr|Q5LLU1|Q5LLU1_RUEPO	14	14	14		1	10	11	12	8	8	7	10	12	7	11	11	11	12	14	13	10	11	12	8	8	7
BNR/Asp-box repeat domain protein	SPO2210		+	2.86667	-1.43238	+	+	4.66117	-1.79991			1.84282	-1.07454			1.42103	-0.85192	0	0	0	0	tr|Q5LRB9|Q5LRB9_RUEPO	tr|Q5LRB9|Q5LRB9_RUEPO	47	47	47		1	43	45	42	43	41	43	44	44	41	42	43	42	43	40	44	43	45	42	43	41	43
Aminotransferase, classes I and II	SPO3417			1.40026	-1.20049	+	+	2.61462	-2.14952			1.26473	-1.07827			1.43762	-1.19255	0	0	0	0	tr|Q5LMZ5|Q5LMZ5_RUEPO	tr|Q5LMZ5|Q5LMZ5_RUEPO	17	17	17		1	11	14	11	12	12	12	13	12	11	11	9	11	12	13	14	11	14	11	12	12	12
50S ribosomal protein L11	SPO3514		+	1.73613	-1.20551	+	+	2.6078	-2.42369			1.35255	-1.07861			0.64223	-0.511234	0	0	0	0	sp|Q5LMP9|RL11_RUEPO	sp|Q5LMP9|RL11_RUEPO	10	10	10		1	8	8	9	7	6	7	7	9	6	9	7	7	8	5	9	8	8	9	7	6	7
LAO/AO transport system ATPase (EC 2.7.-.-)	SPO0973		+	2.38043	-1.56617	+	+	2.77278	-2.15079			1.55158	-1.07886			2.27995	-1.14201	0	0	0	0	tr|Q5LUT0|Q5LUT0_RUEPO	tr|Q5LUT0|Q5LUT0_RUEPO	14	14	14		1	8	8	9	10	11	12	11	10	11	10	11	9	14	12	12	8	8	9	10	11	12
Corrinoid adenosyltransferase (EC 2.5.1.17) (Cob(II)alamin adenosyltransferase) (Cob(II)yrinic acid a,c-diamide adenosyltransferase)	SPO0262		+	1.57227	-1.25468	+	+	2.53035	-2.41935			1.30096	-1.07986			0.974593	-0.874888	0	0	0	0	tr|Q5LX46|Q5LX46_RUEPO	tr|Q5LX46|Q5LX46_RUEPO	12	12	12		1	11	8	11	8	7	8	8	9	8	8	8	10	8	8	7	11	8	11	8	7	8
GTP cyclohydrolase-2 (EC 3.5.4.25) (GTP cyclohydrolase II)	SPO3427		+	2.68601	-1.16823	+	+	2.33279	-3.01377			1.65552	-1.08186			0.8239	-0.388135	0	0	0	0	tr|Q5LMY5|Q5LMY5_RUEPO	tr|Q5LMY5|Q5LMY5_RUEPO	9	9	9		1	4	3	6	3	1	5	4	5	4	3	3	5	4	7	5	4	3	6	3	1	5
Uncharacterized protein	SPO3868	+	+	2.25714	-2.18365	+	+	2.83858	-2.21562			1.44192	-1.08201			1.17233	-0.997895	0	0	0	0	tr|Q5LLQ4|Q5LLQ4_RUEPO	tr|Q5LLQ4|Q5LLQ4_RUEPO	13	13	13		1	3	4	4	7	8	8	5	4	4	5	4	6	9	6	7	3	4	4	7	8	8
Ribosome-binding ATPase YchF	SPO0817		+	1.86378	-1.40742	+	+	3.01268	-2.37789			1.39503	-1.08471			1.40889	-0.883682	0	0	0	0	tr|Q5LV85|Q5LV85_RUEPO	tr|Q5LV85|Q5LV85_RUEPO	18	18	18		1	11	13	14	12	14	12	14	13	11	12	12	13	17	15	13	11	13	14	12	14	12
CoA-binding domain protein	SPO2376			0.327358	-0.297276	+	+	1.46474	-1.86904			0.536281	-1.08544			0.475365	-0.374566	0	0	0	0	tr|Q5LQV8|Q5LQV8_RUEPO	tr|Q5LQV8|Q5LQV8_RUEPO	2	2	2		1	1	1	1	1	2	1	1	2	1	2	2	1	0	0	0	1	1	1	1	2	1
Hippurate hydrolase (EC 3.5.1.32)	SPO1214			0.318014	-0.218653	+	+	2.77931	-2.09734			1.62472	-1.08607			1.18155	-1.04328	0	0	0	0	tr|Q5LU44|Q5LU44_RUEPO	tr|Q5LU44|Q5LU44_RUEPO	14	14	14		1	14	14	14	11	11	13	12	11	10	9	12	10	11	11	11	14	14	14	11	11	13
Acyltransferase family protein	SPO0369			0.779081	-1.06902		+	0.940322	-1.32632			0.772119	-1.08624			0.613313	-0.917116	0	0	0	0	tr|Q5LXF7|Q5LXF7_RUEPO	tr|Q5LXF7|Q5LXF7_RUEPO	4	4	4		1	2	3	3	2	2	2	2	3	2	3	2	1	2	0	2	2	3	3	2	2	2
50S ribosomal protein L27	SPO1989	+	+	1.95958	-2.20542	+	+	2.39668	-2.20646			0.987832	-1.08637			0.714336	-0.680502	0	0	0	0	sp|Q5LRY1|RL27_RUEPO	sp|Q5LRY1|RL27_RUEPO	6	6	6		1	4	4	4	4	4	5	5	6	4	4	5	5	5	4	6	4	4	4	4	4	5
50S ribosomal protein L1	SPO3513			2.4405	-1.09713	+	+	3.43711	-2.10712			2.05609	-1.08653			1.29687	-0.551813	0	0	0	0	sp|Q5LMQ0|RL1_RUEPO	sp|Q5LMQ0|RL1_RUEPO	18	18	18		1	16	16	18	13	14	16	15	14	14	16	15	16	14	13	15	16	16	18	13	14	16
Uncharacterized protein	SPO2951			2.11443	-0.892056	+	+	2.39523	-2.62787			2.06478	-1.08665			0.811026	-0.707427	0	0	0	0	tr|Q5LP97|Q5LP97_RUEPO	tr|Q5LP97|Q5LP97_RUEPO	8	8	8		1	5	6	6	3	4	5	4	2	3	5	6	5	6	6	7	5	6	6	3	4	5
Oxidoreductase, short chain dehydrogenase/reductase family	SPO2409		+	1.19759	-1.80277	+	+	2.02662	-2.12947			1.6114	-1.09125			0.782665	-0.523396	0	0	0	0	tr|Q5LQS9|Q5LQS9_RUEPO	tr|Q5LQS9|Q5LQS9_RUEPO	6	6	6		1	3	3	2	1	4	2	2	4	2	2	4	4	3	5	4	3	3	2	1	4	2
Glutaredoxin	SPO1868		+	2.86359	-1.0847	+	+	2.60762	-1.47794			2.53139	-1.09144			1.45257	-0.536253	0	0	0	0	tr|Q5LSA0|Q5LSA0_RUEPO	tr|Q5LSA0|Q5LSA0_RUEPO	7	7	7		1	4	6	4	6	5	4	3	7	3	5	3	5	5	5	4	4	6	4	6	5	4
Uncharacterized protein	SPO2243			1.45242	-0.376603	+	+	2.49625	-2.69291			1.22898	-1.09165			1.20842	-1.38893	0	0	0	0	tr|Q5LR86|Q5LR86_RUEPO	tr|Q5LR86|Q5LR86_RUEPO	4	4	4		1	3	3	3	3	1	3	2	2	4	0	3	3	3	3	3	3	3	3	3	1	3
Phospholipase, patatin-like family	SPO2064			1.40617	-0.925913	+	+	2.91509	-2.15532			1.00772	-1.09209			1.21364	-0.828945	0	0	0	0	tr|Q5LRR1|Q5LRR1_RUEPO	tr|Q5LRR1|Q5LRR1_RUEPO	16	16	16		1	10	10	10	10	10	10	11	9	8	8	11	12	11	7	13	10	10	10	10	10	10
Nitrogen regulatory protein P-II	SPO3724			1.19118	-0.615511	+	+	2.9521	-1.80633			1.5181	-1.09265	+	+	3.76943	5.43398	0	0	0	0	tr|Q5LM40|Q5LM40_RUEPO	tr|Q5LM40|Q5LM40_RUEPO	14	14	14		1	0	0	1	0	0	0	0	0	0	14	13	12	1	0	0	0	0	1	0	0	0
Uncharacterized protein	SPO3172		+	1.90668	-1.50735	+	+	2.08625	-1.69929			1.20677	-1.09749			0.836352	-1.0921	0	0	0	0	tr|Q5LNN1|Q5LNN1_RUEPO	tr|Q5LNN1|Q5LNN1_RUEPO	11	11	11		1	6	4	4	5	5	4	6	4	6	4	7	7	8	11	8	6	4	4	5	5	4
Sec-independent protein translocase protein TatB	SPO2682		+	1.72613	-1.6647	+	+	1.43485	-1.5885			0.815356	-1.0993		+	1.13425	-1.9403	0	0	0	0	sp|Q5LQ14|TATB_RUEPO	sp|Q5LQ14|TATB_RUEPO	6	6	6		1	3	3	3	2	3	3	1	2	2	1	3	2	3	4	4	3	3	3	2	3	3
50S ribosomal protein L17	SPO0512			1.35665	-1.15729	+	+	2.39848	-2.10326			1.27734	-1.10113			0.490546	-0.561229	0	0	0	0	sp|Q5LW31|RL17_RUEPO	sp|Q5LW31|RL17_RUEPO	11	11	11		1	9	9	9	9	8	10	9	10	8	9	9	9	8	9	10	9	9	9	9	8	10
Methyltransferase, FkbM family	SPO3384	+	+	2.5475	-1.71613	+	+	3.00285	-2.13741			1.6563	-1.10127			1.8859	-1.19989	0	0	0	0	tr|Q5LN28|Q5LN28_RUEPO	tr|Q5LN28|Q5LN28_RUEPO	5	5	5		1	3	2	4	2	3	2	4	4	4	4	3	3	4	4	4	3	2	4	2	3	2
Propionate--CoA ligase (EC 6.2.1.17)	SPO2934	+	+	2.69653	-1.69493	+	+	3.56031	-2.51383			1.90804	-1.10132	+	+	3.20373	-2.29454	0	0	0	0	tr|Q5LPB4|Q5LPB4_RUEPO	tr|Q5LPB4|Q5LPB4_RUEPO	35	35	35		1	32	27	30	29	27	31	31	30	33	18	22	21	33	34	32	32	27	30	29	27	31
ATP-dependent protease subunit HslV (EC 3.4.25.2)	SPO3880		+	1.42986	-1.34105	+	+	2.4335	-2.52174			0.887303	-1.1015			0.791545	-0.712652	0	0	0	0	sp|Q5LLP2|HSLV_RUEPO	sp|Q5LLP2|HSLV_RUEPO	4	4	4		1	3	4	4	3	3	3	4	4	3	3	4	4	3	3	3	3	4	4	3	3	3
Uncharacterized protein	SPO3502		+	1.85747	-1.22457	+	+	2.95738	-2.37543			1.42072	-1.10329			1.55986	-0.95448	0	0	0	0	tr|Q5LMR1|Q5LMR1_RUEPO	tr|Q5LMR1|Q5LMR1_RUEPO	14	14	14		1	7	5	6	8	8	7	7	6	8	5	4	6	9	9	10	7	5	6	8	8	7
Sensor histidine kinase ChvG (EC 2.7.3.-)	SPO0711			1.05903	-1.05033	+	+	2.05088	-1.86319			1.21404	-1.10742			0.720298	-0.683962	0	0	0	0	tr|Q5LVJ0|Q5LVJ0_RUEPO	tr|Q5LVJ0|Q5LVJ0_RUEPO	13	13	13		1	5	7	8	6	10	9	6	7	5	5	5	8	8	10	9	5	7	8	6	10	9
Inosine-5'-monophosphate dehydrogenase (IMP dehydrogenase) (IMPD) (IMPDH) (EC 1.1.1.205)	SPO2039		+	2.32079	-1.27052	+	+	3.37471	-1.82093			1.8442	-1.11151			1.55278	-0.911243	0	0	0	0	tr|Q5LRT5|Q5LRT5_RUEPO	tr|Q5LRT5|Q5LRT5_RUEPO	37	37	37		1	33	35	35	35	32	32	32	32	35	32	33	33	32	32	31	33	35	35	35	32	32
Carbamoyl-phosphate synthase small chain (EC 6.3.5.5) (Carbamoyl-phosphate synthetase glutamine chain)	SPO1377		+	2.2049	-1.42673	+	+	2.92938	-2.40817			1.38533	-1.11219			1.83158	-1.18229	0	0	0	0	sp|Q5LTN6|CARA_RUEPO	sp|Q5LTN6|CARA_RUEPO	23	23	23		1	16	16	19	17	16	15	17	16	16	13	18	19	20	20	18	16	16	19	17	16	15
Nitrogen regulation protein NtrB (EC 2.7.3.-)	SPO2088		+	1.50643	-1.2417	+	+	2.58858	-2.12587			3.00141	-1.11281		+	2.33111	1.61703	0	0	0	0	tr|Q5LRN7|Q5LRN7_RUEPO	tr|Q5LRN7|Q5LRN7_RUEPO	5	5	5		1	0	0	0	0	0	0	0	1	1	4	3	4	0	2	0	0	0	0	0	0	0
Endoribonuclease L-PSP family protein	SPO3730			1.2709	-0.818314	+	+	1.91038	-1.75208			1.16273	-1.11462			0.460037	-0.29325	0	0	0	0	tr|Q5LM34|Q5LM34_RUEPO	tr|Q5LM34|Q5LM34_RUEPO	7	7	7		1	4	4	3	5	6	6	5	6	4	5	5	6	6	7	4	4	4	3	5	6	6
Phosphoglycerate kinase (EC 2.7.2.3)	SPO2235		+	2.53246	-1.51109	+	+	3.14887	-2.25074			1.48995	-1.11472			1.86708	-1.0472	0	0	0	0	sp|Q5LR94|PGK_RUEPO	sp|Q5LR94|PGK_RUEPO	24	24	24		1	16	16	19	15	18	17	20	18	18	16	17	19	21	15	18	16	16	19	15	18	17
Imidazole glycerol phosphate synthase subunit HisF (EC 4.3.2.10) (IGP synthase cyclase subunit) (IGP synthase subunit HisF) (ImGP synthase subunit HisF) (IGPS subunit HisF)	SPO1156		+	1.15331	-1.36209	+	+	2.43483	-2.78758			1.31906	-1.11496		+	1.81493	-1.53981	0	0	0	0	sp|Q5LU99|HIS6_RUEPO	sp|Q5LU99|HIS6_RUEPO	8	8	8		1	3	3	5	4	4	3	4	4	3	3	2	4	4	3	4	3	3	5	4	4	3
Uncharacterized protein	SPO2723		+	2.58596	-1.30388	+	+	3.45356	-2.01155			1.97749	-1.1168			1.46511	-0.840219	0	0	0	0	tr|Q5LPX3|Q5LPX3_RUEPO	tr|Q5LPX3|Q5LPX3_RUEPO	15	15	15		1	11	11	12	13	12	12	13	9	10	11	14	12	13	11	12	11	11	12	13	12	12
ATP-dependent Clp protease, ATP-binding subunit ClpA	SPO3169			1.73519	-0.818797	+	+	3.26972	-2.13904			1.57886	-1.11834			0.704278	-0.548137	0	0	0	0	tr|Q5LNN4|Q5LNN4_RUEPO	tr|Q5LNN4|Q5LNN4_RUEPO	58	58	58		1	40	43	46	41	39	39	36	35	35	39	39	44	43	39	44	40	43	46	41	39	39
Uncharacterized protein	SPO2648			1.24278	-0.924522	+	+	2.29307	-1.9398			1.20195	-1.1193			1.17718	-1.03327	0	0	0	0	tr|Q5LQ48|Q5LQ48_RUEPO	tr|Q5LQ48|Q5LQ48_RUEPO	9	9	9		1	6	5	7	7	7	7	7	6	7	7	5	6	7	6	5	6	5	7	7	7	7
TldD/PmbA family protein	SPO3077			1.64796	-0.884363	+	+	2.74494	-2.26589			1.31512	-1.11932			0.723672	-0.708015	0	0	0	0	tr|Q5LNX6|Q5LNX6_RUEPO	tr|Q5LNX6|Q5LNX6_RUEPO	17	17	17		1	10	11	14	9	7	9	10	9	8	12	12	12	11	12	13	10	11	14	9	7	9
Glycine--tRNA ligase alpha subunit (EC 6.1.1.14) (Glycyl-tRNA synthetase alpha subunit) (GlyRS)	SPO1355		+	1.79256	-1.64779	+	+	2.80398	-2.25052			1.79264	-1.11948			1.64671	-1.17211	0	0	0	0	tr|Q5LTQ8|Q5LTQ8_RUEPO	tr|Q5LTQ8|Q5LTQ8_RUEPO	12	12	12		1	11	7	8	8	8	10	5	8	9	7	7	8	9	9	10	11	7	8	8	8	10
Methyltransferase, putative	SPO3655		+	1.23904	-1.72015	+	+	1.81729	-2.33645			1.43857	-1.11969			0.84382	-0.785969	0	0	0	0	tr|Q5LMA8|Q5LMA8_RUEPO	tr|Q5LMA8|Q5LMA8_RUEPO	6	6	6		1	1	2	3	3	1	3	5	5	6	5	5	5	4	2	3	1	2	3	3	1	3
Uncharacterized protein	SPO2595			0.920151	-0.636361	+	+	2.3982	-1.96865			1.36382	-1.12071			1.91408	-1.2279	0	0	0	0	tr|Q5LQ98|Q5LQ98_RUEPO	tr|Q5LQ98|Q5LQ98_RUEPO	12	12	12		1	10	7	10	9	7	9	9	10	7	5	5	5	8	10	8	10	7	10	9	7	9
50S ribosomal protein L5	SPO0497		+	1.69073	-1.34776	+	+	2.2368	-2.03902			1.24302	-1.12129			0.892317	-0.803382	0	0	0	0	sp|Q5LW46|RL5_RUEPO	sp|Q5LW46|RL5_RUEPO	22	22	22		1	19	17	19	19	17	20	18	20	17	19	18	19	18	18	19	19	17	19	19	17	20
Hydrolase, alpha/beta fold family	SPO3157			1.62792	-1.13584	+	+	3.18543	-2.54799			1.16345	-1.12184			1.0173	-0.894672	0	0	0	0	tr|Q5LNP6|Q5LNP6_RUEPO	tr|Q5LNP6|Q5LNP6_RUEPO	13	13	13		1	8	11	9	7	5	4	9	8	7	8	10	8	11	11	9	8	11	9	7	5	4
Primosomal protein N' (EC 3.6.4.-) (ATP-dependent helicase PriA)	SPO3127		+	1.4836	-1.38887	+	+	2.71177	-2.65211			1.67109	-1.12494			1.52864	-1.13442	0	0	0	0	tr|Q5LNS6|Q5LNS6_RUEPO	tr|Q5LNS6|Q5LNS6_RUEPO	11	11	11		1	4	6	4	4	3	4	6	3	6	5	3	5	7	7	6	4	6	4	4	3	4
Acetylornithine deacetylase (EC 3.5.1.-) (EC 3.5.1.16)	SPO2812			2.25369	-1.05903	+	+	2.76764	-2.60929			1.64924	-1.12509			1.75314	-0.684811	0	0	0	0	tr|Q5LPN6|Q5LPN6_RUEPO	tr|Q5LPN6|Q5LPN6_RUEPO	9	9	9		1	6	7	8	6	6	6	6	7	6	6	6	7	6	7	7	6	7	8	6	6	6
Oxidoreductase, FAD-binding protein	SPO3067	+	+	1.35395	-1.867	+	+	3.09057	-3.15156			1.43424	-1.12599			0.543382	-0.731759	0	0	0	0	tr|Q5LNY6|Q5LNY6_RUEPO	tr|Q5LNY6|Q5LNY6_RUEPO	19	19	19		1	10	9	8	10	7	12	8	8	7	6	10	8	15	14	13	10	9	8	10	7	12
Acetyl-coenzyme A synthetase (AcCoA synthetase) (Acs) (EC 6.2.1.1) (Acetate--CoA ligase) (Acyl-activating enzyme)	SPO1813			1.28254	-0.524072	+	+	2.61911	-1.52219			2.32996	-1.12974	+	+	2.33503	-1.85885	0	0	0	0	tr|Q5LSF5|Q5LSF5_RUEPO	tr|Q5LSF5|Q5LSF5_RUEPO	38	38	38		1	31	29	30	31	29	31	29	29	25	15	21	23	30	28	29	31	29	30	31	29	31
AMP-binding protein	SPO0677			0.678718	0.417041	+	+	2.95767	-1.70225			1.97021	-1.13042			1.37412	-1.17595	0	0	0	0	tr|Q5LVM3|Q5LVM3_RUEPO	tr|Q5LVM3|Q5LVM3_RUEPO	16	16	16		1	15	14	15	14	11	12	7	8	9	7	10	8	15	13	11	15	14	15	14	11	12
Transcriptional activator protein FnrL	SPO3531			1.55437	-1.01968		+	2.56054	-1.31868			2.02113	-1.13148			2.08679	-0.811967	0	0	0	0	tr|Q5LMN2|Q5LMN2_RUEPO	tr|Q5LMN2|Q5LMN2_RUEPO	15	15	15		1	10	9	9	12	11	13	9	12	7	12	7	9	9	8	10	10	9	9	12	11	13
Phosphate regulon sensor histidine kinase, putative	SPO1947	+	+	2.65769	-1.99731	+	+	2.13234	-3.98176			1.84871	-1.13182			1.20822	-0.956537	0	0	0	0	tr|Q5LS23|Q5LS23_RUEPO	tr|Q5LS23|Q5LS23_RUEPO	9	9	9		1	4	3	5	4	1	3	7	3	3	5	4	5	5	5	4	4	3	5	4	1	3
Aminotransferase, classes I and II	SPO3027		+	2.20122	-1.28595	+	+	2.60694	-2.07537			2.57841	-1.13511			1.03591	-0.657344	0	0	0	0	tr|Q5LP25|Q5LP25_RUEPO	tr|Q5LP25|Q5LP25_RUEPO	7	7	7		1	5	5	4	4	6	3	5	3	4	5	4	3	6	6	5	5	5	4	4	6	3
Kynureninase (EC 3.7.1.3) (L-kynurenine hydrolase)	SPO2824		+	2.20144	-1.36042	+	+	3.43435	-2.08117			2.52265	-1.13516			3.23269	-1.17433	0	0	0	0	tr|Q5LPM4|Q5LPM4_RUEPO	tr|Q5LPM4|Q5LPM4_RUEPO	14	14	14		1	3	5	7	8	8	7	7	6	10	6	5	7	10	9	7	3	5	7	8	8	7
Hydrolase, alpha/beta fold family	SPO1414			1.43253	-1.12883	+	+	2.10804	-2.00757			1.03256	-1.14033			1.10201	-1.12037	0	0	0	0	tr|Q5LTK0|Q5LTK0_RUEPO	tr|Q5LTK0|Q5LTK0_RUEPO	11	11	11		1	7	8	9	7	8	7	8	8	9	5	9	6	10	10	9	7	8	9	7	8	7
Sec-independent protein translocase protein TatA	SPO2683			1.55523	-1.10141	+	+	2.53355	-2.13787			1.17972	-1.14144			0.727993	-0.701567	0	0	0	0	tr|Q5LQ13|Q5LQ13_RUEPO	tr|Q5LQ13|Q5LQ13_RUEPO	6	6	6		1	5	4	5	5	6	5	4	4	3	5	5	4	6	6	6	5	4	5	5	6	5
Uncharacterized protein	SPO0295			0.0656262	0.121998		+	0.909553	-1.78535			0.45394	-1.14175			0.308244	-0.638589	0	0	0	0	tr|Q5LX85|Q5LX85_RUEPO	tr|Q5LX85|Q5LX85_RUEPO	3	3	3		1	2	3	2	2	1	2	3	1	2	2	2	0	1	2	2	2	3	2	2	1	2
Uncharacterized protein	SPO1983		+	1.93356	-1.56506	+	+	1.85381	-1.54143			1.20934	-1.14212			1.43293	-0.89835	0	0	0	0	tr|Q5LRY7|Q5LRY7_RUEPO	tr|Q5LRY7|Q5LRY7_RUEPO	10	10	10		1	5	5	4	6	7	6	6	5	6	6	5	7	8	5	5	5	5	4	6	7	6
Riboflavin biosynthesis protein RibD [Includes: Diaminohydroxyphosphoribosylaminopyrimidine deaminase (DRAP deaminase) (EC 3.5.4.26) (Riboflavin-specific deaminase); 5-amino-6-(5-phosphoribosylamino)uracil reductase (EC 1.1.1.193) (HTP reductase)]	SPO1754		+	1.61316	-1.30376	+	+	2.48533	-2.04108			1.57416	-1.14263			1.64905	-1.32306	0	0	0	0	tr|Q5LSL3|Q5LSL3_RUEPO	tr|Q5LSL3|Q5LSL3_RUEPO	13	13	13		1	10	9	9	9	11	10	10	8	10	3	9	11	11	8	9	10	9	9	9	11	10
Coenzyme A biosynthesis bifunctional protein CoaBC (EC 4.1.1.36) (EC 6.3.2.5) (DNA/pantothenate metabolism flavoprotein)	SPO0408	+	+	3.15318	-1.51685	+	+	3.22664	-1.75319			1.41743	-1.1435			1.81466	-0.801115	0	0	0	0	tr|Q5LWD4|Q5LWD4_RUEPO	tr|Q5LWD4|Q5LWD4_RUEPO	18	18	18		1	11	12	12	11	10	10	14	12	10	13	14	10	14	15	16	11	12	12	11	10	10
Sugar ABC transporter, periplasmic sugar-binding protein	SPO1839			0.211032	-0.22725	+	+	2.78984	-2.40502			1.34152	-1.14405			1.11665	-1.27723	0	0	0	0	tr|Q5LSC9|Q5LSC9_RUEPO	tr|Q5LSC9|Q5LSC9_RUEPO	8	8	8		1	7	7	7	6	6	7	5	6	6	5	5	7	7	8	7	7	7	7	6	6	7
Fumarylacetoacetate hydrolase family protein	SPO2435		+	1.8413	-1.5647	+	+	3.34198	-2.76403			1.42131	-1.14659			0.787936	-0.750897	0	0	0	0	tr|Q5LQQ3|Q5LQQ3_RUEPO	tr|Q5LQQ3|Q5LQQ3_RUEPO	8	8	8		1	6	7	6	7	7	7	6	7	7	5	6	8	8	7	7	6	7	6	7	7	7
Dihydroorotase (DHOase) (EC 3.5.2.3)	SPO2653		+	2.26457	-1.54413	+	+	3.21701	-2.29562			1.52174	-1.14738			1.41397	-1.23141	0	0	0	0	sp|Q5LQ43|PYRC_RUEPO	sp|Q5LQ43|PYRC_RUEPO	17	17	17		1	12	11	9	10	10	12	9	10	9	10	10	13	15	10	13	12	11	9	10	10	12
30S ribosomal protein S21	SPO0229			1.02895	-1.08503	+	+	2.33478	-2.67515			1.0265	-1.14811			0.517527	-0.527088	0	0	0	0	sp|Q5LX29|RS21_RUEPO	sp|Q5LX29|RS21_RUEPO	4	4	4		1	2	3	3	2	2	1	3	3	2	3	3	3	2	1	3	2	3	3	2	2	1
Transcriptional regulator, AraC family	SPO1002		+	1.10287	-1.34151	+	+	1.65949	-2.56246			0.935801	-1.1492			0.889101	-1.14957	0	0	0	0	tr|Q5LUQ1|Q5LUQ1_RUEPO	tr|Q5LUQ1|Q5LUQ1_RUEPO	5	5	5		1	3	4	2	1	0	2	5	4	3	3	3	3	3	3	5	3	4	2	1	0	2
Nitrogen assimilation regulatory protein NtrX	SPO2085			1.91808	-1.04323	+	+	3.30226	-2.1977			1.99049	-1.14955			1.41306	-1.08308	0	0	0	0	tr|Q5LRP0|Q5LRP0_RUEPO	tr|Q5LRP0|Q5LRP0_RUEPO	20	20	20		1	15	14	16	15	14	16	14	14	14	14	12	17	16	16	15	15	14	16	15	14	16
3-methylmercaptopropionyl-CoA dehydrogenase (EC 1.3.8.-)	SPO3804	+	+	2.18344	-1.69413	+	+	2.504	-1.90342			1.55199	-1.15059			1.30281	-1.13683	0	0	0	0	sp|Q5LLW7|DMDC_RUEPO	sp|Q5LLW7|DMDC_RUEPO	24	24	24		1	16	15	13	18	17	19	18	17	14	12	16	20	20	21	19	16	15	13	18	17	19
Non-ribosomal peptide synthetase	SPO0847			2.20765	-1.08298	+	+	3.12861	-1.90731			2.40171	-1.15178			1.69933	-1.25831	0	0	0	0	tr|Q5LV55|Q5LV55_RUEPO	tr|Q5LV55|Q5LV55_RUEPO	32	32	32		1	24	15	16	15	13	23	13	12	15	7	14	16	21	18	22	24	15	16	15	13	23
50S ribosomal protein L21	SPO1990		+	2.06072	-1.15624	+	+	2.78337	-2.18342			1.56731	-1.15185			0.85766	-0.626857	0	0	0	0	sp|Q5LRY0|RL21_RUEPO	sp|Q5LRY0|RL21_RUEPO	16	16	16		1	15	14	14	12	13	13	13	14	13	13	13	15	14	15	16	15	14	14	12	13	13
Metallo-beta-lactamase family protein	SPO3036			2.12986	-1.00992	+	+	3.07906	-1.37331			1.85519	-1.15395		+	1.67371	-1.45227	0	0	0	0	tr|Q5LP16|Q5LP16_RUEPO	tr|Q5LP16|Q5LP16_RUEPO	34	34	34		1	27	28	27	30	28	31	29	25	25	21	24	26	29	27	28	27	28	27	30	28	31
Carbonic anhydrase (EC 4.2.1.1) (Carbonate dehydratase)	SPO3715		+	2.29341	-1.52555	+	+	2.43137	-1.90619			1.36498	-1.15571			1.78136	-1.21389	0	0	0	0	tr|Q5LM49|Q5LM49_RUEPO	tr|Q5LM49|Q5LM49_RUEPO	17	17	17		1	11	10	10	14	13	13	13	13	15	10	11	12	12	10	12	11	10	10	14	13	13
AMP nucleosidase (EC 3.2.2.4)	SPO3745		+	1.94601	-1.34757	+	+	2.05698	-1.64167			1.43178	-1.15644			0.936215	-0.946304	0	0	0	0	tr|Q5LM19|Q5LM19_RUEPO	tr|Q5LM19|Q5LM19_RUEPO	19	19	19		1	14	13	10	14	13	12	11	5	9	9	11	12	14	13	14	14	13	10	14	13	12
Transcriptional regulator, GntR family	SPO0762		+	1.75665	-1.64818	+	+	2.02793	-1.77762			1.35163	-1.15739			0.753233	-0.904596	0	0	0	0	tr|Q5LVE0|Q5LVE0_RUEPO	tr|Q5LVE0|Q5LVE0_RUEPO	6	6	6		1	2	2	3	3	2	3	2	2	3	3	4	5	3	5	5	2	2	3	3	2	3
GTP 3',8-cyclase (EC 4.1.99.22) (Molybdenum cofactor biosynthesis protein A)	SPO2799			1.32929	-1.0463	+	+	2.0562	-1.90236			1.11958	-1.15889			1.07817	-1.2422	0	0	0	0	tr|Q5LPP9|Q5LPP9_RUEPO	tr|Q5LPP9|Q5LPP9_RUEPO	16	16	16		1	9	8	10	7	7	9	10	8	9	4	7	9	14	13	14	9	8	10	7	7	9
Transcriptional regulator, GntR family	SPO1553		+	1.38399	-1.6432	+	+	4.80225	-2.46268			1.39215	-1.16064			1.18873	-1.04846	0	0	0	0	tr|Q5LT61|Q5LT61_RUEPO	tr|Q5LT61|Q5LT61_RUEPO	6	6	6		1	3	3	3	2	4	3	3	4	3	3	2	3	2	3	2	3	3	3	2	4	3
Aminotransferase (EC 2.6.1.-)	SPO1264			1.71964	-1.12074	+	+	3.06597	-2.34771			1.59624	-1.16217			1.64965	-1.20884	0	0	0	0	tr|Q5LTZ6|Q5LTZ6_RUEPO	tr|Q5LTZ6|Q5LTZ6_RUEPO	17	17	17		1	11	13	13	14	11	11	10	13	12	12	10	11	14	12	14	11	13	13	14	11	11
Elongation factor Tu (EF-Tu)	SPO3498		+	2.62498	-1.34275	+	+	3.50744	-2.23768			1.88334	-1.1626			2.06189	-0.86933	0	0	0	0	sp|Q5LMR5|EFTU_RUEPO	sp|Q5LMR5|EFTU_RUEPO	46	46	46		1	42	43	42	39	36	39	45	41	39	40	41	40	40	38	42	42	43	42	39	36	39
3-oxoacyl-[acyl-carrier-protein] synthase 2 (EC 2.3.1.179)	SPO2271		+	3.02865	-1.14583	+	+	3.62846	-1.81665			1.90787	-1.16272			1.57198	-0.766752	0	0	0	0	tr|Q5LR60|Q5LR60_RUEPO	tr|Q5LR60|Q5LR60_RUEPO	21	21	21		1	18	18	18	19	17	17	16	16	17	17	16	17	16	18	18	18	18	18	19	17	17
Uncharacterized protein	SPO1693		+	2.27709	-1.24967	+	+	3.0238	-2.07501			1.63679	-1.1649			2.09695	-1.07438	0	0	0	0	tr|Q5LSS3|Q5LSS3_RUEPO	tr|Q5LSS3|Q5LSS3_RUEPO	18	18	18		1	13	12	13	13	13	12	14	14	12	15	12	11	13	14	15	13	12	13	13	13	12
Gamma-glutamyl phosphate reductase (GPR) (EC 1.2.1.41) (Glutamate-5-semialdehyde dehydrogenase) (Glutamyl-gamma-semialdehyde dehydrogenase) (GSA dehydrogenase)	SPO1984		+	2.5776	-1.48613	+	+	2.8736	-1.78776			1.50764	-1.17007			1.21723	-0.989442	0	0	0	0	sp|Q5LRY6|PROA_RUEPO	sp|Q5LRY6|PROA_RUEPO	25	25	25		1	11	15	14	19	16	18	21	18	15	14	17	18	19	22	19	11	15	14	19	16	18
Branched-chain-amino-acid aminotransferase (BCAT) (EC 2.6.1.42)	SPO0253			1.27321	-1.07846	+	+	2.50437	-2.2794			1.30602	-1.17028			0.898983	-0.951278	0	0	0	0	tr|Q5LX36|Q5LX36_RUEPO	tr|Q5LX36|Q5LX36_RUEPO	15	15	15		1	9	10	12	8	12	11	9	8	10	9	11	11	11	11	11	9	10	12	8	12	11
Uncharacterized protein	SPO0138			0.752132	-0.833416			1.1841	-0.789685			1.16142	-1.1706			0.928811	-0.611659	0	0	0	0	tr|Q5LWS9|Q5LWS9_RUEPO	tr|Q5LWS9|Q5LWS9_RUEPO	7	7	7		1	4	2	3	2	2	2	2	0	2	4	3	3	4	4	3	4	2	3	2	2	2
Uncharacterized protein	SPO2769			0.672359	-0.597696	+	+	1.61878	-2.34083			1.25996	-1.17332			0.635075	-0.823297	0	0	0	0	tr|Q5LPT0|Q5LPT0_RUEPO	tr|Q5LPT0|Q5LPT0_RUEPO	6	6	6		1	4	2	4	3	1	4	3	4	2	1	3	3	3	5	4	4	2	4	3	1	4
Uncharacterized protein	SPO1290		+	1.23933	-1.31386	+	+	1.40328	-2.90207			1.06294	-1.17511	+	+	1.30471	-2.20739	0	0	0	0	tr|Q5LTX0|Q5LTX0_RUEPO	tr|Q5LTX0|Q5LTX0_RUEPO	8	8	8		1	3	4	3	3	1	3	3	4	4	4	4	2	6	6	4	3	4	3	3	1	3
50S ribosomal protein L10	SPO3510		+	2.36316	-1.2836	+	+	2.98907	-2.07502			2.62488	-1.1754			1.9143	-0.660401	0	0	0	0	sp|Q5LMQ3|RL10_RUEPO	sp|Q5LMQ3|RL10_RUEPO	6	6	6		1	3	4	4	4	3	4	3	2	2	3	3	3	5	4	4	3	4	4	4	3	4
Imidazoleglycerol-phosphate dehydratase (IGPD) (EC 4.2.1.19)	SPO1163		+	0.979949	-1.37985	+	+	1.43311	-2.17359			0.559777	-1.17586			0.233762	-0.160597	0	0	0	0	sp|Q5LU92|HIS7_RUEPO	sp|Q5LU92|HIS7_RUEPO	4	4	4		1	2	2	2	2	2	3	3	1	1	2	4	3	2	3	3	2	2	2	2	2	3
Phosphoribosylformylglycinamidine synthase subunit PurL (FGAM synthase) (EC 6.3.5.3) (Formylglycinamide ribonucleotide amidotransferase subunit II) (FGAR amidotransferase II) (FGAR-AT II) (Glutamine amidotransferase PurL) (Phosphoribosylformylglycinamidine synthase subunit II)	SPO1870		+	2.37339	-1.37628	+	+	3.40181	-2.42974			2.1378	-1.17746			2.21508	-1.0029	0	0	0	0	sp|Q5LS98|PURL_RUEPO	sp|Q5LS98|PURL_RUEPO	22	22	22		1	15	11	16	14	14	14	13	12	13	12	11	14	15	17	16	15	11	16	14	14	14
Arginine--tRNA ligase (EC 6.1.1.19) (Arginyl-tRNA synthetase) (ArgRS)	SPO2504	+	+	2.77477	-1.64509	+	+	3.59698	-2.01857			2.09178	-1.17979			1.50342	-0.967124	0	0	0	0	sp|Q5LQI6|SYR_RUEPO	sp|Q5LQI6|SYR_RUEPO	42	42	42		1	28	29	31	31	32	31	35	30	33	29	29	32	33	30	31	28	29	31	31	32	31
Uncharacterized protein	SPO3566			1.71113	-1.07127	+	+	2.84632	-2.1798			1.46581	-1.18106			1.23243	-0.798279	0	0	0	0	tr|Q5LMJ7|Q5LMJ7_RUEPO	tr|Q5LMJ7|Q5LMJ7_RUEPO	23	23	23		1	16	16	18	14	16	17	17	14	14	18	18	19	19	18	20	16	16	18	14	16	17
ABC transporter, permease protein	SPO0053		+	1.11818	-1.71128	+	+	2.28404	-2.56379			1.13647	-1.18172			1.1354	-1.08907	0	0	0	0	tr|Q5LWK4|Q5LWK4_RUEPO	tr|Q5LWK4|Q5LWK4_RUEPO	3	3	3		1	0	1	0	0	0	1	2	2	2	1	1	2	3	2	2	0	1	0	0	0	1
Ribosomal RNA small subunit methyltransferase B, putative	SPO3376		+	1.65028	-1.32301	+	+	2.70462	-2.80707			1.51498	-1.18368			1.72834	-0.919592	0	0	0	0	tr|Q5LN36|Q5LN36_RUEPO	tr|Q5LN36|Q5LN36_RUEPO	9	9	9		1	3	3	5	3	5	3	4	8	3	5	4	5	6	6	6	3	3	5	3	5	3
ABC transporter, ATP-binding protein	SPO2446		+	2.30495	-1.56667	+	+	2.2838	-2.34048			1.48685	-1.185		+	2.10453	-1.72237	0	0	0	0	tr|Q5LQP2|Q5LQP2_RUEPO	tr|Q5LQP2|Q5LQP2_RUEPO	15	15	15		1	6	6	9	6	4	5	6	8	6	4	6	4	12	10	12	6	6	9	6	4	5
L-threonine aldolase, low-specificity, putative	SPO3156		+	1.55874	-1.38201	+	+	2.39672	-2.37052			1.0679	-1.18506			1.10774	-1.07277	0	0	0	0	tr|Q5LNP7|Q5LNP7_RUEPO	tr|Q5LNP7|Q5LNP7_RUEPO	10	10	10		1	9	8	8	8	9	9	8	8	8	9	8	9	10	10	10	9	8	8	8	9	9
Amidohydrolase family protein	SPO2810			0.755034	-0.777554	+	+	2.13094	-2.42536			1.29529	-1.18531			0.848159	-0.875353	0	0	0	0	tr|Q5LPN8|Q5LPN8_RUEPO	tr|Q5LPN8|Q5LPN8_RUEPO	8	8	8		1	6	7	6	2	3	3	4	6	3	5	6	6	5	6	7	6	7	6	2	3	3
2-dehydro-3-deoxyphosphooctonate aldolase (EC 2.5.1.55) (3-deoxy-D-manno-octulosonic acid 8-phosphate synthase) (KDO-8-phosphate synthase) (KDO 8-P synthase) (KDOPS) (Phospho-2-dehydro-3-deoxyoctonate aldolase)	SPO0947			1.56013	-1.04987	+	+	2.68772	-2.02627			1.32757	-1.18596			0.90672	-0.925528	0	0	0	0	tr|Q5LUV5|Q5LUV5_RUEPO	tr|Q5LUV5|Q5LUV5_RUEPO	14	14	14		1	8	10	10	8	10	8	10	10	9	8	9	9	9	12	11	8	10	10	8	10	8
Purine nucleoside phosphorylase DeoD-type (PNP) (EC 2.4.2.1)	SPO0366			1.73658	-0.99211	+	+	2.74404	-2.0613			1.18376	-1.18811			0.412727	-1.30576	0	0	0	0	tr|Q5LXG0|Q5LXG0_RUEPO	tr|Q5LXG0|Q5LXG0_RUEPO	8	8	8		1	6	4	5	3	5	5	5	3	3	2	4	6	4	4	4	6	4	5	3	5	5
CoA-binding domain protein	SPO1153	+	+	2.56116	-2.35884	+	+	1.79406	-3.04084			0.436938	-1.18971			0.038403	0.039615	0	0	0	0	tr|Q5LUA2|Q5LUA2_RUEPO	tr|Q5LUA2|Q5LUA2_RUEPO	5	5	5		1	2	2	3	2	2	4	5	5	3	5	4	5	4	4	4	2	2	3	2	2	4
Nicotinate phosphoribosyltransferase (NAPRTase) (EC 6.3.4.21)	SPO0095		+	1.96672	-1.27194	+	+	2.93505	-2.12644			1.90798	-1.1939			1.59364	-0.881238	0	0	0	0	tr|Q5LWQ2|Q5LWQ2_RUEPO	tr|Q5LWQ2|Q5LWQ2_RUEPO	18	18	18		1	11	10	11	16	12	14	11	12	10	10	9	12	14	14	16	11	10	11	16	12	14
ATP synthase subunit b (ATP synthase F(0) sector subunit b) (ATPase subunit I) (F-type ATPase subunit b) (F-ATPase subunit b)	SPO3233	+	+	1.96521	-1.77026	+	+	2.51814	-2.22927			1.09149	-1.1943			1.17039	-1.00568	0	0	0	0	sp|Q5LNH2|ATPF_RUEPO	sp|Q5LNH2|ATPF_RUEPO	25	25	25		1	16	17	18	14	16	15	14	18	14	16	17	18	24	20	22	16	17	18	14	16	15
Peptide/opine/nickel uptake family ABC transporter, periplasmic substrate-binding protein	SPO0101			1.0876	-0.448732	+	+	3.2047	-1.92073			2.45767	-1.19821			1.57982	-1.05916	0	0	0	0	tr|Q5LWP6|Q5LWP6_RUEPO	tr|Q5LWP6|Q5LWP6_RUEPO	14	14	14		1	11	11	9	10	10	9	9	6	9	10	7	8	11	11	10	11	11	9	10	10	9
Uncharacterized protein	SPO1274		+	1.37523	-1.23957	+	+	2.24966	-1.84254			0.928514	-1.19846			1.401	-1.3998	0	0	0	0	tr|Q5LTY6|Q5LTY6_RUEPO	tr|Q5LTY6|Q5LTY6_RUEPO	6	6	6		1	2	2	3	3	2	4	2	2	3	2	1	2	3	4	4	2	2	3	3	2	4
50S ribosomal protein L3	SPO3825			1.78789	-1.13008	+	+	2.75428	-2.04208			1.51452	-1.19846			1.14791	-0.779015	0	0	0	0	sp|Q5LLU6|RL3_RUEPO	sp|Q5LLU6|RL3_RUEPO	30	30	30		1	24	27	27	24	21	22	23	27	23	28	27	26	24	25	28	24	27	27	24	21	22
Uncharacterized protein	SPO1271			1.97206	-1.01306	+	+	2.79628	-2.34869			1.75849	-1.20187			1.72758	-0.889418	0	0	0	0	tr|Q5LTY9|Q5LTY9_RUEPO	tr|Q5LTY9|Q5LTY9_RUEPO	19	19	19		1	15	13	17	11	8	13	12	11	11	10	12	12	16	13	13	15	13	17	11	8	13
Sulfonate ABC transporter, periplasmic sulfonate-binding protein	SPO3620			0.271949	-0.307781	+	+	2.70675	-2.92453			1.19252	-1.20229			1.08715	-1.16785	0	0	0	0	tr|Q5LME3|Q5LME3_RUEPO	tr|Q5LME3|Q5LME3_RUEPO	14	14	14		1	13	13	14	9	10	9	11	8	8	10	10	12	13	12	14	13	13	14	9	10	9
FeS assembly ATPase SufC	SPO2018		+	1.60463	-1.48516	+	+	2.25065	-2.00678			1.20336	-1.20341			0.829537	-0.958169	0	0	0	0	tr|Q5LRV5|Q5LRV5_RUEPO	tr|Q5LRV5|Q5LRV5_RUEPO	24	24	24		1	16	21	19	18	17	18	18	17	15	18	17	19	19	19	19	16	21	19	18	17	18
Acetolactate synthase, small subunit (EC 2.2.1.6)	SPO2579	+	+	1.94212	-1.97865	+	+	2.32016	-2.11045			1.31983	-1.20434			1.26757	-1.29283	0	0	0	0	tr|Q5LQB4|Q5LQB4_RUEPO	tr|Q5LQB4|Q5LQB4_RUEPO	14	14	14		1	11	11	10	12	11	13	13	13	14	12	12	13	11	13	13	11	11	10	12	11	13
Uncharacterized protein	PO3498a		+	2.18804	-1.59783	+	+	2.13535	-2.26328			1.19218	-1.20472			0.84272	-0.818276	0	0	0	0	tr|V5UYY2|V5UYY2_RUEPO	tr|V5UYY2|V5UYY2_RUEPO	5	5	5		1	3	4	4	4	4	4	4	4	3	4	4	4	4	5	4	3	4	4	4	4	4
Glycosyl transferase, group 2 family protein	SPO2651			1.1932	-0.796953	+	+	3.00398	-1.79175			1.69252	-1.20646			2.2474	-1.22255	0	0	0	0	tr|Q5LQ45|Q5LQ45_RUEPO	tr|Q5LQ45|Q5LQ45_RUEPO	10	10	10		1	4	3	7	5	6	6	6	5	4	4	3	4	10	6	9	4	3	7	5	6	6
Uncharacterized protein	SPO0230			1.30757	-1.11519	+	+	2.52656	-2.31526			1.13113	-1.20741		+	1.78159	-1.44452	0	0	0	0	tr|Q5LX28|Q5LX28_RUEPO	tr|Q5LX28|Q5LX28_RUEPO	7	7	7		1	4	5	5	5	6	6	5	5	5	2	5	5	5	5	5	4	5	5	5	6	6
Tyrosine--tRNA ligase (EC 6.1.1.1) (Tyrosyl-tRNA synthetase) (TyrRS)	SPO2484		+	1.9981	-1.55439	+	+	2.7764	-2.25239			1.61258	-1.20823			1.79656	-1.23424	0	0	0	0	sp|Q5LQK5|SYY_RUEPO	sp|Q5LQK5|SYY_RUEPO	19	19	19		1	17	16	16	15	14	16	18	15	14	14	16	17	19	18	19	17	16	16	15	14	16
Uncharacterized protein	SPO1923		+	2.01851	-1.43368	+	+	3.39185	-2.50807			1.34587	-1.20835			1.40608	-1.11663	0	0	0	0	tr|Q5LS47|Q5LS47_RUEPO	tr|Q5LS47|Q5LS47_RUEPO	7	7	7		1	5	6	5	4	4	6	6	4	4	4	6	4	3	6	4	5	6	5	4	4	6
Transcriptional regulator, LysR family	SPO2202			1.37771	-1.2081	+	+	2.92839	-2.80097			1.1037	-1.20848			1.04645	-0.981729	0	0	0	0	tr|Q5LRC7|Q5LRC7_RUEPO	tr|Q5LRC7|Q5LRC7_RUEPO	13	13	13		1	8	9	8	5	7	7	8	7	6	7	9	8	7	9	8	8	9	8	5	7	7
Phosphopantetheine adenylyltransferase (EC 2.7.7.3) (Dephospho-CoA pyrophosphorylase) (Pantetheine-phosphate adenylyltransferase) (PPAT)	SPO2200			1.72611	-1.14558	+	+	3.20748	-2.05111			1.55376	-1.20881			1.71141	-0.757172	0	0	0	0	sp|Q5LRC9|COAD_RUEPO	sp|Q5LRC9|COAD_RUEPO	10	10	10		1	8	6	9	7	6	9	7	8	8	7	9	9	9	7	8	8	6	9	7	6	9
Sensor histidine kinase (EC 2.7.3.-)	SPO0541			1.20757	-1.16534	+	+	2.91813	-2.25989			1.41306	-1.20932			1.59681	-1.27733	0	0	0	0	tr|Q5LW02|Q5LW02_RUEPO	tr|Q5LW02|Q5LW02_RUEPO	9	9	9		1	3	3	4	3	2	3	4	4	3	3	2	4	4	5	5	3	3	4	3	2	3
UvrABC system protein C (Protein UvrC) (Excinuclease ABC subunit C)	SPO3637			1.14053	-0.616559	+	+	2.73019	-1.99797			1.99356	-1.20965			1.71004	-0.998493	0	0	0	0	sp|Q5LMC7|UVRC_RUEPO	sp|Q5LMC7|UVRC_RUEPO	9	9	9		1	3	2	2	1	2	4	3	2	3	3	5	3	4	5	5	3	2	2	1	2	4
O-acetylhomoserine aminocarboxypropyltransferase (EC 2.5.1.49)	SPO1431		+	3.0632	-1.35253	+	+	3.5949	-2.10467		+	2.52236	-1.21041			1.72607	-1.15621	0	0	0	0	tr|Q5LTI3|Q5LTI3_RUEPO	tr|Q5LTI3|Q5LTI3_RUEPO	26	26	26		1	21	23	22	22	21	21	23	22	21	22	22	22	22	22	23	21	23	22	22	21	21
Aromatic amino acid aminotransferase (EC 2.6.1.57)	SPO3720		+	2.27735	-1.39142	+	+	3.12771	-2.11331			1.94665	-1.21066			2.05779	-1.23861	0	0	0	0	tr|Q5LM44|Q5LM44_RUEPO	tr|Q5LM44|Q5LM44_RUEPO	36	36	36		1	27	27	29	30	28	27	29	25	29	25	25	27	28	28	27	27	27	29	30	28	27
N5-carboxyaminoimidazole ribonucleotide synthase (N5-CAIR synthase) (EC 6.3.4.18) (5-(carboxyamino)imidazole ribonucleotide synthetase)	SPO0892		+	1.64343	-1.46132	+	+	3.51345	-2.07581			0.769722	-1.21138			0.796392	-0.964468	0	0	0	0	tr|Q5LV10|Q5LV10_RUEPO	tr|Q5LV10|Q5LV10_RUEPO	10	10	10		1	4	3	5	5	4	4	5	7	5	7	7	6	9	6	6	4	3	5	5	4	4
Amidase family protein	SPO2938		+	1.79045	-1.17343	+	+	2.72085	-1.82412			1.6737	-1.21346			1.31755	-1.34798	0	0	0	0	tr|Q5LPB0|Q5LPB0_RUEPO	tr|Q5LPB0|Q5LPB0_RUEPO	23	23	23		1	14	17	16	17	15	17	16	17	18	14	15	13	16	13	18	14	17	16	17	15	17
Alanine--tRNA ligase (EC 6.1.1.7) (Alanyl-tRNA synthetase) (AlaRS)	SPO2033			1.62399	-0.760455	+	+	2.98291	-2.01788			1.5558	-1.21364			1.47539	-0.970015	0	0	0	0	sp|Q5LRU1|SYA_RUEPO	sp|Q5LRU1|SYA_RUEPO	68	68	68		1	58	53	58	56	51	56	53	52	50	48	49	52	57	56	55	58	53	58	56	51	56
Carbamoyl-phosphate synthase large chain (EC 6.3.5.5) (Carbamoyl-phosphate synthetase ammonia chain)	SPO0923		+	3.02772	-1.50264	+	+	3.81821	-2.21632			2.11915	-1.21418		+	2.16213	-1.4399	0	0	0	0	tr|Q5LUX9|Q5LUX9_RUEPO	tr|Q5LUX9|Q5LUX9_RUEPO	69	69	69		1	46	46	53	50	50	52	50	49	48	45	46	47	56	53	58	46	46	53	50	50	52
Oxidoreductase, Gfo/Idh/MocA family	SPO0852			1.36032	-1.09524	+	+	3.35675	-2.08258			2.07536	-1.21421			1.92271	-1.02397	0	0	0	0	tr|Q5LV50|Q5LV50_RUEPO	tr|Q5LV50|Q5LV50_RUEPO	14	14	14		1	3	5	3	5	4	5	4	5	3	3	3	2	9	10	8	3	5	3	5	4	5
3-isopropylmalate dehydratase large subunit (EC 4.2.1.33) (Alpha-IPM isomerase) (IPMI) (Isopropylmalate isomerase)	SPO0216			0.749281	-0.583982	+	+	2.42611	-2.33847			1.38884	-1.21482			1.03989	-1.09999	0	0	0	0	sp|Q5LX06|LEUC_RUEPO	sp|Q5LX06|LEUC_RUEPO	23	23	23		1	17	18	20	15	12	18	16	16	15	16	16	16	16	16	18	17	18	20	15	12	18
Elongation factor 4 (EF-4) (EC 3.6.5.n1) (Ribosomal back-translocase LepA)	SPO0983		+	2.30277	-1.18919	+	+	3.23421	-2.16482		+	2.35843	-1.2155			1.79908	-1.0279	0	0	0	0	sp|Q5LUS0|LEPA_RUEPO	sp|Q5LUS0|LEPA_RUEPO	16	16	16		1	11	10	9	8	8	10	11	11	9	11	9	9	12	11	11	11	10	9	8	8	10
Uncharacterized protein	SPO0555		+	2.21513	-1.49686	+	+	2.38716	-2.0854			1.44146	-1.21735			1.1852	-0.587413	0	0	0	0	tr|Q5LVY9|Q5LVY9_RUEPO	tr|Q5LVY9|Q5LVY9_RUEPO	9	9	9		1	5	6	5	4	4	2	5	7	4	8	5	4	6	5	6	5	6	5	4	4	2
ErfK/YbiS/YcfS/YnhG family protein/Tat domain protein	SPO0075		+	1.47948	-1.40426	+	+	2.73842	-2.33649			1.22025	-1.21805			0.59059	-0.791763	0	0	0	0	tr|Q5LWL8|Q5LWL8_RUEPO	tr|Q5LWL8|Q5LWL8_RUEPO	11	11	11		1	9	8	9	8	7	8	7	9	9	7	10	11	8	9	10	9	8	9	8	7	8
Probable cytosol aminopeptidase (EC 3.4.11.1) (Leucine aminopeptidase) (LAP) (EC 3.4.11.10) (Leucyl aminopeptidase)	SPO2453			2.07834	-1.11889	+	+	2.60285	-1.61356			1.60246	-1.21957		+	2.0225	-1.43631	0	0	0	0	tr|Q5LQN5|Q5LQN5_RUEPO	tr|Q5LQN5|Q5LQN5_RUEPO	30	30	30		1	25	26	28	26	28	27	24	25	23	23	21	21	27	25	25	25	26	28	26	28	27
Pyridine nucleotide-disulfide oxidoreductase family protein	SPO3737		+	1.58196	-1.22791	+	+	3.1653	-2.06452			1.44485	-1.21986			1.7235	-0.965351	0	0	0	0	tr|Q5LM27|Q5LM27_RUEPO	tr|Q5LM27|Q5LM27_RUEPO	16	16	16		1	11	13	14	11	11	13	11	11	10	12	13	10	12	12	13	11	13	14	11	11	13
Isobutyryl-CoA dehydrogenase	SPO0693		+	2.31318	-1.15726	+	+	3.37967	-2.7373			2.16376	-1.22151			1.16809	-1.17991	0	0	0	0	tr|Q5LVK7|Q5LVK7_RUEPO	tr|Q5LVK7|Q5LVK7_RUEPO	27	27	27		1	20	20	22	17	15	16	21	16	17	15	19	22	24	23	22	20	20	22	17	15	16
Aminotransferase, classes I and II	SPO3220		+	1.99394	-1.15671	+	+	2.63141	-1.86457			1.5745	-1.22323			1.35538	-1.07031	0	0	0	0	tr|Q5LNI4|Q5LNI4_RUEPO	tr|Q5LNI4|Q5LNI4_RUEPO	23	23	23		1	17	16	16	18	16	18	19	18	16	14	14	18	17	16	17	17	16	16	18	16	18
Fumarylacetoacetase (EC 3.7.1.2)	SPO0685			2.20697	-0.897114	+	+	3.9769	-1.86076		+	2.83778	-1.22404			2.28359	-1.08982	0	0	0	0	tr|Q5LVL5|Q5LVL5_RUEPO	tr|Q5LVL5|Q5LVL5_RUEPO	11	11	11		1	6	8	7	6	5	9	7	9	7	8	7	7	8	9	6	6	8	7	6	5	9
Glycine--tRNA ligase beta subunit (EC 6.1.1.14) (Glycyl-tRNA synthetase beta subunit) (GlyRS)	SPO1358		+	2.35435	-1.33413	+	+	3.37459	-2.20058			1.91505	-1.22909			1.79756	-0.843442	0	0	0	0	tr|Q5LTQ5|Q5LTQ5_RUEPO	tr|Q5LTQ5|Q5LTQ5_RUEPO	34	34	34		1	23	24	25	23	24	25	22	23	22	22	21	21	28	23	25	23	24	25	23	24	25
Cell division protein FtsZ	SPO1204			0.919567	-0.398439	+	+	4.3869	-2.30931			1.73323	-1.23172			1.76145	-0.79346	0	0	0	0	tr|Q5LU54|Q5LU54_RUEPO	tr|Q5LU54|Q5LU54_RUEPO	32	32	32		1	29	29	29	25	24	26	27	28	27	28	25	27	27	26	29	29	29	29	25	24	26
Peptidase, M16 family	SPO3070		+	2.58662	-1.28323	+	+	3.8712	-2.81345		+	2.39923	-1.23388			0.80541	-0.687618	0	0	0	0	tr|Q5LNY3|Q5LNY3_RUEPO	tr|Q5LNY3|Q5LNY3_RUEPO	14	14	14		1	9	8	9	4	7	6	8	10	9	7	7	10	10	11	10	9	8	9	4	7	6
Helicase, putative	SPO1417			1.83808	-1.02271	+	+	3.8744	-1.93147			1.85921	-1.23504			1.97287	-0.881901	0	0	0	0	tr|Q5LTJ7|Q5LTJ7_RUEPO	tr|Q5LTJ7|Q5LTJ7_RUEPO	30	30	30		1	23	25	24	24	20	24	25	22	18	22	22	24	22	20	26	23	25	24	24	20	24
Integration host factor subunit alpha (IHF-alpha)	SPO2495			0.811727	-0.824401	+	+	2.17126	-2.6213			0.990104	-1.23619			0.498056	-0.527338	0	0	0	0	sp|Q5LQJ4|IHFA_RUEPO	sp|Q5LQJ4|IHFA_RUEPO	7	7	7		1	7	6	6	5	5	6	5	6	4	6	6	6	5	5	7	7	6	6	5	5	6
AhpC/TSA family protein	SPO2228		+	1.23111	-1.26721	+	+	2.49125	-2.92062			0.824038	-1.23621			1.20363	-1.05518	0	0	0	0	tr|Q5LRA1|Q5LRA1_RUEPO	tr|Q5LRA1|Q5LRA1_RUEPO	10	10	10		1	4	8	6	7	6	6	7	5	8	5	8	7	8	10	8	4	8	6	7	6	6
Gamma-glutamyltranspeptidase (EC 2.3.2.2)	SPO0633		+	2.06089	-1.57891	+	+	2.90202	-1.82014			1.59245	-1.23747			1.32763	-0.848398	0	0	0	0	tr|Q5LVR7|Q5LVR7_RUEPO	tr|Q5LVR7|Q5LVR7_RUEPO	23	23	23		1	18	18	17	21	17	18	20	20	15	18	20	17	18	19	20	18	18	17	21	17	18
ABC transporter, ATP binding/permease protein	SPO3005		+	2.12281	-1.54502	+	+	2.66048	-2.2689			1.51457	-1.23916			1.23579	-1.07825	0	0	0	0	tr|Q5LP45|Q5LP45_RUEPO	tr|Q5LP45|Q5LP45_RUEPO	18	18	18		1	10	9	12	13	9	11	13	13	10	11	8	8	12	13	12	10	9	12	13	9	11
Lipoprotein, putative	SPO2166		+	2.05068	-1.40198	+	+	2.90271	-2.43529			1.44092	-1.24179			1.1601	-0.838343	0	0	0	0	tr|Q5LRG2|Q5LRG2_RUEPO	tr|Q5LRG2|Q5LRG2_RUEPO	7	7	7		1	7	6	6	6	5	5	6	7	6	6	5	7	5	5	6	7	6	6	6	5	5
Glutamate--tRNA ligase 2 (EC 6.1.1.17) (Glutamyl-tRNA synthetase 2) (GluRS 2)	SPO2156		+	2.26925	-1.54568	+	+	3.52357	-2.59313			1.79799	-1.24186			1.34887	-0.920355	0	0	0	0	sp|Q5LRH2|SYE2_RUEPO	sp|Q5LRH2|SYE2_RUEPO	18	18	18		1	14	14	14	13	14	13	15	13	10	13	14	13	16	14	16	14	14	14	13	14	13
Pyridoxal-phosphate dependent enzyme	SPO1921		+	2.32975	-1.49575	+	+	3.07833	-2.29942			1.86945	-1.24278			1.51811	-1.04996	0	0	0	0	tr|Q5LS49|Q5LS49_RUEPO	tr|Q5LS49|Q5LS49_RUEPO	26	26	26		1	17	16	21	19	21	19	20	18	19	19	19	19	19	21	21	17	16	21	19	21	19
Uncharacterized protein	PO2973a		+	1.54041	-1.54368	+	+	1.69712	-1.70321			1.2424	-1.24719			0.489082	-0.709792	0	0	0	0	tr|V5V0K9|V5V0K9_RUEPO	tr|V5V0K9|V5V0K9_RUEPO	13	13	13		1	7	9	10	9	10	10	9	10	8	10	9	10	10	7	9	7	9	10	9	10	10
Iron ABC transporter, ATP-binding protein, putative	SPO2689	+	+	2.61832	-1.80925	+	+	3.06365	-2.27761			1.48257	-1.24849			1.79922	-1.06226	0	0	0	0	tr|Q5LQ07|Q5LQ07_RUEPO	tr|Q5LQ07|Q5LQ07_RUEPO	23	23	23		1	12	15	19	14	15	16	13	15	12	12	15	12	15	14	15	12	15	19	14	15	16
10 kDa chaperonin (GroES protein) (Protein Cpn10)	SPO0886		+	1.72158	-1.17782	+	+	2.96256	-2.58277			1.84103	-1.25204			0.373025	-0.520348	0	0	0	0	sp|Q5LV16|CH10_RUEPO	sp|Q5LV16|CH10_RUEPO	10	10	10		1	9	9	9	8	9	9	9	9	9	9	9	10	10	9	9	9	9	9	8	9	9
UPF0145 protein SPO2021	SPO2021		+	1.52713	-1.71317	+	+	2.31909	-1.99212			1.61167	-1.25385			0.81727	-0.688885	0	0	0	0	sp|Q5LRV2|Y2021_RUEPO	sp|Q5LRV2|Y2021_RUEPO	6	6	6		1	3	3	4	4	3	4	5	4	5	5	5	4	4	5	6	3	3	4	4	3	4
Uncharacterized protein	SPO2646		+	1.38583	-1.72409	+	+	2.02182	-1.96964			0.924464	-1.25462			1.2604	-1.29586	0	0	0	0	tr|Q5LQ50|Q5LQ50_RUEPO	tr|Q5LQ50|Q5LQ50_RUEPO	7	7	7		1	4	4	4	6	6	7	4	4	3	2	5	3	5	5	4	4	4	4	6	6	7
UDP-N-acetylmuramoyl-L-alanyl-D-glutamate--2,6-diaminopimelate ligase (EC 6.3.2.13) (Meso-A2pm-adding enzyme) (Meso-diaminopimelate-adding enzyme) (UDP-MurNAc-L-Ala-D-Glu:meso-diaminopimelate ligase) (UDP-MurNAc-tripeptide synthetase) (UDP-N-acetylmuramyl-tripeptide synthetase)	SPO1182			1.91331	-1.07161	+	+	3.45162	-2.48746			1.8484	-1.25587			1.67938	-1.04448	0	0	0	0	tr|Q5LU76|Q5LU76_RUEPO	tr|Q5LU76|Q5LU76_RUEPO	22	22	22		1	17	17	19	16	16	17	17	16	17	17	17	18	19	17	17	17	17	19	16	16	17
Uncharacterized protein	SPO2503			2.22743	-0.870346	+	+	2.81916	-1.93028		+	2.07722	-1.25617			1.52111	-1.1827	0	0	0	0	tr|Q5LQI7|Q5LQI7_RUEPO	tr|Q5LQI7|Q5LQI7_RUEPO	11	11	11		1	6	7	5	3	2	4	7	5	5	6	7	6	7	7	4	6	7	5	3	2	4
DNA mismatch repair protein MutS	SPO0011			2.17436	-1.09817	+	+	3.31872	-2.26661		+	1.99731	-1.2563			1.88935	-1.09237	0	0	0	0	sp|Q5LWH0|MUTS_RUEPO	sp|Q5LWH0|MUTS_RUEPO	32	32	32		1	16	14	22	17	21	16	17	15	15	15	15	15	20	24	21	16	14	22	17	21	16
Uncharacterized protein	SPO0551	+	+	2.4339	-1.57781	+	+	2.96886	-2.4006		+	4.52737	-1.25939		+	1.29662	-1.53006	0	0	0	0	tr|Q5LVZ3|Q5LVZ3_RUEPO	tr|Q5LVZ3|Q5LVZ3_RUEPO	4	4	4		1	1	2	2	2	2	2	3	2	2	2	2	3	4	3	4	1	2	2	2	2	2
2-isopropylmalate synthase (EC 2.3.3.13) (Alpha-IPM synthase) (Alpha-isopropylmalate synthase)	SPO0422		+	2.47983	-1.50118	+	+	3.50072	-2.27744		+	2.11626	-1.2611			1.53864	-0.929747	0	0	0	0	tr|Q5LWC0|Q5LWC0_RUEPO	tr|Q5LWC0|Q5LWC0_RUEPO	27	27	27		1	21	20	21	20	18	21	21	18	19	20	22	21	24	23	23	21	20	21	20	18	21
PAN domain protein	SPO0133			1.44365	-0.9291	+	+	3.19758	-2.23315			1.65541	-1.26121			1.81224	-1.07857	0	0	0	0	tr|Q5LWT4|Q5LWT4_RUEPO	tr|Q5LWT4|Q5LWT4_RUEPO	67	67	67		1	42	49	47	37	36	39	37	39	33	33	34	40	42	45	49	42	49	47	37	36	39
Transcriptional regulator, GntR family	SPO1690		+	1.33624	-1.41335	+	+	1.63144	-2.09215			1.1867	-1.26129			0.404232	-0.681827	0	0	0	0	tr|Q5LSS6|Q5LSS6_RUEPO	tr|Q5LSS6|Q5LSS6_RUEPO	7	7	7		1	2	2	2	3	2	3	4	2	3	3	3	2	3	4	4	2	2	2	3	2	3
Phasin, PhaP	SPO1293			1.2085	-0.923463	+	+	2.93365	-2.92713			1.12484	-1.2633			0.443974	0.230194	0	0	0	0	tr|Q5LTW7|Q5LTW7_RUEPO	tr|Q5LTW7|Q5LTW7_RUEPO	27	27	27		1	22	25	24	20	19	18	25	25	20	26	23	23	21	20	24	22	25	24	20	19	18
Methyltransferase, FkbM family	SPO0767		+	1.67597	-1.38369	+	+	3.06401	-2.48616			1.49227	-1.26359			1.6923	-1.06458	0	0	0	0	tr|Q5LVD5|Q5LVD5_RUEPO	tr|Q5LVD5|Q5LVD5_RUEPO	11	11	11		1	9	8	8	7	6	9	9	8	8	8	8	8	10	8	10	9	8	8	7	6	9
MOSC domain protein	SPO0531			1.57396	-1.13065	+	+	2.88956	-2.9189			1.09458	-1.26431			1.41917	-1.14641	0	0	0	0	tr|Q5LW12|Q5LW12_RUEPO	tr|Q5LW12|Q5LW12_RUEPO	9	9	9		1	4	3	4	2	2	4	3	3	2	3	4	3	5	9	6	4	3	4	2	2	4
Ketol-acid reductoisomerase (NADP(+)) (KARI) (EC 1.1.1.86) (Acetohydroxy-acid isomeroreductase) (AHIR) (Alpha-keto-beta-hydroxylacyl reductoisomerase) (Ketol-acid reductoisomerase type 1) (Ketol-acid reductoisomerase type I)	SPO1366	+	+	2.42049	-1.74086	+	+	2.69394	-1.84453			1.59416	-1.26466		+	1.57157	-1.58143	0	0	0	0	sp|Q5LTP7|ILVC_RUEPO	sp|Q5LTP7|ILVC_RUEPO	33	33	33		1	26	25	27	27	25	28	31	30	24	25	24	26	27	23	32	26	25	27	27	25	28
DNA-directed RNA polymerase subunit beta' (RNAP subunit beta') (EC 2.7.7.6) (RNA polymerase subunit beta') (Transcriptase subunit beta')	SPO3507		+	2.74595	-1.2908	+	+	3.90649	-2.1927		+	2.1402	-1.26621			1.99208	-1.11069	0	0	0	0	sp|Q5LMQ6|RPOC_RUEPO	sp|Q5LMQ6|RPOC_RUEPO	112	112	112		1	87	90	98	92	89	89	94	95	85	89	87	90	96	91	99	87	90	98	92	89	89
Succinyl-diaminopimelate desuccinylase (SDAP desuccinylase) (EC 3.5.1.18) (N-succinyl-LL-2,6-diaminoheptanedioate amidohydrolase)	SPO3332		+	2.01728	-1.28455	+	+	2.49004	-2.04816		+	1.89385	-1.26891			1.50782	-1.27327	0	0	0	0	sp|Q5LN80|DAPE_RUEPO	sp|Q5LN80|DAPE_RUEPO	14	14	14		1	9	11	10	9	9	11	10	6	7	9	7	8	11	10	10	9	11	10	9	9	11
30S ribosomal protein S4	SPO3181		+	1.96922	-1.26832	+	+	2.84401	-2.14134			1.5659	-1.27286			1.07062	-0.757323	0	0	0	0	sp|Q5LNM2|RS4_RUEPO	sp|Q5LNM2|RS4_RUEPO	32	32	32		1	28	29	27	27	26	29	28	29	26	29	28	27	27	28	30	28	29	27	27	26	29
Acetyltransferase component of pyruvate dehydrogenase complex (EC 2.3.1.12)	SPO2242	+	+	3.13543	-2.19962	+	+	3.69693	-2.35184			1.60758	-1.27409			2.72796	-1.1705	0	0	0	0	tr|Q5LR87|Q5LR87_RUEPO	tr|Q5LR87|Q5LR87_RUEPO	35	35	35		1	26	25	27	28	27	29	29	29	25	31	25	26	28	30	33	26	25	27	28	27	29
Rhodanese-like domain protein	SPO2945			0.18908	-0.0367393	+	+	1.45019	-2.35915			0.490459	-1.2744			1.06527	-1.15667	0	0	0	0	tr|Q5LPA3|Q5LPA3_RUEPO	tr|Q5LPA3|Q5LPA3_RUEPO	5	5	5		1	1	2	2	1	1	1	1	1	0	1	2	2	2	4	3	1	2	2	1	1	1
Uncharacterized protein	SPO2693	+	+	3.09401	-2.09687	+	+	2.82355	-3.16882			0.87215	-1.27514			1.22048	-1.13586	0	0	0	0	tr|Q5LQ03|Q5LQ03_RUEPO	tr|Q5LQ03|Q5LQ03_RUEPO	5	5	5		1	3	2	2	3	1	1	3	2	3	1	2	2	3	5	3	3	2	2	3	1	1
Alcohol dehydrogenase, zinc-containing (EC 1.1.1.1)	SPO1889	+	+	2.10257	-1.67437	+	+	2.51341	-2.31867			1.47856	-1.28046			1.28507	-0.865744	0	0	0	0	tr|Q5LS79|Q5LS79_RUEPO	tr|Q5LS79|Q5LS79_RUEPO	12	12	12		1	6	10	6	9	7	7	8	9	8	7	11	9	9	9	11	6	10	6	9	7	7
Phosphoglucosamine mutase (EC 5.4.2.10)	SPO1364			2.21087	-0.693753	+	+	3.77766	-2.12384		+	2.45766	-1.28084			1.9478	-0.802293	0	0	0	0	sp|Q5LTP9|GLMM_RUEPO	sp|Q5LTP9|GLMM_RUEPO	15	15	15		1	10	9	10	8	9	12	8	11	8	10	6	12	14	8	10	10	9	10	8	9	12
Peptide/opine/nickel uptake family ABC transporter, ATP-binding protein	SPO1546			0.594014	-0.642954	+	+	1.67196	-2.065			1.13663	-1.2815			0.928864	-1.4477	0	0	0	0	tr|Q5LT68|Q5LT68_RUEPO	tr|Q5LT68|Q5LT68_RUEPO	6	6	6		1	2	3	1	2	1	2	2	3	2	2	1	2	3	5	4	2	3	1	2	1	2
Protein translocase subunit SecA 1	SPO0057		+	2.63569	-1.10554	+	+	3.62166	-2.27243		+	2.49826	-1.28421			2.13431	-0.936664	0	0	0	0	sp|Q5LWK0|SECA1_RUEPO	sp|Q5LWK0|SECA1_RUEPO	66	66	66		1	52	47	53	42	41	46	50	47	40	46	47	45	52	43	55	52	47	53	42	41	46
Peptidylprolyl isomerase (EC 5.2.1.8)	SPO0058			0.341455	-0.471373	+	+	1.95945	-4.13811			0.802077	-1.28471			0.146329	0.154612	0	0	0	0	tr|Q5LWL7|Q5LWL7_RUEPO	tr|Q5LWL7|Q5LWL7_RUEPO	5	5	5		1	3	1	4	1	1	2	2	2	2	3	4	5	3	3	3	3	1	4	1	1	2
Uncharacterized protein	SPO3755	+	+	2.45287	-1.62039	+	+	3.32253	-2.35229		+	1.93042	-1.28532			2.24989	-1.25155	0	0	0	0	tr|Q5LM08|Q5LM08_RUEPO	tr|Q5LM08|Q5LM08_RUEPO	12	12	12		1	8	10	8	9	9	9	10	10	7	9	9	7	10	7	9	8	10	8	9	9	9
Non-ribosomal peptide synthase	SPO0849	+	+	4.45771	-1.51829	+	+	3.09143	-2.38141		+	3.48148	-1.28863		+	0.693189	-2.06052	0	0	0	0	tr|Q5LV53|Q5LV53_RUEPO	tr|Q5LV53|Q5LV53_RUEPO	20	20	20		1	6	8	7	4	6	6	5	6	4	6	7	6	10	10	10	6	8	7	4	6	6
50S ribosomal protein L6	SPO0500		+	1.86351	-1.38762	+	+	2.69257	-2.3672			1.4378	-1.29198			1.31177	-0.793079	0	0	0	0	sp|Q5LW43|RL6_RUEPO	sp|Q5LW43|RL6_RUEPO	13	13	13		1	11	13	13	12	12	12	12	13	12	13	12	12	11	12	12	11	13	13	12	12	12
von Willebrand factor type A domain protein	SPO2221			1.31918	-0.590772	+	+	2.53743	-2.37097		+	1.71374	-1.29304			0.108702	-0.0729357	0	0	0	0	tr|Q5LRA8|Q5LRA8_RUEPO	tr|Q5LRA8|Q5LRA8_RUEPO	13	13	13		1	11	11	11	5	7	8	8	7	7	9	12	11	8	8	10	11	11	11	5	7	8
30S ribosomal protein S13	SPO0509			1.38166	-1.22201	+	+	2.41585	-2.31653			1.56139	-1.29471			0.883613	-0.733764	0	0	0	0	sp|Q5LW34|RS13_RUEPO	sp|Q5LW34|RS13_RUEPO	16	16	16		1	14	15	12	12	12	13	13	14	13	14	12	12	13	11	14	14	15	12	12	12	13
Elongation factor Ts (EF-Ts)	SPO1975		+	2.35735	-1.31897	+	+	3.21579	-2.39852		+	2.05138	-1.29484			1.29967	-0.641975	0	0	0	0	sp|Q5LRZ5|EFTS_RUEPO	sp|Q5LRZ5|EFTS_RUEPO	25	25	25		1	22	24	25	21	22	21	24	23	20	25	21	22	23	22	24	22	24	25	21	22	21
Amidohydrolase family protein	SPO2808		+	1.81382	-1.1658	+	+	3.06975	-2.66727		+	1.78552	-1.29602			1.22447	-0.930376	0	0	0	0	tr|Q5LPP0|Q5LPP0_RUEPO	tr|Q5LPP0|Q5LPP0_RUEPO	16	16	16		1	11	12	14	11	12	11	11	11	11	12	12	13	10	12	12	11	12	14	11	12	11
Uncharacterized protein	SPO3372		+	3.24202	-1.48303	+	+	2.16014	-2.87293		+	2.32189	-1.29828			2.12496	-1.03475	0	0	0	0	tr|Q5LN40|Q5LN40_RUEPO	tr|Q5LN40|Q5LN40_RUEPO	8	8	8		1	4	3	6	3	2	3	6	3	3	4	4	6	6	6	5	4	3	6	3	2	3
Uncharacterized protein	SPO2652		+	1.94444	-1.58711	+	+	2.58714	-2.05991			1.60486	-1.29854			1.18793	-0.859007	0	0	0	0	tr|Q5LQ44|Q5LQ44_RUEPO	tr|Q5LQ44|Q5LQ44_RUEPO	13	13	13		1	7	8	10	11	11	11	8	7	8	11	13	11	12	12	13	7	8	10	11	11	11
Uncharacterized protein	SPO2990		+	1.95686	-1.50427	+	+	2.17099	-2.02619		+	1.69586	-1.29942			0.79583	-0.963415	0	0	0	0	tr|Q5LP60|Q5LP60_RUEPO	tr|Q5LP60|Q5LP60_RUEPO	9	9	9		1	4	4	4	6	7	6	4	3	6	5	7	4	6	7	5	4	4	4	6	7	6
Transcription termination factor Rho (EC 3.6.4.-) (ATP-dependent helicase Rho)	SPO3894		+	2.62846	-1.52124	+	+	3.58553	-2.3194		+	1.82827	-1.3004			0.98469	-0.766116	0	0	0	0	tr|Q5LLM8|Q5LLM8_RUEPO	tr|Q5LLM8|Q5LLM8_RUEPO	35	35	35		1	24	26	24	24	23	23	25	25	21	28	27	26	30	26	28	24	26	24	24	23	23
CAIB/BAIF family protein	SPO0820	+	+	3.03655	-1.58865	+	+	3.82555	-2.49921			1.5631	-1.3022			2.33834	-0.853207	0	0	0	0	tr|Q5LV82|Q5LV82_RUEPO	tr|Q5LV82|Q5LV82_RUEPO	17	17	17		1	7	9	5	8	7	8	8	7	7	9	8	10	13	11	10	7	9	5	8	7	8
Lipoprotein, putative	SPO3094			0.295166	-0.34832	+	+	2.40908	-2.90821			1.23567	-1.30283			0.514788	-0.632161	0	0	0	0	tr|Q5LNV9|Q5LNV9_RUEPO	tr|Q5LNV9|Q5LNV9_RUEPO	11	11	11		1	9	9	7	5	8	6	5	5	5	6	9	9	9	9	8	9	9	7	5	8	6
TPR domain protein	SPO0317		+	2.23331	-1.1516	+	+	3.2487	-2.30754		+	2.10558	-1.307			1.70346	-1.06138	0	0	0	0	tr|Q5LX99|Q5LX99_RUEPO	tr|Q5LX99|Q5LX99_RUEPO	36	36	36		1	22	26	27	24	25	24	21	23	21	21	22	26	25	25	25	22	26	27	24	25	24
Bmp family protein	SPO0648			2.2234	-0.98667	+	+	3.91305	-2.71238		+	1.7064	-1.30708		+	2.35772	-1.31801	0	0	0	0	tr|Q5LVQ2|Q5LVQ2_RUEPO	tr|Q5LVQ2|Q5LVQ2_RUEPO	15	15	15		1	12	11	13	13	12	12	11	12	12	12	9	11	11	12	11	12	11	13	13	12	12
Biotin carboxylase (EC 6.3.4.14) (EC 6.4.1.2)	SPO1010			1.78495	-1.07194	+	+	2.92412	-2.38386		+	1.57708	-1.30771			1.80507	-1.26261	0	0	0	0	tr|Q5LUP3|Q5LUP3_RUEPO	tr|Q5LUP3|Q5LUP3_RUEPO	26	26	26		1	23	22	24	17	16	23	25	23	20	21	19	20	23	21	24	23	22	24	17	16	23
Oxidoreductase, zinc-binding dehydrogenase family	SPO2960	+	+	3.3177	-1.49717	+	+	2.77963	-2.50797		+	2.34454	-1.30798			2.21226	-0.970861	0	0	0	0	tr|Q5LP88|Q5LP88_RUEPO	tr|Q5LP88|Q5LP88_RUEPO	11	11	11		1	6	5	7	6	4	4	7	6	4	6	8	6	7	9	9	6	5	7	6	4	4
Type I restriction-modification system, M subunit (EC 2.1.1.72)	SPO2733			2.19889	-1.06536	+	+	3.59015	-2.18046		+	2.23352	-1.308			1.8246	-1.00987	0	0	0	0	tr|Q5LPW6|Q5LPW6_RUEPO	tr|Q5LPW6|Q5LPW6_RUEPO	41	41	41		1	25	24	26	20	21	25	22	21	16	20	25	24	29	30	29	25	24	26	20	21	25
Transketolase (EC 2.2.1.1)	SPO1865		+	2.9135	-1.44687	+	+	3.89178	-2.41737		+	2.01479	-1.3088			1.9631	-1.30242	0	0	0	0	tr|Q5LSA3|Q5LSA3_RUEPO	tr|Q5LSA3|Q5LSA3_RUEPO	41	41	41		1	36	38	36	34	32	31	37	38	34	36	34	34	34	35	35	36	38	36	34	32	31
Phosphoglycerate mutase family protein	SPO1970		+	1.75415	-1.27255	+	+	2.70348	-2.61845		+	1.61045	-1.31			1.23408	-0.725147	0	0	0	0	tr|Q5LS00|Q5LS00_RUEPO	tr|Q5LS00|Q5LS00_RUEPO	8	8	8		1	5	7	6	2	4	5	6	7	3	5	6	5	6	6	7	5	7	6	2	4	5
Molybdopterin molybdenumtransferase (EC 2.10.1.1)	SPO2153		+	1.91216	-1.40191	+	+	3.43294	-2.2509		+	1.88043	-1.3121			1.55599	-1.01007	0	0	0	0	tr|Q5LRH5|Q5LRH5_RUEPO	tr|Q5LRH5|Q5LRH5_RUEPO	15	15	15		1	9	9	10	10	7	9	10	10	8	8	11	12	12	12	10	9	9	10	10	7	9
Uncharacterized protein	SPO3347			0.306332	-0.655397	+	+	1.571	-3.15232			0.608374	-1.31321			0.039766	-0.104533	0	0	0	0	tr|Q5LN65|Q5LN65_RUEPO	tr|Q5LN65|Q5LN65_RUEPO	4	4	4		1	2	3	2	1	0	0	0	1	0	2	3	3	1	4	4	2	3	2	1	0	0
Phosphoglycerate mutase family protein	SPO0523		+	1.76728	-1.60148	+	+	2.68583	-2.93554			1.4506	-1.314			0.620554	-0.598208	0	0	0	0	tr|Q5LW20|Q5LW20_RUEPO	tr|Q5LW20|Q5LW20_RUEPO	8	8	8		1	6	6	7	6	5	4	8	7	5	6	7	5	5	6	7	6	6	7	6	5	4
Capsular polysaccharide export protein KpsC	SPO1755			1.80524	-1.0693	+	+	3.59662	-2.35897		+	1.98888	-1.31503			1.76477	-1.04123	0	0	0	0	tr|Q5LSL2|Q5LSL2_RUEPO	tr|Q5LSL2|Q5LSL2_RUEPO	22	22	22		1	15	17	16	12	14	12	17	16	16	14	14	13	20	17	20	15	17	16	12	14	12
Adenylyl-sulfate kinase (EC 2.7.1.25) (APS kinase) (ATP adenosine-5'-phosphosulfate 3'-phosphotransferase) (Adenosine-5'-phosphosulfate kinase)	SPO0900	+	+	4.03207	-2.45049	+	+	4.58615	-2.4474		+	1.92845	-1.31547			2.00818	-1.11101	0	0	0	0	tr|Q5LV02|Q5LV02_RUEPO	tr|Q5LV02|Q5LV02_RUEPO	63	63	63		1	40	48	46	49	48	49	50	46	46	56	52	49	54	49	55	40	48	46	49	48	49
Glutamate/glutamine/aspartate/asparagine ABC transporter, ATP-binding protein	SPO0522			1.23727	-0.593114	+	+	3.28332	-2.33044		+	1.72955	-1.31884			1.77754	-1.06816	0	0	0	0	tr|Q5LW21|Q5LW21_RUEPO	tr|Q5LW21|Q5LW21_RUEPO	22	22	21		1	18	21	19	18	14	18	19	19	19	17	18	20	19	19	19	18	21	19	18	14	18
Metallo-beta-lactamase family protein	SPO0683			1.60828	-1.02292	+	+	2.72919	-2.25888		+	1.71554	-1.31906			1.49714	-0.968774	0	0	0	0	tr|Q5LVL7|Q5LVL7_RUEPO	tr|Q5LVL7|Q5LVL7_RUEPO	12	12	12		1	10	9	9	7	7	10	8	8	6	9	8	10	9	10	10	10	9	9	7	7	10
Acetylglutamate kinase (EC 2.7.2.8) (N-acetyl-L-glutamate 5-phosphotransferase) (NAG kinase) (NAGK)	SPO0526	+	+	1.56956	-3.13136	+	+	2.55061	-2.29995		+	1.60748	-1.31909			0.815088	-1.02678	0	0	0	0	sp|Q5LW17|ARGB_RUEPO	sp|Q5LW17|ARGB_RUEPO	7	7	7		1	2	2	1	2	2	3	4	3	4	2	3	4	6	5	3	2	2	1	2	2	3
Uncharacterized protein	SPO2743	+	+	2.30823	-1.7724	+	+	3.11409	-2.6252			1.20457	-1.32047			1.0695	-1.13714	0	0	0	0	tr|Q5LPV6|Q5LPV6_RUEPO	tr|Q5LPV6|Q5LPV6_RUEPO	11	11	11		1	3	5	3	0	2	2	4	4	4	5	7	6	7	9	7	3	5	3	0	2	2
MmgE/PrpD family protein	SPO2095		+	2.50857	-1.45397	+	+	3.69033	-2.13513		+	2.11193	-1.3207			2.31976	-1.18366	0	0	0	0	tr|Q5LRN0|Q5LRN0_RUEPO	tr|Q5LRN0|Q5LRN0_RUEPO	14	14	14		1	9	10	12	11	10	10	13	10	9	10	12	9	13	12	13	9	10	12	11	10	10
Succinate-semialdehyde dehydrogenase (EC 1.2.1.16)	SPO3328	+	+	2.99001	-1.54714	+	+	3.57402	-1.93464		+	1.91324	-1.32393			1.46978	-1.19127	0	0	0	0	tr|Q5LN84|Q5LN84_RUEPO	tr|Q5LN84|Q5LN84_RUEPO	33	33	33		1	21	27	28	28	28	29	25	24	25	23	26	28	27	25	29	21	27	28	28	28	29
GTPase HflX (GTP-binding protein HflX)	SPO2080			0.46688	-0.73589	+	+	1.6363	-2.37065			0.83913	-1.32453			0.236032	-0.432177	0	0	0	0	tr|Q5LRP5|Q5LRP5_RUEPO	tr|Q5LRP5|Q5LRP5_RUEPO	11	11	11		1	6	7	5	5	4	4	6	6	5	7	7	7	5	9	8	6	7	5	5	4	4
NAD(P) transhydrogenase subunit beta (EC 7.1.1.1) (Nicotinamide nucleotide transhydrogenase subunit beta)	SPO2819		+	1.6352	-1.45677	+	+	2.82197	-2.52296		+	1.58021	-1.3254		+	2.19315	-1.75706	0	0	0	0	tr|Q5LPM9|Q5LPM9_RUEPO	tr|Q5LPM9|Q5LPM9_RUEPO	8	8	8		1	5	6	6	5	5	6	6	5	4	4	4	3	7	7	7	5	6	6	5	5	6
Uncharacterized protein	SPO3348			2.16069	-0.717454	+	+	3.73489	-2.48578		+	3.0198	-1.32574			1.5787	-0.787711	0	0	0	0	tr|Q5LN64|Q5LN64_RUEPO	tr|Q5LN64|Q5LN64_RUEPO	11	11	11		1	9	9	10	9	9	10	8	9	10	8	7	7	9	9	9	9	9	10	9	9	10
Periplasmic protein thiol:disulfide oxidoreductases, DsbE subfamily	SPO2314		+	1.27868	-1.56455	+	+	1.85913	-2.46435			0.544743	-1.32607			0.499232	-0.762604	0	0	0	0	tr|Q5LR18|Q5LR18_RUEPO	tr|Q5LR18|Q5LR18_RUEPO	4	4	4		1	2	3	3	2	2	2	2	3	1	2	3	3	3	3	3	2	3	3	2	2	2
Peptidase, M16 family	SPO3370			1.31709	-0.942365	+	+	2.30888	-1.93573		+	1.56024	-1.32836			1.16864	-0.902111	0	0	0	0	tr|Q5LN42|Q5LN42_RUEPO	tr|Q5LN42|Q5LN42_RUEPO	14	14	14		1	7	8	7	5	4	7	5	5	5	3	9	8	11	12	9	7	8	7	5	4	7
NADP-dependent oxidoreductase, L4bD family	SPO3013		+	1.85701	-1.50222	+	+	1.93705	-1.7945		+	1.58873	-1.33319			1.03562	-1.01901	0	0	0	0	tr|Q5LP39|Q5LP39_RUEPO	tr|Q5LP39|Q5LP39_RUEPO	10	10	10		1	8	5	6	7	8	6	9	9	8	7	6	9	8	8	8	8	5	6	7	8	6
Signal recognition particle protein (Fifty-four homolog)	SPO3246		+	2.5737	-1.35114	+	+	3.6158	-2.12145		+	2.309	-1.33327		+	2.57212	-1.27832	0	0	0	0	tr|Q5LNF9|Q5LNF9_RUEPO	tr|Q5LNF9|Q5LNF9_RUEPO	23	23	23		1	14	14	18	16	14	17	13	11	13	12	16	15	18	21	21	14	14	18	16	14	17
Peptide/opine/nickel uptake family ABC transporter, periplasmic substrate-binding protein	SPO1543			1.76873	-1.15738	+	+	3.42601	-2.66019		+	1.76947	-1.3333		+	1.99837	-1.46756	0	0	0	0	tr|Q5LT71|Q5LT71_RUEPO	tr|Q5LT71|Q5LT71_RUEPO	33	33	33		1	25	26	27	23	21	21	25	26	23	20	24	24	27	26	31	25	26	27	23	21	21
Penicillin amidase family protein	SPO2078		+	1.96353	-1.53209	+	+	2.63764	-2.13393			1.39277	-1.33386			1.18734	-1.26283	0	0	0	0	tr|Q5LRP7|Q5LRP7_RUEPO	tr|Q5LRP7|Q5LRP7_RUEPO	19	19	19		1	10	8	13	13	9	11	9	8	9	4	10	14	14	13	16	10	8	13	13	9	11
Alkyl hydroperoxide reductase AhpD (EC 1.11.1.15)	SPO3757			1.12448	-0.997594	+	+	2.06168	-1.93819		+	1.43631	-1.33457		+	1.58603	-1.62298	0	0	0	0	tr|Q5LM06|Q5LM06_RUEPO	tr|Q5LM06|Q5LM06_RUEPO	11	11	11		1	9	10	10	9	10	10	8	10	9	7	8	8	9	9	9	9	10	10	9	10	10
Uncharacterized protein	SPO3492		+	1.87602	-1.65583	+	+	2.43759	-2.29518		+	1.43199	-1.33534	+	+	1.22547	-2.24946	0	0	0	0	tr|Q5LMS0|Q5LMS0_RUEPO	tr|Q5LMS0|Q5LMS0_RUEPO	6	6	6		1	4	3	3	2	3	3	2	2	3	2	1	2	4	3	4	4	3	3	2	3	3
FeS assembly protein SufD	SPO2017		+	2.44538	-1.41538	+	+	2.97391	-1.58129		+	1.84314	-1.33853			1.88834	-1.22786	0	0	0	0	tr|Q5LRV6|Q5LRV6_RUEPO	tr|Q5LRV6|Q5LRV6_RUEPO	22	22	22		1	15	13	16	20	19	20	16	14	16	16	17	20	20	18	18	15	13	16	20	19	20
Leucine-responsive regulatory protein, putative	SPO0904		+	1.89312	-1.19138	+	+	2.34355	-2.16094		+	1.61719	-1.33932			1.74112	-1.25933	0	0	0	0	tr|Q5LUZ8|Q5LUZ8_RUEPO	tr|Q5LUZ8|Q5LUZ8_RUEPO	9	9	9		1	7	8	6	6	3	5	6	6	5	6	4	5	6	7	6	7	8	6	6	3	5
Pyruvate, phosphate dikinase (EC 2.7.9.1)	SPO1359		+	2.04264	-1.44729	+	+	3.24442	-2.64254		+	1.7878	-1.34057		+	1.85649	-1.36203	0	0	0	0	tr|Q5LTQ4|Q5LTQ4_RUEPO	tr|Q5LTQ4|Q5LTQ4_RUEPO	47	47	47		1	32	35	37	31	27	34	36	34	33	28	33	35	38	39	43	32	35	37	31	27	34
Chromosome partitioning protein ParA	SPO0003		+	2.10177	-1.49233	+	+	3.02197	-2.33936		+	1.88033	-1.34387			1.27545	-0.581399	0	0	0	0	tr|Q5LWF1|Q5LWF1_RUEPO	tr|Q5LWF1|Q5LWF1_RUEPO	8	8	8		1	4	6	6	3	4	4	3	5	4	5	8	5	6	6	6	4	6	6	3	4	4
EpsK domain protein	SPO3319	+	+	1.77457	-1.69913	+	+	1.98269	-2.29231			1.2775	-1.34498		+	1.48648	-1.87447	0	0	0	0	tr|Q5LN93|Q5LN93_RUEPO	tr|Q5LN93|Q5LN93_RUEPO	5	5	5		1	2	3	3	3	1	3	4	2	2	2	2	2	4	3	3	2	3	3	3	1	3
Efflux ABC transporter, transmembrane ATP-binding protein	SPO3030	+	+	2.85374	-1.93164	+	+	3.18771	-2.00992		+	1.74821	-1.34499			1.04358	-1.02522	0	0	0	0	tr|Q5LP22|Q5LP22_RUEPO	tr|Q5LP22|Q5LP22_RUEPO	13	13	13		1	6	4	5	6	10	5	6	7	7	7	6	7	8	6	8	6	4	5	6	10	5
Guanylate kinase (EC 2.7.4.8) (GMP kinase)	SPO1945		+	2.30836	-1.263	+	+	3.4997	-2.32228		+	1.38624	-1.34706			1.42981	-0.875496	0	0	0	0	sp|Q5LS25|KGUA_RUEPO	sp|Q5LS25|KGUA_RUEPO	9	9	9		1	6	7	6	6	7	6	6	7	6	7	6	7	9	7	6	6	7	6	6	7	6
30S ribosomal protein S2	SPO1976		+	2.46163	-1.27683	+	+	3.03717	-2.24859		+	1.90028	-1.34828			1.36928	-0.808681	0	0	0	0	sp|Q5LRZ4|RS2_RUEPO	sp|Q5LRZ4|RS2_RUEPO	30	30	30		1	23	25	24	21	21	23	23	23	21	24	24	24	23	19	24	23	25	24	21	21	23
5'-nucleotidase SurE (EC 3.1.3.5) (Nucleoside 5'-monophosphate phosphohydrolase)	SPO2688			1.47911	-0.985478	+	+	1.82602	-2.75141			1.00129	-1.34972			1.24619	-1.21118	0	0	0	0	sp|Q5LQ08|SURE_RUEPO	sp|Q5LQ08|SURE_RUEPO	4	4	4		1	3	2	3	3	2	3	3	2	2	2	3	4	3	3	4	3	2	3	3	2	3
Enoyl-CoA hydratase/isomerase family protein	SPO1687	+	+	2.0021	-1.65279	+	+	2.42098	-2.13623		+	1.43199	-1.35014		+	1.82847	-1.34184	0	0	0	0	tr|Q5LSS9|Q5LSS9_RUEPO	tr|Q5LSS9|Q5LSS9_RUEPO	11	11	11		1	8	6	8	8	5	6	6	7	7	8	9	8	9	9	8	8	6	8	8	5	6
Uncharacterized protein	SPO2231			1.53131	-1.18304	+	+	3.79211	-2.3365		+	1.87983	-1.35228			2.16971	-1.23321	0	0	0	0	tr|Q5LR98|Q5LR98_RUEPO	tr|Q5LR98|Q5LR98_RUEPO	18	18	18		1	14	15	15	14	13	14	14	16	15	15	14	16	14	15	15	14	15	15	14	13	14
Uncharacterized protein	SPO2022		+	1.03496	-1.82749		+	1.74694	-1.40516		+	1.77789	-1.35247			0.69832	-0.523552	0	0	0	0	tr|Q5LRV1|Q5LRV1_RUEPO	tr|Q5LRV1|Q5LRV1_RUEPO	6	6	6		1	1	2	2	3	4	4	3	2	2	3	4	4	3	4	4	1	2	2	3	4	4
Single-stranded-DNA-specific exonuclease RecJ (EC 3.1.-.-)	SPO1732			1.60317	-0.964829	+	+	2.36564	-2.75775			1.11162	-1.35585			0.828928	-0.948589	0	0	0	0	tr|Q5LSN5|Q5LSN5_RUEPO	tr|Q5LSN5|Q5LSN5_RUEPO	9	9	9		1	5	4	4	1	1	1	4	4	3	2	4	4	3	5	6	5	4	4	1	1	1
Aspartate--tRNA(Asp/Asn) ligase (EC 6.1.1.23) (Aspartyl-tRNA synthetase) (AspRS) (Non-discriminating aspartyl-tRNA synthetase) (ND-AspRS)	SPO0926		+	2.6541	-1.48358	+	+	3.60151	-2.17364		+	2.17057	-1.3575			1.5775	-1.23767	0	0	0	0	sp|Q5LUX6|SYDND_RUEPO	sp|Q5LUX6|SYDND_RUEPO	42	42	42		1	31	30	36	33	27	32	31	33	31	30	31	25	34	35	34	31	30	36	33	27	32
Adenosylhomocysteinase (EC 3.3.1.1) (S-adenosyl-L-homocysteine hydrolase) (AdoHcyase)	SPO3861		+	2.45795	-1.40172	+	+	3.33293	-2.22788		+	1.90393	-1.35793			1.82996	-1.15759	0	0	0	0	tr|Q5LLR0|Q5LLR0_RUEPO	tr|Q5LLR0|Q5LLR0_RUEPO	31	31	31		1	22	23	26	23	24	23	21	22	22	19	19	22	25	22	25	22	23	26	23	24	23
Ribosomal protein L11 methyltransferase (L11 Mtase) (EC 2.1.1.-)	SPO3120	+	+	2.42585	-1.83267	+	+	2.97704	-2.48742		+	1.99461	-1.3582			1.35144	-0.955393	0	0	0	0	tr|Q5LNT3|Q5LNT3_RUEPO	tr|Q5LNT3|Q5LNT3_RUEPO	9	9	9		1	6	4	4	2	2	4	3	5	6	4	6	4	7	9	4	6	4	4	2	2	4
Proline--tRNA ligase (EC 6.1.1.15) (Prolyl-tRNA synthetase) (ProRS)	SPO1121		+	2.44125	-1.47467	+	+	3.25597	-1.99667		+	1.92507	-1.35991			1.31497	-0.928502	0	0	0	0	sp|Q5LUD3|SYP_RUEPO	sp|Q5LUD3|SYP_RUEPO	35	35	35		1	31	33	32	34	32	32	33	32	32	30	32	31	33	31	30	31	33	32	34	32	32
Elongation factor G (EF-G)	SPO3499		+	2.81102	-1.39001	+	+	4.11282	-2.30504		+	2.16595	-1.36167			2.08868	-0.991989	0	0	0	0	sp|Q5LMR4|EFG_RUEPO	sp|Q5LMR4|EFG_RUEPO	66	66	66		1	57	61	62	58	55	57	59	56	55	59	59	56	58	62	62	57	61	62	58	55	57
DNA-binding response regulator PetR	SPO0251		+	2.05142	-1.45754	+	+	3.25745	-2.79405		+	2.065	-1.36214			1.13823	-1.21951	0	0	0	0	tr|Q5LX38|Q5LX38_RUEPO	tr|Q5LX38|Q5LX38_RUEPO	8	8	8		1	6	7	5	5	6	5	4	5	5	4	5	6	5	6	5	6	7	5	5	6	5
Endoribonuclease L-PSP family protein	SPO1005	+	+	2.8566	-1.75604	+	+	1.69497	-3.50405			1.2402	-1.36216			0.312613	0.163673	0	0	0	0	tr|Q5LUP8|Q5LUP8_RUEPO	tr|Q5LUP8|Q5LUP8_RUEPO	5	5	5		1	4	3	2	2	2	2	4	5	3	4	5	5	4	5	5	4	3	2	2	2	2
Histidinol-phosphate aminotransferase (EC 2.6.1.9) (Imidazole acetol-phosphate transaminase)	SPO3177		+	2.22111	-1.52776	+	+	2.95637	-2.48044		+	1.82697	-1.36301			1.7186	-1.25868	0	0	0	0	sp|Q5LNM6|HIS8_RUEPO	sp|Q5LNM6|HIS8_RUEPO	17	17	17		1	15	15	14	14	13	13	14	15	13	11	16	15	13	17	16	15	15	14	14	13	13
4-hydroxy-tetrahydrodipicolinate synthase (HTPA synthase) (EC 4.3.3.7)	SPO3556		+	1.91252	-1.60408	+	+	2.95415	-2.34961		+	1.54243	-1.36316			1.48913	-1.08058	0	0	0	0	sp|Q5LMK7|DAPA_RUEPO	sp|Q5LMK7|DAPA_RUEPO	15	15	15		1	11	12	12	14	11	13	12	12	12	11	10	12	12	11	13	11	12	12	14	11	13
Phenylacetate-CoA ligase, putative	SPO3289		+	1.79387	-1.16449	+	+	2.57373	-2.67829		+	1.99184	-1.36841		+	2.3527	-1.53494	0	0	0	0	tr|Q5LNC3|Q5LNC3_RUEPO	tr|Q5LNC3|Q5LNC3_RUEPO	11	11	11		1	5	7	6	5	4	5	5	4	4	1	1	3	5	8	4	5	7	6	5	4	5
Uncharacterized protein	SPO1220	+	+	3.86052	-2.94852	+	+	1.77272	-1.76578		+	2.6436	-1.37031			0.480856	-1.10155	0	0	0	0	tr|Q5LU38|Q5LU38_RUEPO	tr|Q5LU38|Q5LU38_RUEPO	4	4	4		1	3	3	1	3	3	3	3	2	3	2	3	3	3	3	3	3	3	1	3	3	3
Enoyl-[acyl-carrier-protein] reductase [NADH] (EC 1.3.1.9)	SPO2142	+	+	2.39756	-1.82213	+	+	2.56537	-2.05092		+	1.63761	-1.37118			1.28167	-1.30766	0	0	0	0	tr|Q5LRI6|Q5LRI6_RUEPO	tr|Q5LRI6|Q5LRI6_RUEPO	25	25	25		1	17	15	16	17	17	16	17	17	18	16	14	16	20	17	18	17	15	16	17	17	16
3-deoxy-D-manno-octulosonic acid transferase (Kdo transferase) (EC 2.4.99.12) (Lipid IV(A) 3-deoxy-D-manno-octulosonic acid transferase)	SPO2800	+	+	4.11087	-1.77084	+	+	3.89371	-2.29596		+	1.7497	-1.37149			0.848122	-0.777165	0	0	0	0	tr|Q5LPP8|Q5LPP8_RUEPO	tr|Q5LPP8|Q5LPP8_RUEPO	8	8	8		1	5	4	5	3	4	3	5	4	4	1	2	5	6	5	6	5	4	5	3	4	3
Uncharacterized protein	SPO1866			0.661572	-0.664185	+	+	1.11461	-2.91621		+	2.14673	-1.37379			0.265469	-0.355048	0	0	0	0	tr|Q5LSA2|Q5LSA2_RUEPO	tr|Q5LSA2|Q5LSA2_RUEPO	12	12	12		1	6	10	5	1	5	2	4	6	3	6	8	7	6	7	8	6	10	5	1	5	2
Uncharacterized protein	SPO1804			0.623047	-1.19487	+	+	1.17486	-1.98964			0.516673	-1.37458		+	1.16184	-1.54781	0	0	0	0	tr|Q5LSG4|Q5LSG4_RUEPO	tr|Q5LSG4|Q5LSG4_RUEPO	3	3	3		1	1	2	2	2	2	1	1	2	1	1	1	3	2	3	2	1	2	2	2	2	1
Uncharacterized protein	SPO1886	+	+	2.053	-1.73866	+	+	2.54942	-2.19835		+	1.6563	-1.37669			0.838297	-0.739829	0	0	0	0	tr|Q5LS82|Q5LS82_RUEPO	tr|Q5LS82|Q5LS82_RUEPO	7	7	7		1	6	6	6	6	5	6	7	6	5	5	6	6	5	6	6	6	6	6	6	5	6
Aldehyde dehydrogenase family protein	SPO3191			0.213858	-0.129901		+	1.31839	-1.33321		+	2.77891	-1.37769			1.11939	-1.06133	0	0	0	0	tr|Q5LNL2|Q5LNL2_RUEPO	tr|Q5LNL2|Q5LNL2_RUEPO	7	7	7		1	4	3	3	2	1	4	2	1	2	0	0	1	2	2	4	4	3	3	2	1	4
Oligopeptide ABC transporter, periplasmic oligopeptide-binding protein	SPO0560			1.4931	-0.728668	+	+	3.86092	-2.45837		+	2.16799	-1.37801			2.26342	-1.06146	0	0	0	0	tr|Q5LVY4|Q5LVY4_RUEPO	tr|Q5LVY4|Q5LVY4_RUEPO	27	27	27		1	22	24	25	19	16	18	19	19	16	20	20	18	21	21	21	22	24	25	19	16	18
Monooxygenase, putative	SPO3692		+	1.40759	-1.31773	+	+	2.56397	-2.51419		+	1.44471	-1.38126		+	1.53512	-1.69841	0	0	0	0	tr|Q5LM72|Q5LM72_RUEPO	tr|Q5LM72|Q5LM72_RUEPO	12	12	12		1	7	5	7	4	4	4	5	6	6	4	4	8	9	7	9	7	5	7	4	4	4
ATP-dependent zinc metalloprotease FtsH (EC 3.4.24.-)	SPO3105	+	+	2.82571	-1.53546	+	+	3.67162	-2.37425		+	1.83362	-1.38148		+	1.91216	-1.36707	0	0	0	0	tr|Q5LNU8|Q5LNU8_RUEPO	tr|Q5LNU8|Q5LNU8_RUEPO	45	45	45		1	36	30	34	35	33	35	32	30	32	29	31	37	39	36	40	36	30	34	35	33	35
Type II/IV secretion system protein, TadA subfamily	SPO3090			0.429946	-0.71604			0.288331	-0.47661			0.710996	-1.38313		+	1.13534	-1.72021	0	0	0	0	tr|Q5LNW3|Q5LNW3_RUEPO	tr|Q5LNW3|Q5LNW3_RUEPO	8	8	8		1	2	1	0	4	3	4	1	2	1	1	1	1	3	3	3	2	1	0	4	3	4
NAD(P) transhydrogenase subunit alpha (EC 7.1.1.1)	SPO2820		+	2.26467	-1.20442	+	+	2.99164	-2.17473		+	1.9934	-1.38984		+	2.89387	-1.72458	0	0	0	0	tr|Q5LPM8|Q5LPM8_RUEPO	tr|Q5LPM8|Q5LPM8_RUEPO	24	24	24		1	20	18	19	16	18	18	17	17	19	15	14	15	21	17	19	20	18	19	16	18	18
Uncharacterized protein	SPO3632			0.487712	-0.75175	+	+	2.28145	-3.43048			1.02555	-1.3903			0.591004	-0.763551	0	0	0	0	tr|Q5LMD2|Q5LMD2_RUEPO	tr|Q5LMD2|Q5LMD2_RUEPO	7	7	7		1	1	3	2	0	0	1	1	1	0	2	3	2	6	4	3	1	3	2	0	0	1
Decaprenyl diphosphate synthase (EC 2.5.1.31)	SPO0319	+	+	2.39248	-1.7152	+	+	2.96001	-2.4573		+	1.87444	-1.39087			1.05407	-1.12356	0	0	0	0	tr|Q5LX97|Q5LX97_RUEPO	tr|Q5LX97|Q5LX97_RUEPO	14	14	14		1	9	7	8	9	8	7	7	6	9	8	6	9	10	12	9	9	7	8	9	8	7
Lipoprotein, putative	SPO3414	+	+	2.24758	-1.91002	+	+	2.51568	-2.48354		+	1.34952	-1.39147			1.51724	-1.29156	0	0	0	0	tr|Q5LMZ8|Q5LMZ8_RUEPO	tr|Q5LMZ8|Q5LMZ8_RUEPO	5	5	5		1	3	3	3	3	2	3	3	3	3	3	3	3	3	4	4	3	3	3	3	2	3
Phosphoenolpyruvate-protein phosphotransferase (EC 2.7.3.9)	SPO3034		+	1.94831	-1.23902	+	+	3.38548	-2.50342		+	1.95772	-1.39168			2.13176	-1.17458	0	0	0	0	tr|Q5LP18|Q5LP18_RUEPO	tr|Q5LP18|Q5LP18_RUEPO	45	45	45		1	33	31	33	29	30	29	31	32	29	34	29	30	37	34	36	33	31	33	29	30	29
Glutamine-dependent NAD(+) synthetase (EC 6.3.5.1) (NAD(+) synthase [glutamine-hydrolyzing])	SPO0426		+	2.49086	-1.42537	+	+	3.12631	-2.22131		+	1.84694	-1.39433			1.39299	-0.93316	0	0	0	0	tr|Q5LWB6|Q5LWB6_RUEPO	tr|Q5LWB6|Q5LWB6_RUEPO	17	17	17		1	10	11	10	9	10	8	11	9	8	10	12	12	11	12	11	10	11	10	9	10	8
6-phosphogluconate dehydrogenase domain protein	SPO0792		+	2.60587	-1.14183	+	+	3.30281	-2.08616		+	2.33535	-1.39489			1.77639	-0.775807	0	0	0	0	tr|Q5LVB0|Q5LVB0_RUEPO	tr|Q5LVB0|Q5LVB0_RUEPO	15	15	15		1	13	10	11	13	9	10	10	10	9	12	10	12	11	9	9	13	10	11	13	9	10
Uncharacterized protein	SPO2145		+	2.72512	-1.12799	+	+	4.08121	-2.36668		+	2.22064	-1.39554			1.68676	-0.819104	0	0	0	0	tr|Q5LRI3|Q5LRI3_RUEPO	tr|Q5LRI3|Q5LRI3_RUEPO	21	21	21		1	19	19	19	14	17	13	16	16	15	17	17	17	18	20	18	19	19	19	14	17	13
Ubiquinone biosynthesis hydroxylase, UbiH/UbiF/VisC/COQ6 family	SPO3419	+	+	4.18828	-2.2733	+	+	4.40457	-2.61242		+	3.0719	-1.39959			2.59141	-1.23842	0	0	0	0	tr|Q5LMZ3|Q5LMZ3_RUEPO	tr|Q5LMZ3|Q5LMZ3_RUEPO	19	19	19		1	8	6	10	10	12	12	13	12	7	12	9	14	13	17	15	8	6	10	10	12	12
Thiosulfate sulfurtransferase, putative	SPO3719	+	+	2.34532	-1.64731	+	+	3.2163	-2.55556		+	1.85717	-1.401			2.16143	-1.26813	0	0	0	0	tr|Q5LM45|Q5LM45_RUEPO	tr|Q5LM45|Q5LM45_RUEPO	22	22	22		1	15	15	18	13	16	15	14	15	11	14	17	18	19	18	20	15	15	18	13	16	15
Outer membrane protein assembly factor BamD	SPO1206	+	+	2.03973	-1.63756	+	+	2.34516	-1.98123		+	1.74492	-1.40144			0.780171	-1.07765	0	0	0	0	tr|Q5LU52|Q5LU52_RUEPO	tr|Q5LU52|Q5LU52_RUEPO	20	20	20		1	13	12	14	14	15	13	13	13	13	12	13	15	15	17	17	13	12	14	14	15	13
TRAP dicarboxylate transporter, DctP subunit, putative	SPO1814			0.0149933	-0.0138969	+	+	4.7923	-2.49184		+	4.42498	-1.40264	+	+	1.08638	-3.32884	0	0	0	0	tr|Q5LSF4|Q5LSF4_RUEPO	tr|Q5LSF4|Q5LSF4_RUEPO	17	17	17		1	15	14	14	9	6	7	11	10	10	1	6	8	13	13	12	15	14	14	9	6	7
Protein-L-isoaspartate O-methyltransferase (EC 2.1.1.77) (L-isoaspartyl protein carboxyl methyltransferase) (Protein L-isoaspartyl methyltransferase) (Protein-beta-aspartate methyltransferase) (PIMT)	SPO2687		+	1.6398	-1.48801	+	+	2.20825	-2.41613		+	1.71217	-1.40319			0.596437	-0.563739	0	0	0	0	sp|Q5LQ09|PIMT_RUEPO	sp|Q5LQ09|PIMT_RUEPO	9	9	9		1	4	4	2	2	3	4	4	2	4	4	4	4	5	8	5	4	4	2	2	3	4
D-alanine--D-alanine ligase (EC 6.3.2.4) (D-Ala-D-Ala ligase) (D-alanylalanine synthetase)	SPO1201		+	1.63584	-1.43154	+	+	2.86839	-2.70474		+	1.73371	-1.40488			1.2248	-1.38628	0	0	0	0	sp|Q5LU57|DDL_RUEPO	sp|Q5LU57|DDL_RUEPO	10	10	10		1	9	9	9	8	8	7	8	8	6	6	8	8	8	9	9	9	9	9	8	8	7
Paraquat-inducible protein, putative	SPO1249	+	+	3.32101	-1.5209	+	+	3.04716	-2.47899		+	1.50213	-1.40736		+	2.92176	-1.26311	0	0	0	0	tr|Q5LU11|Q5LU11_RUEPO	tr|Q5LU11|Q5LU11_RUEPO	17	17	17		1	5	6	6	4	7	6	6	5	7	4	6	6	8	9	6	5	6	6	4	7	6
1-deoxy-D-xylulose-5-phosphate synthase (EC 2.2.1.7) (1-deoxyxylulose-5-phosphate synthase) (DXP synthase) (DXPS)	SPO0247			0.0812968	-0.132891	+	+	1.71126	-1.95978			0.866707	-1.40838			0.456521	-0.496952	0	0	0	0	sp|Q5LX42|DXS_RUEPO	sp|Q5LX42|DXS_RUEPO	14	14	14		1	7	6	7	8	6	9	5	5	5	3	5	4	5	11	7	7	6	7	8	6	9
Glutamyl-tRNA(Gln) amidotransferase subunit A (Glu-ADT subunit A) (EC 6.3.5.7)	SPO2969		+	2.22296	-1.25563	+	+	3.71592	-2.19498		+	1.89526	-1.41344			1.63634	-1.03325	0	0	0	0	sp|Q5LP80|GATA_RUEPO	sp|Q5LP80|GATA_RUEPO	23	23	23		1	16	16	18	19	17	19	21	18	17	19	18	20	21	22	22	16	16	18	19	17	19
Molybdenum cofactor biosynthesis domain protein	SPO3759		+	1.19185	-1.30339	+	+	2.85025	-3.1526			1.09178	-1.4142		+	1.55074	-1.47143	0	0	0	0	tr|Q5LM04|Q5LM04_RUEPO	tr|Q5LM04|Q5LM04_RUEPO	7	7	7		1	3	5	6	4	2	4	5	4	4	4	5	2	6	6	7	3	5	6	4	2	4
Uroporphyrinogen decarboxylase (UPD) (URO-D) (EC 4.1.1.37)	SPO3648	+	+	2.72786	-2.19925	+	+	2.96553	-2.39133		+	2.02437	-1.41438		+	2.05085	-1.55367	0	0	0	0	sp|Q5LMB5|DCUP_RUEPO	sp|Q5LMB5|DCUP_RUEPO	12	12	12		1	10	9	10	10	10	8	9	11	9	10	9	12	8	9	10	10	9	10	10	10	8
Malyl-CoA lyase (EC 4.1.3.24)	SPO3608			1.46151	-0.677105	+	+	3.29546	-2.34212		+	2.1589	-1.4147			1.46875	-0.950904	0	0	0	0	tr|Q5LMF5|Q5LMF5_RUEPO	tr|Q5LMF5|Q5LMF5_RUEPO	18	18	18		1	17	14	17	14	12	12	14	12	15	12	12	14	15	16	15	17	14	17	14	12	12
30S ribosomal protein S6	SPO2281		+	1.49991	-1.23385	+	+	2.58316	-2.382		+	1.51542	-1.41683			0.978074	-0.763294	0	0	0	0	sp|Q5LR50|RS6_RUEPO	sp|Q5LR50|RS6_RUEPO	11	11	11		1	8	9	9	8	7	9	8	10	8	10	10	9	9	8	9	8	9	9	8	7	9
Prephenate dehydratase (EC 4.2.1.51)	SPO3539	+	+	1.82284	-2.12691	+	+	2.58672	-2.77091		+	1.31412	-1.42283			1.18924	-0.956008	0	0	0	0	tr|Q5LMM4|Q5LMM4_RUEPO	tr|Q5LMM4|Q5LMM4_RUEPO	7	7	7		1	6	4	6	5	5	5	5	4	4	5	6	5	6	6	5	6	4	6	5	5	5
ATP-dependent helicase HrpB	SPO0972			1.84208	-1.06234	+	+	2.29281	-2.34938		+	2.04329	-1.42371			0.987888	-1.32645	0	0	0	0	tr|Q5LUT1|Q5LUT1_RUEPO	tr|Q5LUT1|Q5LUT1_RUEPO	12	12	12		1	0	4	3	3	1	2	3	3	3	0	2	2	5	6	6	0	4	3	3	1	2
Uncharacterized protein	SPO3320		+	1.63901	-1.59728	+	+	2.26646	-2.45221		+	1.21381	-1.42415			0.851492	-0.99391	0	0	0	0	tr|Q5LN92|Q5LN92_RUEPO	tr|Q5LN92|Q5LN92_RUEPO	9	9	9		1	8	7	7	6	7	8	7	5	4	6	7	9	8	8	8	8	7	7	6	7	8
50S ribosomal protein L23	SPO3823			1.11719	-1.16573	+	+	1.8194	-2.04241		+	1.26094	-1.4247			0.890552	-0.965243	0	0	0	0	sp|Q5LLU8|RL23_RUEPO	sp|Q5LLU8|RL23_RUEPO	8	8	8		1	5	5	7	7	6	5	6	6	6	7	3	6	6	4	5	5	5	7	7	6	5
30S ribosomal protein S16	SPO3253		+	1.32284	-1.36508	+	+	2.26466	-3.25142		+	1.40404	-1.42649			0.645821	-0.728173	0	0	0	0	sp|Q5LNF2|RS16_RUEPO	sp|Q5LNF2|RS16_RUEPO	8	8	8		1	6	6	6	5	5	4	5	6	5	8	5	7	7	6	8	6	6	6	5	5	4
Transcriptional regulator, GntR family	SPO1375			0.875087	-0.692412	+	+	2.28808	-2.28573		+	1.47454	-1.42708			1.36199	-1.35266	0	0	0	0	tr|Q5LTN8|Q5LTN8_RUEPO	tr|Q5LTN8|Q5LTN8_RUEPO	15	15	15		1	8	9	11	5	7	7	4	6	6	5	5	7	11	9	12	8	9	11	5	7	7
Methionine aminopeptidase (MAP) (MetAP) (EC 3.4.11.18) (Peptidase M)	SPO3761	+	+	2.21494	-1.79775	+	+	3.12074	-2.31477		+	1.73634	-1.42879			1.44655	-1.04051	0	0	0	0	tr|Q5LM02|Q5LM02_RUEPO	tr|Q5LM02|Q5LM02_RUEPO	10	10	10		1	9	7	9	8	7	10	8	8	8	8	7	8	8	8	9	9	7	9	8	7	10
Nucleotide-binding protein SPO0713	SPO0713	+	+	2.43724	-1.59068	+	+	3.0033	-2.647		+	1.90106	-1.4296			1.61893	-1.10895	0	0	0	0	sp|Q5LVI8|Y713_RUEPO	sp|Q5LVI8|Y713_RUEPO	8	8	8		1	6	5	5	5	7	5	7	6	5	6	5	5	7	6	6	6	5	5	5	7	5
Peptidase, M48 family	SPO0939	+	+	1.68129	-1.81809	+	+	2.32656	-2.32581		+	1.34261	-1.43057			0.679506	-0.635437	0	0	0	0	tr|Q5LUW3|Q5LUW3_RUEPO	tr|Q5LUW3|Q5LUW3_RUEPO	11	11	11		1	7	7	7	7	8	8	10	8	5	8	8	10	8	8	10	7	7	7	7	8	8
Tetraacyldisaccharide 4'-kinase (EC 2.7.1.130) (Lipid A 4'-kinase)	SPO3445		+	1.72132	-1.30374	+	+	2.51768	-2.51085		+	1.44818	-1.43198			1.26647	-1.03283	0	0	0	0	sp|Q5LMW7|LPXK_RUEPO	sp|Q5LMW7|LPXK_RUEPO	6	6	6		1	3	4	4	4	4	2	5	4	3	5	4	6	5	4	6	3	4	4	4	4	2
Adenylate kinase (AK) (EC 2.7.4.3) (ATP-AMP transphosphorylase) (ATP:AMP phosphotransferase) (Adenylate monophosphate kinase)	SPO0507		+	2.09892	-1.59902	+	+	2.59637	-2.28795		+	1.60549	-1.43202			1.7263	-1.33461	0	0	0	0	tr|Q5LW36|Q5LW36_RUEPO	tr|Q5LW36|Q5LW36_RUEPO	16	16	16		1	10	10	10	11	8	12	12	11	10	10	8	10	10	14	12	10	10	10	11	8	12
Prephenate dehydrogenase (EC 1.3.1.12)	SPO3176		+	2.63962	-1.48551	+	+	2.15743	-3.33704			0.715913	-1.4349			0.817642	-0.661384	0	0	0	0	tr|Q5LNM7|Q5LNM7_RUEPO	tr|Q5LNM7|Q5LNM7_RUEPO	7	7	7		1	5	3	5	1	2	4	3	1	4	3	4	6	6	6	3	5	3	5	1	2	4
Protein HflK	SPO1329	+	+	3.07739	-1.91533	+	+	3.90332	-2.43535		+	2.04639	-1.43682			1.34315	-1.36335	0	0	0	0	tr|Q5LTT3|Q5LTT3_RUEPO	tr|Q5LTT3|Q5LTT3_RUEPO	24	24	24		1	13	16	17	17	13	18	15	18	14	14	14	18	20	17	20	13	16	17	17	13	18
Uncharacterized protein	SPO1980		+	1.44225	-1.64775	+	+	1.63315	-2.05799		+	1.27972	-1.43832			1.12851	-1.34776	0	0	0	0	tr|Q5LRZ0|Q5LRZ0_RUEPO	tr|Q5LRZ0|Q5LRZ0_RUEPO	5	5	5		1	2	1	2	1	1	3	1	4	3	1	2	2	3	4	4	2	1	2	1	1	3
Amidase family protein	SPO3418		+	2.3291	-1.15719	+	+	2.9304	-1.97976		+	2.27007	-1.43897			1.927	-1.23383	0	0	0	0	tr|Q5LMZ4|Q5LMZ4_RUEPO	tr|Q5LMZ4|Q5LMZ4_RUEPO	19	19	19		1	13	16	15	15	14	15	13	13	13	10	10	12	16	16	16	13	16	15	15	14	15
Uncharacterized protein	SPO1046		+	1.63439	-1.45354	+	+	2.20024	-2.17898		+	1.56396	-1.4391			1.39984	-1.20752	0	0	0	0	tr|Q5LUK8|Q5LUK8_RUEPO	tr|Q5LUK8|Q5LUK8_RUEPO	10	10	10		1	6	2	4	5	5	3	5	2	3	2	4	4	5	7	7	6	2	4	5	5	3
DNA-directed RNA polymerase subunit beta (RNAP subunit beta) (EC 2.7.7.6) (RNA polymerase subunit beta) (Transcriptase subunit beta)	SPO3508		+	2.64904	-1.40083	+	+	3.7845	-2.32743		+	2.08174	-1.44163			2.0268	-1.13566	0	0	0	0	sp|Q5LMQ5|RPOB_RUEPO	sp|Q5LMQ5|RPOB_RUEPO	113	113	113		1	96	98	100	93	84	90	94	95	86	102	93	89	97	93	107	96	98	100	93	84	90
Lipoprotein, putative	SPO1154		+	1.65921	-1.42666	+	+	2.55413	-2.46801		+	1.34308	-1.44299			1.07726	-0.907708	0	0	0	0	tr|Q5LUA1|Q5LUA1_RUEPO	tr|Q5LUA1|Q5LUA1_RUEPO	13	13	13		1	8	8	7	7	8	7	9	8	8	10	10	11	10	9	11	8	8	7	7	8	7
Methyltransferase, FkbM family	SPO2020			1.22504	-1.08282	+	+	2.79403	-2.01756		+	2.00196	-1.44383			1.44947	-0.966392	0	0	0	0	tr|Q5LRV3|Q5LRV3_RUEPO	tr|Q5LRV3|Q5LRV3_RUEPO	15	15	15		1	10	9	10	11	11	9	7	8	7	8	9	6	9	11	11	10	9	10	11	11	9
Chromosomal replication initiator protein DnaA	SPO0149	+	+	2.17812	-2.12546	+	+	2.60069	-2.0847		+	1.6548	-1.44495			1.59921	-1.31335	0	0	0	0	sp|Q5LWV4|DNAA_RUEPO	sp|Q5LWV4|DNAA_RUEPO	15	15	15		1	4	4	6	7	7	9	7	7	5	7	9	9	12	10	10	4	4	6	7	7	9
Transglycosylase SLT domain protein	SPO2284	+	+	2.14711	2.0807	+	+	1.82281	-1.65626			0.619486	-1.4455			0.0121695	-0.0235113	0	0	0	0	tr|Q5LR47|Q5LR47_RUEPO	tr|Q5LR47|Q5LR47_RUEPO	5	5	5		1	4	4	4	2	4	4	2	3	1	4	4	3	2	2	2	4	4	4	2	4	4
Peptidase, M23/M37 family	SPO2230			1.07562	-1.02009	+	+	1.92873	-1.88268			0.82962	-1.44639			0.674895	-1.43589	0	0	0	0	tr|Q5LR99|Q5LR99_RUEPO	tr|Q5LR99|Q5LR99_RUEPO	12	12	12		1	5	4	6	4	3	5	4	3	4	1	5	5	6	7	6	5	4	6	4	3	5
2''-deoxycytidine 5''-triphosphate deaminase-like protein	SPO2498	+	+	2.63212	-1.80872	+	+	3.3662	-2.59079		+	1.97154	-1.44826			1.34258	-1.19447	0	0	0	0	tr|Q5LQJ2|Q5LQJ2_RUEPO	tr|Q5LQJ2|Q5LQJ2_RUEPO	19	19	19		1	12	13	13	11	11	12	14	11	13	7	12	11	17	16	17	12	13	13	11	11	12
Capsular polysaccharide export inner-membrane protein, BexC/CtrB/KpsE family	SPO0948			1.72003	-1.09538	+	+	3.0818	-2.48878		+	1.3896	-1.45035			1.86482	-1.149	0	0	0	0	tr|Q5LUV4|Q5LUV4_RUEPO	tr|Q5LUV4|Q5LUV4_RUEPO	14	14	14		1	11	9	9	7	7	7	10	9	7	7	8	10	11	12	11	11	9	9	7	7	7
Penicillin-binding protein 1A	SPO2587			0.963952	-0.545595	+	+	2.55043	-2.24875		+	1.78054	-1.45172			1.84749	-1.23034	0	0	0	0	tr|Q5LQA6|Q5LQA6_RUEPO	tr|Q5LQA6|Q5LQA6_RUEPO	22	22	22		1	17	13	18	9	9	12	12	14	10	10	12	9	16	9	16	17	13	18	9	9	12
Xanthine phosphoribosyltransferase (EC 2.4.2.22) (Xanthine-guanine phosphoribosyltransferase) (XGPRT)	SPO2143		+	1.89564	-1.53119	+	+	2.43927	-2.33073		+	1.46349	-1.45437			1.27201	-1.23367	0	0	0	0	sp|Q5LRI5|XGPT_RUEPO	sp|Q5LRI5|XGPT_RUEPO	9	9	9		1	7	7	8	8	8	8	7	8	9	8	8	8	8	8	8	7	7	8	8	8	8
Type I secretion outer membrane protein, TolC family	SPO1240			1.90834	-1.05388	+	+	3.11917	-2.07526		+	2.03962	-1.45473			1.91566	-1.15063	0	0	0	0	tr|Q5LU19|Q5LU19_RUEPO	tr|Q5LU19|Q5LU19_RUEPO	26	26	25		1	21	23	22	23	23	21	22	23	20	21	19	19	20	21	23	21	23	22	23	23	21
ATP synthase subunit b (ATP synthase F(0) sector subunit b) (ATPase subunit I) (F-type ATPase subunit b) (F-ATPase subunit b)	SPO3234		+	1.38417	-1.45229	+	+	2.68201	-2.75976		+	1.14016	-1.45867			1.21776	-0.856405	0	0	0	0	tr|Q5LNH1|Q5LNH1_RUEPO	tr|Q5LNH1|Q5LNH1_RUEPO	13	13	13		1	10	9	11	7	10	8	10	9	6	9	9	10	10	11	9	10	9	11	7	10	8
RNA polymerase sigma factor RpoD (Sigma-70)	SPO1750		+	2.59483	-1.3566	+	+	3.58053	-2.2179		+	2.5461	-1.46206			1.53331	-0.907267	0	0	0	0	tr|Q5LSL7|Q5LSL7_RUEPO	tr|Q5LSL7|Q5LSL7_RUEPO	47	47	47		1	31	30	33	25	26	29	29	28	27	29	35	34	36	34	38	31	30	33	25	26	29
Sulfatase family protein	SPO3593		+	2.46929	-1.18963	+	+	3.31129	-2.24722		+	1.65005	-1.46288		+	2.67594	-1.2836	0	0	0	0	tr|Q5LMH0|Q5LMH0_RUEPO	tr|Q5LMH0|Q5LMH0_RUEPO	17	17	17		1	13	12	12	9	6	8	10	11	8	7	8	11	14	14	14	13	12	12	9	6	8
CBS domain protein	SPO2201		+	2.24849	-1.40797	+	+	3.23613	-2.16307		+	2.2224	-1.4634			1.50952	-0.801249	0	0	0	0	tr|Q5LRC8|Q5LRC8_RUEPO	tr|Q5LRC8|Q5LRC8_RUEPO	14	14	14		1	9	8	10	11	10	9	7	9	8	12	10	10	10	10	11	9	8	10	11	10	9
ABC transporter, ATP-binding protein	SPO0446	+	+	2.87382	-1.58072	+	+	3.23359	-2.41959		+	1.99327	-1.46362			2.06422	-1.22654	0	0	0	0	tr|Q5LW96|Q5LW96_RUEPO	tr|Q5LW96|Q5LW96_RUEPO	31	31	31		1	21	25	24	21	20	24	23	22	22	24	22	20	24	24	27	21	25	24	21	20	24
Uncharacterized protein	SPO2520	+	+	2.36427	-1.67311	+	+	2.62303	-2.07911		+	2.29489	-1.46428		+	1.67266	-1.50472	0	0	0	0	tr|Q5LQH0|Q5LQH0_RUEPO	tr|Q5LQH0|Q5LQH0_RUEPO	11	11	11		1	5	4	6	8	5	5	6	4	3	7	6	4	9	9	9	5	4	6	8	5	5
Ser/Thr protein phosphatase/nucleotidase, putative	SPO2904			0.047652	0.0421982	+	+	3.27166	-2.65488		+	1.99786	-1.4655			1.23834	-0.943502	0	0	0	0	tr|Q5LPE4|Q5LPE4_RUEPO	tr|Q5LPE4|Q5LPE4_RUEPO	19	19	19		1	19	17	19	10	13	14	13	13	10	14	17	14	14	15	18	19	17	19	10	13	14
Vitamin B12-dependent ribonucleotide reductase (EC 1.17.4.1)	SPO3194			1.77497	-1.1399	+	+	2.94922	-1.84178		+	2.07811	-1.46554			1.80678	-0.958564	0	0	0	0	tr|Q5LNK9|Q5LNK9_RUEPO	tr|Q5LNK9|Q5LNK9_RUEPO	36	36	36		1	24	23	26	21	18	23	20	21	19	22	25	22	24	24	28	24	23	26	21	18	23
Benzoate-coenzyme A ligase, putative	SPO2069	+	+	2.99051	-1.63826	+	+	3.06199	-2.82272		+	2.26112	-1.46622		+	1.73343	-1.67146	0	0	0	0	tr|Q5LRQ6|Q5LRQ6_RUEPO	tr|Q5LRQ6|Q5LRQ6_RUEPO	11	11	11		1	3	4	5	5	6	5	4	6	5	3	7	4	7	6	7	3	4	5	5	6	5
Ubiquinone/menaquinone biosynthesis C-methyltransferase UbiE (EC 2.1.1.163) (EC 2.1.1.201) (2-methoxy-6-polyprenyl-1,4-benzoquinol methylase) (Demethylmenaquinone methyltransferase)	SPO0145	+	+	2.24867	-2.20204	+	+	2.63743	-2.87348		+	1.49704	-1.46968	+	+	1.41623	-2.15958	0	0	0	0	tr|Q5LWU0|Q5LWU0_RUEPO	tr|Q5LWU0|Q5LWU0_RUEPO	10	10	10		1	3	6	4	5	6	6	5	5	3	4	4	6	8	9	10	3	6	4	5	6	6
Nucleoside diphosphate kinase (NDK) (NDP kinase) (EC 2.7.4.6) (Nucleoside-2-P kinase)	SPO2444	+	+	2.21369	-1.64719	+	+	2.77617	-2.67038		+	1.44843	-1.46996			1.00214	-0.732742	0	0	0	0	sp|Q5LQP4|NDK_RUEPO	sp|Q5LQP4|NDK_RUEPO	8	8	8		1	6	7	7	7	5	7	6	7	6	8	7	7	6	6	7	6	7	7	7	5	7
Peptidase, M48 family	SPO2590			1.23405	-0.792589	+	+	2.68263	-2.39678		+	1.89881	-1.47041		+	1.96345	-1.50821	0	0	0	0	tr|Q5LQA3|Q5LQA3_RUEPO	tr|Q5LQA3|Q5LQA3_RUEPO	13	13	13		1	8	8	5	4	3	2	3	6	4	3	4	1	7	9	9	8	8	5	4	3	2
Murein endopeptidase	SPO0124			1.03691	-0.548144	+	+	3.4378	-2.3409		+	2.23451	-1.47195			1.8013	-1.24296	0	0	0	0	tr|Q5LWS6|Q5LWS6_RUEPO	tr|Q5LWS6|Q5LWS6_RUEPO	20	20	20		1	15	15	17	9	9	12	12	10	10	8	14	11	12	16	13	15	15	17	9	9	12
Competence/damage-inducible protein CinA domain protein	SPO2092			0.13679	-0.259009	+	+	1.83356	-2.7254		+	1.00447	-1.47441			0.689564	-1.13429	0	0	0	0	tr|Q5LRN3|Q5LRN3_RUEPO	tr|Q5LRN3|Q5LRN3_RUEPO	4	4	4		1	3	3	2	1	1	1	3	2	0	2	1	2	0	3	3	3	3	2	1	1	1
30S ribosomal protein S14	SPO0498			1.63896	-1.11484	+	+	2.53997	-2.04528		+	1.83577	-1.4772			0.954811	-0.756458	0	0	0	0	sp|Q5LW45|RS14_RUEPO	sp|Q5LW45|RS14_RUEPO	10	10	10		1	8	9	8	7	6	8	8	9	6	9	8	6	7	7	10	8	9	8	7	6	8
30S ribosomal protein S1	SPO0802		+	2.51678	-1.19276	+	+	3.30737	-2.38512		+	2.26983	-1.47755			1.78013	-0.917908	0	0	0	0	tr|Q5LVA0|Q5LVA0_RUEPO	tr|Q5LVA0|Q5LVA0_RUEPO	54	54	54		1	44	44	48	40	40	41	44	44	40	46	43	43	46	39	46	44	44	48	40	40	41
Phospho-2-dehydro-3-deoxyheptonate aldolase (EC 2.5.1.54)	SPO1942		+	2.48099	-1.3979	+	+	3.23739	-2.15167		+	1.86909	-1.47871			1.39229	-0.854905	0	0	0	0	tr|Q5LS28|Q5LS28_RUEPO	tr|Q5LS28|Q5LS28_RUEPO	27	27	27		1	21	22	19	21	20	18	21	17	20	21	22	20	23	22	24	21	22	19	21	20	18
Uncharacterized protein	SPO0335			1.54814	-0.809258	+	+	2.54674	-1.96488		+	1.90236	-1.48016			1.90455	-0.987521	0	0	0	0	tr|Q5LXB7|Q5LXB7_RUEPO	tr|Q5LXB7|Q5LXB7_RUEPO	13	13	13		1	6	5	7	6	6	5	5	4	4	5	2	4	7	8	8	6	5	7	6	6	5
ATP synthase subunit beta (EC 7.1.2.2) (ATP synthase F1 sector subunit beta) (F-ATPase subunit beta)	SPO3162	+	+	2.58335	-1.79497	+	+	3.27034	-2.40429		+	1.80096	-1.48055			1.87308	-1.22731	0	0	0	0	sp|Q5LNP1|ATPB_RUEPO	sp|Q5LNP1|ATPB_RUEPO	34	34	34		1	24	27	29	29	27	25	27	29	28	29	28	28	28	29	33	24	27	29	29	27	25
30S ribosomal protein S11	SPO0510		+	2.33835	-1.56831	+	+	2.2475	-2.12689		+	1.59586	-1.48136			0.993841	-0.816635	0	0	0	0	sp|Q5LW33|RS11_RUEPO	sp|Q5LW33|RS11_RUEPO	10	10	10		1	9	9	10	8	9	9	9	10	9	10	9	8	8	8	10	9	9	10	8	9	9
Dihydroorotase, multifunctional complex type (EC 3.5.2.3)	SPO0284	+	+	3.26942	-1.77748	+	+	4.00021	-2.59288		+	2.035	-1.48413			2.08698	-1.14853	0	0	0	0	tr|Q5LX78|Q5LX78_RUEPO	tr|Q5LX78|Q5LX78_RUEPO	27	27	27		1	12	19	15	17	13	12	17	16	14	18	18	15	20	22	24	12	19	15	17	13	12
tRNA dimethylallyltransferase (EC 2.5.1.75) (Dimethylallyl diphosphate:tRNA dimethylallyltransferase) (DMAPP:tRNA dimethylallyltransferase) (DMATase) (Isopentenyl-diphosphate:tRNA isopentenyltransferase) (IPP transferase) (IPPT) (IPTase)	SPO1661			0.86127	-1.29546	+	+	1.55138	-2.36079			0.948009	-1.48515		+	1.02691	-1.56593	0	0	0	0	sp|Q5LSV5|MIAA_RUEPO	sp|Q5LSV5|MIAA_RUEPO	7	7	7		1	3	4	3	2	3	3	2	3	2	2	3	3	4	4	5	3	4	3	2	3	3
Hydroxyacylglutathione hydrolase (EC 3.1.2.6) (Glyoxalase II) (Glx II)	SPO3168		+	1.15872	-1.31496	+	+	3.09157	-3.02824		+	1.23601	-1.48565			0.61069	-0.846066	0	0	0	0	sp|Q5LNN5|GLO2_RUEPO	sp|Q5LNN5|GLO2_RUEPO	10	10	10		1	7	8	5	3	4	5	5	5	5	4	5	9	6	9	8	7	8	5	3	4	5
Riboflavin biosynthesis protein [Includes: Riboflavin kinase (EC 2.7.1.26) (Flavokinase); FMN adenylyltransferase (EC 2.7.7.2) (FAD pyrophosphorylase) (FAD synthase)]	SPO3154		+	1.65549	-1.71372	+	+	1.97695	-1.82265		+	1.54029	-1.48568			0.811696	-0.650473	0	0	0	0	tr|Q5LNP9|Q5LNP9_RUEPO	tr|Q5LNP9|Q5LNP9_RUEPO	12	12	12		1	7	5	7	3	6	3	9	5	9	6	6	6	8	6	7	7	5	7	3	6	3
Ribonuclease PH (RNase PH) (EC 2.7.7.56) (tRNA nucleotidyltransferase)	SPO0008		+	3.21323	-1.25892	+	+	2.44351	-1.98744		+	2.40419	-1.48631			1.69019	-0.922886	0	0	0	0	sp|Q5LWF6|RNPH_RUEPO	sp|Q5LWF6|RNPH_RUEPO	11	11	11		1	6	8	7	9	6	5	7	7	7	6	6	5	6	6	4	6	8	7	9	6	5
Signal recognition particle receptor FtsY (SRP receptor)	SPO1339	+	+	2.42527	-1.64083	+	+	3.34954	-2.7038		+	2.09594	-1.487		+	2.02272	-1.30379	0	0	0	0	tr|Q5LTS4|Q5LTS4_RUEPO	tr|Q5LTS4|Q5LTS4_RUEPO	17	17	17		1	12	10	13	10	11	9	11	10	10	13	13	14	13	12	15	12	10	13	10	11	9
Guanosine-3',5'-bis(Diphosphate) 3'-pyrophosphohydrolase, putative	SPO3203		+	2.02155	-1.28149	+	+	3.29877	-2.51848		+	1.69206	-1.48818			1.76158	-1.11237	0	0	0	0	tr|Q5LNK1|Q5LNK1_RUEPO	tr|Q5LNK1|Q5LNK1_RUEPO	31	31	31		1	20	17	16	12	14	15	15	14	10	14	17	15	19	18	24	20	17	16	12	14	15
Uncharacterized protein	SPO1427		+	1.56034	-1.21823	+	+	2.69727	-2.84016		+	1.42248	-1.48836			1.29158	-1.13146	0	0	0	0	tr|Q5LTI7|Q5LTI7_RUEPO	tr|Q5LTI7|Q5LTI7_RUEPO	11	11	11		1	9	10	9	4	4	5	5	7	4	6	7	8	9	9	9	9	10	9	4	4	5
Uncharacterized protein	SPO3685		+	1.1384	-1.55992	+	+	1.37128	-1.99776			0.948511	-1.49535		+	1.29629	-1.80367	0	0	0	0	tr|Q5LM79|Q5LM79_RUEPO	tr|Q5LM79|Q5LM79_RUEPO	9	9	9		1	2	5	4	3	5	2	4	4	2	1	2	2	5	9	6	2	5	4	3	5	2
Probable protein kinase UbiB (EC 2.7.-.-)	SPO0144	+	+	3.09835	-2.27125	+	+	4.17557	-2.542		+	1.96268	-1.50271		+	2.0187	-1.4698	0	0	0	0	tr|Q5LWU1|Q5LWU1_RUEPO	tr|Q5LWU1|Q5LWU1_RUEPO	28	28	28		1	10	11	13	20	16	17	13	14	12	15	17	16	21	22	23	10	11	13	20	16	17
3'(2'),5'-bisphosphate nucleotidase CysQ (EC 3.1.3.7) (3'(2'),5-bisphosphonucleoside 3'(2')-phosphohydrolase) (3'-phosphoadenosine 5'-phosphate phosphatase) (PAP phosphatase)	SPO0039		+	1.96239	-1.3851	+	+	3.25044	-2.79248		+	2.14104	-1.50492			1.23841	-1.03735	0	0	0	0	tr|Q5LWI1|Q5LWI1_RUEPO	tr|Q5LWI1|Q5LWI1_RUEPO	8	8	8		1	4	6	4	2	2	2	5	5	3	4	6	7	7	6	7	4	6	4	2	2	2
Phosphoribosylamine--glycine ligase (EC 6.3.4.13) (GARS) (Glycinamide ribonucleotide synthetase) (Phosphoribosylglycinamide synthetase)	SPO1345	+	+	2.66967	-1.74459	+	+	3.23925	-2.5889		+	2.12672	-1.50534		+	2.23034	-1.48165	0	0	0	0	tr|Q5LTR8|Q5LTR8_RUEPO	tr|Q5LTR8|Q5LTR8_RUEPO	20	20	20		1	13	14	14	12	14	14	15	11	11	16	13	14	17	17	16	13	14	14	12	14	14
3-dehydroquinate synthase (DHQS) (EC 4.2.3.4)	SPO1635	+	+	2.73026	-1.9722	+	+	3.09538	-2.3873		+	1.96795	-1.50597		+	1.62579	-1.42788	0	0	0	0	sp|Q5LSX9|AROB_RUEPO	sp|Q5LSX9|AROB_RUEPO	17	17	17		1	9	11	11	11	10	13	9	10	11	9	9	11	15	14	15	9	11	11	11	10	13
Autoinducer-binding transcriptional regulator LuxR	SPO0371	+	+	1.55498	-1.83387	+	+	2.48868	-2.8368		+	1.85055	-1.50601			0.961088	-1.26297	0	0	0	0	tr|Q5LXF5|Q5LXF5_RUEPO	tr|Q5LXF5|Q5LXF5_RUEPO	4	4	4		1	1	0	0	0	0	0	2	0	1	0	2	0	3	3	3	1	0	0	0	0	0
Uncharacterized protein	SPO2887			0.553561	-0.741105		+	0.962096	-1.74315		+	1.09814	-1.50649		+	1.16114	-2.07941	0	0	0	0	tr|Q5LPG1|Q5LPG1_RUEPO	tr|Q5LPG1|Q5LPG1_RUEPO	8	8	8		1	5	7	7	3	4	6	3	4	4	2	3	2	3	7	5	5	7	7	3	4	6
Uncharacterized protein	SPO2572	+	+	2.71524	-3.02339		+	1.72576	-1.41562			0.73528	-1.50746		+	1.19563	-1.88583	0	0	0	0	tr|Q5LQC0|Q5LQC0_RUEPO	tr|Q5LQC0|Q5LQC0_RUEPO	5	5	5		1	3	3	1	2	2	3	2	3	2	2	3	2	3	2	3	3	3	1	2	2	3
Chaperone protein DnaK (HSP70) (Heat shock 70 kDa protein) (Heat shock protein 70)	SPO0043			2.04587	-0.980663	+	+	3.37172	-2.13469		+	2.01815	-1.50891			0.844744	-0.658009	0	0	0	0	sp|Q5LWJ6|DNAK_RUEPO	sp|Q5LWJ6|DNAK_RUEPO	47	47	47		1	40	39	40	36	37	38	38	35	36	35	40	39	40	36	41	40	39	40	36	37	38
Transcriptional regulator, LacI family	SPO3684		+	1.90911	-1.22412	+	+	2.57201	-2.09795		+	2.07227	-1.5114			1.32685	-1.01271	0	0	0	0	tr|Q5LM80|Q5LM80_RUEPO	tr|Q5LM80|Q5LM80_RUEPO	17	17	17		1	11	12	13	10	12	12	10	10	12	12	11	10	15	12	13	11	12	13	10	12	12
GTP cyclohydrolase FolE2 (EC 3.5.4.16)	SPO1352	+	+	2.20165	-2.00301	+	+	2.4622	-1.53749		+	1.77117	-1.51527			0.769463	-0.741264	0	0	0	0	sp|Q5LTR1|GCH4_RUEPO	sp|Q5LTR1|GCH4_RUEPO	8	8	8		1	4	2	3	4	4	4	2	4	5	4	4	4	5	6	5	4	2	3	4	4	4
Indole-3-glycerol phosphate synthase (IGPS) (EC 4.1.1.48)	SPO2151	+	+	2.59422	-1.67641	+	+	3.27264	-2.73499		+	1.91131	-1.51635			1.31755	-1.32916	0	0	0	0	tr|Q5LRH7|Q5LRH7_RUEPO	tr|Q5LRH7|Q5LRH7_RUEPO	19	19	19		1	9	14	12	8	11	9	10	13	11	10	10	11	16	15	16	9	14	12	8	11	9
S-methyl-5'-thioadenosine phosphorylase (EC 2.4.2.28) (5'-methylthioadenosine phosphorylase) (MTA phosphorylase) (MTAP)	SPO3060		+	1.91849	-1.36448	+	+	3.00018	-2.52841		+	1.51518	-1.51752			1.3173	-0.87803	0	0	0	0	tr|Q5LNZ2|Q5LNZ2_RUEPO	tr|Q5LNZ2|Q5LNZ2_RUEPO	13	13	13		1	11	11	11	11	12	11	12	11	10	12	11	12	11	13	11	11	11	11	11	12	11
Proline iminopeptidase (PIP) (EC 3.4.11.5) (Prolyl aminopeptidase)	SPO0066		+	1.6385	-1.34997	+	+	2.30243	-1.92982		+	1.84845	-1.51771			1.03534	-0.944147	0	0	0	0	tr|Q5LWK9|Q5LWK9_RUEPO	tr|Q5LWK9|Q5LWK9_RUEPO	9	9	9		1	3	5	5	5	5	5	4	3	4	4	5	4	6	5	7	3	5	5	5	5	5
Hydrolase, alpha/beta fold family	SPO2943	+	+	1.93823	-2.3404	+	+	1.65273	-2.28013		+	1.34119	-1.5178			1.41661	-1.06774	0	0	0	0	tr|Q5LPA5|Q5LPA5_RUEPO	tr|Q5LPA5|Q5LPA5_RUEPO	6	6	6		1	3	2	4	4	2	3	2	2	4	3	3	3	2	5	4	3	2	4	4	2	3
ABC transporter, ATP-binding protein	SPO1495	+	+	2.80369	-2.02395	+	+	3.5994	-2.37323		+	2.0194	-1.51795		+	2.51082	-1.38862	0	0	0	0	tr|Q5LTB9|Q5LTB9_RUEPO	tr|Q5LTB9|Q5LTB9_RUEPO	13	13	13		1	8	7	9	8	8	10	8	7	7	8	9	8	13	11	11	8	7	9	8	8	10
Homocysteine S-methyltransferase family protein	SPO1884	+	+	2.15861	-2.23232	+	+	4.83651	-4.13363		+	1.19212	-1.52167			0.874757	-1.31405	0	0	0	0	tr|Q5LS84|Q5LS84_RUEPO	tr|Q5LS84|Q5LS84_RUEPO	7	7	7		1	4	4	4	3	2	3	3	3	2	3	4	4	6	7	4	4	4	4	3	2	3
Invasion associated family protein	SPO1933		+	1.96393	-1.36938	+	+	2.45378	-1.90935		+	1.83103	-1.52305			0.679967	-0.720711	0	0	0	0	tr|Q5LS37|Q5LS37_RUEPO	tr|Q5LS37|Q5LS37_RUEPO	8	8	8		1	6	5	4	6	6	7	7	5	5	3	6	7	7	7	6	6	5	4	6	6	7
Tryptophan synthase beta chain (EC 4.2.1.20)	SPO0808		+	2.36951	-1.54119	+	+	2.88567	-2.13329		+	2.25017	-1.52372			1.63644	-1.35401	0	0	0	0	sp|Q5LV94|TRPB_RUEPO	sp|Q5LV94|TRPB_RUEPO	22	22	22		1	19	15	16	19	18	17	18	15	16	15	18	18	18	20	17	19	15	16	19	18	17
Peptidoglycan-associated protein	SPO3108			1.08542	-0.808224	+	+	2.25389	-2.03086		+	1.53887	-1.53216			1.09402	-0.943991	0	0	0	0	tr|Q5LNU5|Q5LNU5_RUEPO	tr|Q5LNU5|Q5LNU5_RUEPO	5	5	5		1	5	5	5	5	5	5	5	5	3	5	5	5	3	3	3	5	5	5	5	5	5
Fructose-1,6-bisphosphatase	SPO1733	+	+	2.09464	-1.67402	+	+	3.03445	-2.44088		+	2.01424	-1.5326			1.21979	-1.02825	0	0	0	0	tr|Q5LSN4|Q5LSN4_RUEPO	tr|Q5LSN4|Q5LSN4_RUEPO	27	27	27		1	16	18	22	16	19	20	19	15	18	16	18	23	20	21	19	16	18	22	16	19	20
Uncharacterized protein	SPO2964		+	1.23156	-1.31895	+	+	2.35391	-2.79615		+	1.04668	-1.53296			1.02125	-1.03893	0	0	0	0	tr|Q5LP84|Q5LP84_RUEPO	tr|Q5LP84|Q5LP84_RUEPO	6	6	6		1	4	6	4	5	4	6	6	5	5	4	6	5	6	5	6	4	6	4	5	4	6
Transcriptional regulator, LysR family	SPO0980		+	1.33286	-1.25109	+	+	2.53208	-3.13239		+	1.21673	-1.53331			1.54183	-1.24404	0	0	0	0	tr|Q5LUS3|Q5LUS3_RUEPO	tr|Q5LUS3|Q5LUS3_RUEPO	11	11	11		1	7	6	5	4	6	5	7	5	5	5	5	5	8	11	6	7	6	5	4	6	5
2-dehydro-3-deoxygalactonokinase, putative	SPO0785			0.393828	-1.17872			0.705197	-1.14124		+	0.906358	-1.53543			0.713106	-1.21424	0	0	0	0	tr|Q5LVB7|Q5LVB7_RUEPO	tr|Q5LVB7|Q5LVB7_RUEPO	4	4	4		1	2	3	1	2	3	3	2	3	1	2	1	2	3	4	3	2	3	1	2	3	3
3-oxoacyl-[acyl-carrier-protein] synthase 3 (EC 2.3.1.180) (3-oxoacyl-[acyl-carrier-protein] synthase III) (Beta-ketoacyl-ACP synthase III) (KAS III)	SPO2494		+	1.46522	-1.3598	+	+	2.53654	-2.62229		+	1.53756	-1.53749			1.11601	-1.09089	0	0	0	0	sp|Q5LQJ5|FABH_RUEPO	sp|Q5LQJ5|FABH_RUEPO	17	17	17		1	10	11	12	11	9	11	10	7	10	8	12	13	10	13	10	10	11	12	11	9	11
HemY domain protein	SPO3851	+	+	2.59787	-1.56295	+	+	3.97237	-2.55423		+	2.01015	-1.54028			2.25319	-1.12171	0	0	0	0	tr|Q5LLS0|Q5LLS0_RUEPO	tr|Q5LLS0|Q5LLS0_RUEPO	26	26	26		1	20	20	25	20	19	23	20	20	23	24	22	21	24	21	23	20	20	25	20	19	23
Putrescine-binding periplasmic protein	SPO3469			0.511279	-0.420776	+	+	2.94941	-2.9135		+	1.8319	-1.54074			1.32154	-1.2549	0	0	0	0	tr|Q5LMU3|Q5LMU3_RUEPO	tr|Q5LMU3|Q5LMU3_RUEPO	11	11	11		1	8	9	7	6	7	6	7	6	5	7	6	8	8	10	10	8	9	7	6	7	6
Bordetella uptake gene family protein	SPO0186			0.204602	0.226657	+	+	2.80596	-2.89678		+	1.7904	-1.54166		+	1.44394	-1.69793	0	0	0	0	tr|Q5LWY4|Q5LWY4_RUEPO	tr|Q5LWY4|Q5LWY4_RUEPO	27	27	27		1	26	27	27	23	23	23	24	25	23	24	22	24	24	25	27	26	27	27	23	23	23
Efflux transporter, RND family, MFP subunit	SPO1398		+	1.68393	-1.28649	+	+	2.63195	-2.49009		+	1.71375	-1.54284			0.968334	-1.12974	0	0	0	0	tr|Q5LTL6|Q5LTL6_RUEPO	tr|Q5LTL6|Q5LTL6_RUEPO	20	20	20		1	12	11	11	15	10	14	12	10	12	11	12	14	13	17	12	12	11	11	15	10	14
Esterase, putative	SPO0733	+	+	2.51636	-1.86636	+	+	2.46153	-2.05952		+	1.65572	-1.5438		+	1.42245	-1.43561	0	0	0	0	tr|Q5LVG9|Q5LVG9_RUEPO	tr|Q5LVG9|Q5LVG9_RUEPO	9	9	9		1	5	7	7	6	5	7	5	6	5	5	7	5	9	7	4	5	7	7	6	5	7
Sugar ABC transporter, ATP-binding protein	SPO0378		+	2.70984	-1.24177	+	+	3.23114	-1.9529		+	2.16668	-1.54413			1.71019	-1.07419	0	0	0	0	tr|Q5LXG3|Q5LXG3_RUEPO	tr|Q5LXG3|Q5LXG3_RUEPO	22	22	22		1	12	14	16	18	16	16	16	15	12	18	17	17	18	17	22	12	14	16	18	16	16
Anthranilate synthase component 1 (EC 4.1.3.27)	SPO2146	+	+	2.69302	-1.67624	+	+	4.0691	-2.77161		+	1.84102	-1.54474			1.87204	-1.00944	0	0	0	0	tr|Q5LRI2|Q5LRI2_RUEPO	tr|Q5LRI2|Q5LRI2_RUEPO	20	20	20		1	13	11	12	12	15	11	11	10	12	12	13	12	14	12	15	13	11	12	12	15	11
DNA-binding protein, putative	SPO1583		+	2.37768	-1.41766	+	+	2.00846	-2.81839		+	2.36321	-1.54562		+	2.10075	-1.38887	0	0	0	0	tr|Q5LT31|Q5LT31_RUEPO	tr|Q5LT31|Q5LT31_RUEPO	7	7	7		1	4	5	4	1	2	4	4	2	3	3	5	4	7	5	5	4	5	4	1	2	4
Uncharacterized protein	SPO3325			1.63242	-1.13517	+	+	3.27786	-2.26246		+	1.95477	-1.54583			1.41107	-0.77261	0	0	0	0	tr|Q5LN87|Q5LN87_RUEPO	tr|Q5LN87|Q5LN87_RUEPO	29	29	29		1	24	24	28	20	21	22	22	19	20	25	23	23	24	24	27	24	24	28	20	21	22
ATPase, MoxR family	SPO0139		+	1.76367	-1.43336	+	+	2.86169	-2.82388		+	1.72207	-1.54674			1.20316	-1.07072	0	0	0	0	tr|Q5LWU6|Q5LWU6_RUEPO	tr|Q5LWU6|Q5LWU6_RUEPO	18	18	18		1	11	14	15	11	8	10	13	13	10	11	15	14	15	15	13	11	14	15	11	8	10
Bifunctional glutamine synthetase adenylyltransferase/adenylyl-removing enzyme	SPO2523	+	+	3.61434	-1.96184	+	+	3.99312	-2.23083		+	2.45487	-1.55042		+	2.51206	-1.55667	0	0	0	0	tr|Q5LQG7|Q5LQG7_RUEPO	tr|Q5LQG7|Q5LQG7_RUEPO	33	33	33		1	18	18	18	23	20	23	20	20	19	17	16	16	29	24	27	18	18	18	23	20	23
Sensor histidine kinase (EC 2.7.3.-)	SPO2173	+	+	2.26523	-2.23347	+	+	2.79077	-3.04338		+	1.69142	-1.55132	+	+	2.81964	-1.84249	0	0	0	0	tr|Q5LRF6|Q5LRF6_RUEPO	tr|Q5LRF6|Q5LRF6_RUEPO	10	10	10		1	2	4	5	5	6	3	4	6	7	2	4	5	8	10	9	2	4	5	5	6	3
3-hydroxybutyryl-CoA dehydrogenase (EC 1.1.1.157)	SPO0717	+	+	2.25442	-1.82077	+	+	2.92353	-2.65323		+	1.61187	-1.55569		+	1.80108	-1.41757	0	0	0	0	tr|Q5LVI4|Q5LVI4_RUEPO	tr|Q5LVI4|Q5LVI4_RUEPO	15	15	15		1	12	13	12	13	12	14	11	12	14	12	12	12	12	13	12	12	13	12	13	12	14
Phosphoglycerate mutase family protein	SPO3305		+	2.17643	-1.52948	+	+	2.65606	-2.92331		+	1.23163	-1.5582			1.60962	-1.33961	0	0	0	0	tr|Q5LNA7|Q5LNA7_RUEPO	tr|Q5LNA7|Q5LNA7_RUEPO	4	4	4		1	3	2	2	3	3	1	2	3	2	3	2	3	3	4	3	3	2	2	3	3	1
Methylmalonyl-CoA mutase (EC 5.4.99.2)	SPO0368	+	+	2.83688	-1.77239	+	+	3.09054	-3.53381		+	2.05872	-1.56082		+	1.82924	-1.91723	0	0	0	0	tr|Q5LXF8|Q5LXF8_RUEPO	tr|Q5LXF8|Q5LXF8_RUEPO	26	26	26		1	14	14	17	13	11	15	15	15	17	11	14	19	20	23	20	14	14	17	13	11	15
Homoserine O-acetyltransferase (HAT) (EC 2.3.1.31) (Homoserine transacetylase) (HTA)	SPO1729		+	2.113	-1.5245	+	+	3.23917	-2.77232		+	1.57317	-1.56245		+	2.04406	-1.38105	0	0	0	0	sp|Q5LSN6|METAA_RUEPO	sp|Q5LSN6|METAA_RUEPO	13	13	13		1	7	9	10	9	10	10	8	9	8	10	9	10	12	13	12	7	9	10	9	10	10
DNA gyrase subunit A (EC 5.6.2.3)	SPO2051		+	2.54531	-1.4411	+	+	3.23075	-2.48432		+	2.23209	-1.56502		+	1.95924	-1.51286	0	0	0	0	tr|Q5LRS4|Q5LRS4_RUEPO	tr|Q5LRS4|Q5LRS4_RUEPO	43	43	43		1	29	33	28	26	30	32	30	32	29	25	26	29	35	31	37	29	33	28	26	30	32
Leucine--tRNA ligase (EC 6.1.1.4) (Leucyl-tRNA synthetase) (LeuRS)	SPO3432	+	+	3.63143	-1.5741	+	+	4.23586	-2.25867		+	2.59437	-1.56509		+	2.41083	-1.33781	0	0	0	0	sp|Q5LMY0|SYL_RUEPO	sp|Q5LMY0|SYL_RUEPO	37	37	37		1	26	24	24	26	24	26	25	25	26	24	25	26	33	33	33	26	24	24	26	24	26
Diguanylate cyclase, putative/response regulator	SPO2753	+	+	1.68379	-2.04707			0.0856867	-0.115627		+	1.2043	-1.56636			0.41152	0.461379	0	0	0	0	tr|Q5LPU6|Q5LPU6_RUEPO	tr|Q5LPU6|Q5LPU6_RUEPO	10	10	10		1	0	1	0	7	5	7	2	2	1	5	2	3	4	3	4	0	1	0	7	5	7
Glycine betaine/proline ABC transporter, ATP-binding protein (EC 3.6.3.32)	SPO1132			1.03821	-0.861094			1.04378	1.00497		+	1.32394	-1.5666			0.65949	-0.638954	0	0	0	0	tr|Q5LUC2|Q5LUC2_RUEPO	tr|Q5LUC2|Q5LUC2_RUEPO	20	20	20		1	6	9	7	16	18	18	6	4	5	7	5	6	10	9	4	6	9	7	16	18	18
Hydrolase, TatD family	SPO2742	+	+	1.73674	-2.18449	+	+	1.83189	-2.2489		+	1.51093	-1.56692			0.973374	-1.52103	0	0	0	0	tr|Q5LPV7|Q5LPV7_RUEPO	tr|Q5LPV7|Q5LPV7_RUEPO	11	11	11		1	5	3	6	3	3	4	4	3	5	2	5	6	9	8	6	5	3	6	3	3	4
Orotidine 5'-phosphate decarboxylase (EC 4.1.1.23) (OMP decarboxylase) (OMPDCase) (OMPdecase)	SPO3278	+	+	1.79384	-1.79259	+	+	2.67941	-2.91924		+	1.53622	-1.56757			1.14236	-1.15064	0	0	0	0	sp|Q5LND3|PYRF_RUEPO	sp|Q5LND3|PYRF_RUEPO	9	9	9		1	4	4	3	5	3	4	5	5	5	6	5	7	7	7	5	4	4	3	5	3	4
Thymidine phosphorylase (EC 2.4.2.4) (TdRPase)	SPO2929	+	+	1.99599	-2.51993	+	+	1.96417	-3.44447		+	1.27702	-1.57215			1.09176	-1.39896	0	0	0	0	tr|Q5LPB9|Q5LPB9_RUEPO	tr|Q5LPB9|Q5LPB9_RUEPO	11	11	11		1	6	7	7	6	5	5	5	4	6	5	8	6	8	9	10	6	7	7	6	5	5
DNA-binding response regulator ChvI	SPO0710		+	2.21561	-1.41508	+	+	3.21552	-2.95067		+	1.81251	-1.5747			1.33109	-0.945826	0	0	0	0	tr|Q5LVJ1|Q5LVJ1_RUEPO	tr|Q5LVJ1|Q5LVJ1_RUEPO	12	12	12		1	6	6	7	5	4	6	9	8	8	8	7	8	8	8	9	6	6	7	5	4	6
ParA family protein	SPO0461	+	+	3.25505	-1.84069	+	+	3.40939	-2.50775		+	2.39942	-1.57512		+	3.51232	-1.25597	0	0	0	0	tr|Q5LW81|Q5LW81_RUEPO	tr|Q5LW81|Q5LW81_RUEPO	9	9	9		1	6	4	4	6	4	7	7	6	4	6	7	5	8	7	5	6	4	4	6	4	7
Transcription termination/antitermination protein NusG	SPO3516	+	+	2.22684	-1.8059	+	+	3.24126	-2.77042		+	1.62298	-1.5759			1.1641	-0.996454	0	0	0	0	tr|Q5LMP7|Q5LMP7_RUEPO	tr|Q5LMP7|Q5LMP7_RUEPO	11	11	11		1	7	7	7	6	5	8	7	7	5	9	10	7	9	11	10	7	7	7	6	5	8
Methionine--tRNA ligase (EC 6.1.1.10) (Methionyl-tRNA synthetase) (MetRS)	SPO1403	+	+	2.86737	-1.71288	+	+	3.8634	-2.39576		+	2.41624	-1.5805			1.98569	-1.23561	0	0	0	0	sp|Q5LTL1|SYM_RUEPO	sp|Q5LTL1|SYM_RUEPO	37	37	37		1	24	27	22	25	27	21	26	23	17	21	28	25	28	30	33	24	27	22	25	27	21
Ribonuclease R (RNase R) (EC 3.1.13.1)	SPO3330		+	1.78862	-1.30107	+	+	2.57226	-2.49345		+	1.79064	-1.58096			1.97638	-1.28397	0	0	0	0	tr|Q5LN82|Q5LN82_RUEPO	tr|Q5LN82|Q5LN82_RUEPO	24	24	24		1	10	11	10	7	12	13	12	10	10	8	13	11	15	18	15	10	11	10	7	12	13
Peptide chain release factor 1 (RF-1)	SPO2461	+	+	1.55775	-2.1898	+	+	2.36096	-3.0297		+	1.82732	-1.58156		+	1.58926	-1.4203	0	0	0	0	sp|Q5LQM7|RF1_RUEPO	sp|Q5LQM7|RF1_RUEPO	5	5	5		1	2	0	1	0	1	1	2	3	1	2	4	3	4	5	5	2	0	1	0	1	1
Diaminopimelate epimerase (DAP epimerase) (EC 5.1.1.7) (PLP-independent amino acid racemase)	SPO0278			0.826145	-1.23006	+	+	1.68274	-2.48889		+	1.11584	-1.58174			0.681837	-1.23836	0	0	0	0	tr|Q5LX66|Q5LX66_RUEPO	tr|Q5LX66|Q5LX66_RUEPO	3	3	3		1	2	2	2	1	2	2	2	2	2	1	2	2	2	3	2	2	2	2	1	2	2
Dihydroxy-acid dehydratase, putative	SPO2410			3.16786	-1.07082		+	2.6597	-1.36954		+	3.50057	-1.58281			0.549529	-0.215874	0	0	0	0	tr|Q5LQS8|Q5LQS8_RUEPO	tr|Q5LQS8|Q5LQS8_RUEPO	14	14	14		1	6	5	7	9	9	8	5	3	5	10	9	7	8	7	8	6	5	7	9	9	8
MJ0042 family finger-like domain protein	SPO0336		+	3.07648	-1.40795	+	+	3.65294	-2.458		+	1.97166	-1.58636			1.84403	-1.07775	0	0	0	0	tr|Q5LXB6|Q5LXB6_RUEPO	tr|Q5LXB6|Q5LXB6_RUEPO	16	16	16		1	10	9	9	8	9	11	11	12	8	12	11	12	14	13	14	10	9	9	8	9	11
Transcriptional regulator, LysR family	SPO1872	+	+	2.60955	-1.85772	+	+	3.66182	-2.5333		+	2.452	-1.58726			1.59046	-1.2045	0	0	0	0	tr|Q5LS96|Q5LS96_RUEPO	tr|Q5LS96|Q5LS96_RUEPO	17	17	17		1	10	12	12	10	10	11	11	13	11	13	12	14	13	13	12	10	12	12	10	10	11
Phosphoribosylaminoimidazole-succinocarboxamide synthase (EC 6.3.2.6) (SAICAR synthetase)	SPO1887	+	+	2.54134	-1.68757	+	+	3.35476	-2.7355		+	2.20273	-1.58985			1.49958	-1.19927	0	0	0	0	sp|Q5LS81|PUR7_RUEPO	sp|Q5LS81|PUR7_RUEPO	26	26	26		1	19	18	19	15	16	16	19	21	15	18	16	19	17	21	17	19	18	19	15	16	16
Uncharacterized protein	SPO3623			1.77493	-1.13278	+	+	2.62145	-1.78011		+	1.01665	-1.59281			0.676949	-0.499525	0	0	0	0	tr|Q5LME0|Q5LME0_RUEPO	tr|Q5LME0|Q5LME0_RUEPO	4	4	4		1	3	3	3	3	3	2	3	3	1	2	3	3	4	3	4	3	3	3	3	3	2
27 kDa outer membrane protein, putative	SPO2591			1.68484	-1.01653	+	+	3.54956	-2.49508		+	2.51913	-1.59437			1.5254	-1.26445	0	0	0	0	tr|Q5LQA2|Q5LQA2_RUEPO	tr|Q5LQA2|Q5LQA2_RUEPO	15	15	15		1	12	14	11	10	9	9	9	9	10	11	11	10	10	13	12	12	14	11	10	9	9
DNA mismatch repair protein MutL	SPO3362			0.76546	-0.715271	+	+	4.70389	-3.31967		+	2.35625	-1.59743			0.865083	-0.785794	0	0	0	0	tr|Q5LN50|Q5LN50_RUEPO	tr|Q5LN50|Q5LN50_RUEPO	11	11	11		1	3	6	5	4	5	4	3	0	1	0	2	1	3	3	4	3	6	5	4	5	4
60 kDa chaperonin (GroEL protein) (Protein Cpn60)	SPO0887		+	2.61523	-1.21903	+	+	3.35788	-2.21434		+	2.18804	-1.5976			0.696126	-0.561235	0	0	0	0	sp|Q5LV15|CH60_RUEPO	sp|Q5LV15|CH60_RUEPO	67	67	67		1	57	60	60	50	53	55	56	57	49	62	56	58	57	50	57	57	60	60	50	53	55
Translation initiation factor IF-3	SPO2638			1.90091	-1.02357	+	+	2.83665	-2.65089		+	1.63515	-1.60132			1.39085	-0.959163	0	0	0	0	sp|Q5LQ58|IF3_RUEPO	sp|Q5LQ58|IF3_RUEPO	10	10	10		1	9	8	8	6	6	8	9	7	7	8	9	7	8	6	10	9	8	8	6	6	8
Phosphopentomutase (EC 5.4.2.7) (Phosphodeoxyribomutase)	SPO2928		+	2.51467	-1.53171	+	+	2.44927	-2.36182		+	1.49113	-1.60432			2.22314	-0.764537	0	0	0	0	tr|Q5LPC0|Q5LPC0_RUEPO	tr|Q5LPC0|Q5LPC0_RUEPO	9	9	9		1	4	2	4	2	5	4	3	3	4	3	3	5	7	7	7	4	2	4	2	5	4
CaiB/BaiF family protein	SPO0264		+	2.6544	-1.43524	+	+	3.83143	-2.55897		+	2.58047	-1.60555		+	2.96166	-1.35162	0	0	0	0	tr|Q5LX44|Q5LX44_RUEPO	tr|Q5LX44|Q5LX44_RUEPO	23	23	23		1	17	17	14	17	14	16	17	15	15	15	13	14	18	17	18	17	17	14	17	14	16
1-deoxy-D-xylulose 5-phosphate reductoisomerase (DXP reductoisomerase) (EC 1.1.1.267) (1-deoxyxylulose-5-phosphate reductoisomerase) (2-C-methyl-D-erythritol 4-phosphate synthase)	SPO1667	+	+	1.25158	-2.3444	+	+	1.82891	-2.5123		+	1.06678	-1.6064			0.927086	-1.24363	0	0	0	0	sp|Q5LSU9|DXR_RUEPO	sp|Q5LSU9|DXR_RUEPO	9	9	9		1	3	4	3	3	3	5	5	4	2	3	7	6	5	7	6	3	4	3	3	3	5
Uncharacterized protein	SPO2633		+	1.01322	-1.54613	+	+	2.05468	-2.77302		+	1.58703	-1.60705			0.865814	-1.4297	0	0	0	0	tr|Q5LQ63|Q5LQ63_RUEPO	tr|Q5LQ63|Q5LQ63_RUEPO	3	3	3		1	0	1	1	0	1	0	2	0	0	2	1	2	2	1	3	0	1	1	0	1	0
ATP-dependent DNA helicase, UvrD/Rep family	SPO3873	+	+	2.15616	-1.62403	+	+	3.54341	-2.30543		+	1.65637	-1.60794			1.70821	-0.763097	0	0	0	0	tr|Q5LLP9|Q5LLP9_RUEPO	tr|Q5LLP9|Q5LLP9_RUEPO	27	27	27		1	10	8	8	5	8	8	8	12	7	11	8	15	19	17	19	10	8	8	5	8	8
Uncharacterized protein	SPO0041			0.647665	-0.837865	+	+	1.37686	-2.64011		+	1.23311	-1.60827			0.711577	-0.905819	0	0	0	0	tr|Q5LWJ8|Q5LWJ8_RUEPO	tr|Q5LWJ8|Q5LWJ8_RUEPO	3	3	3		1	2	3	2	2	1	2	2	2	2	1	2	2	3	3	3	2	3	2	2	1	2
Pyridoxal-phosphate dependent enzyme family protein	SPO3341			1.52535	-1.03015	+	+	3.01821	-2.77619		+	1.33355	-1.60949			1.23287	-1.24577	0	0	0	0	tr|Q5LN71|Q5LN71_RUEPO	tr|Q5LN71|Q5LN71_RUEPO	7	7	7		1	5	5	6	6	4	3	5	4	4	5	5	5	4	6	6	5	5	6	6	4	3
Outer membrane porin	SPO3430		+	3.39066	-1.47239	+	+	3.00504	-2.02111		+	1.95019	-1.61058			1.19553	-0.508564	0	0	0	0	tr|Q5LMY2|Q5LMY2_RUEPO	tr|Q5LMY2|Q5LMY2_RUEPO	23	23	23		1	20	19	19	19	20	19	18	18	16	19	20	21	21	22	21	20	19	19	19	20	19
DNA gyrase subunit B (EC 5.6.2.3)	SPO0155		+	2.71327	-1.52216	+	+	3.70467	-2.78326		+	2.32819	-1.61112		+	2.68596	-1.59916	0	0	0	0	tr|Q5LWU8|Q5LWU8_RUEPO	tr|Q5LWU8|Q5LWU8_RUEPO	47	47	47		1	35	33	34	33	35	29	29	26	28	27	29	31	40	39	39	35	33	34	33	35	29
Ribonuclease D (RNase D) (EC 3.1.13.5)	SPO2167	+	+	1.97753	-1.85567	+	+	2.78604	-3.46628		+	1.4446	-1.61205		+	1.59869	-1.83372	0	0	0	0	tr|Q5LRG1|Q5LRG1_RUEPO	tr|Q5LRG1|Q5LRG1_RUEPO	17	17	17		1	8	7	7	8	7	8	11	10	9	9	10	11	14	14	13	8	7	7	8	7	8
Peptidoglycan binding domain protein	SPO1354		+	2.35817	-1.23597	+	+	3.93363	-2.55763		+	2.82016	-1.61205			1.36641	-0.876731	0	0	0	0	tr|Q5LTQ9|Q5LTQ9_RUEPO	tr|Q5LTQ9|Q5LTQ9_RUEPO	22	22	22		1	15	14	17	10	14	16	16	14	16	14	14	16	19	17	15	15	14	17	10	14	16
Ribosome hibernation promoting factor (HPF)	SPO0078	+	+	2.74153	-1.74626	+	+	2.81294	-2.28876		+	2.11813	-1.61234			1.65185	-0.997615	0	0	0	0	tr|Q5LWN3|Q5LWN3_RUEPO	tr|Q5LWN3|Q5LWN3_RUEPO	13	13	13		1	11	10	11	10	10	10	11	12	9	10	12	13	13	12	12	11	10	11	10	10	10
Glyoxalase family protein	SPO0313	+	+	1.54699	-2.19302	+	+	3.2101	-2.73955		+	1.35941	-1.61979			0.824219	-0.660769	0	0	0	0	tr|Q5LXA3|Q5LXA3_RUEPO	tr|Q5LXA3|Q5LXA3_RUEPO	3	3	3		1	0	0	0	0	0	0	1	1	0	2	3	2	2	2	2	0	0	0	0	0	0
Glutamate--tRNA ligase 1 (EC 6.1.1.17) (Glutamyl-tRNA synthetase 1) (GluRS 1)	SPO0430	+	+	2.95876	-1.7903	+	+	4.33703	-2.71011		+	2.47393	-1.62063			1.92759	-1.02249	0	0	0	0	sp|Q5LWB2|SYE1_RUEPO	sp|Q5LWB2|SYE1_RUEPO	34	34	34		1	21	21	23	25	28	25	22	23	23	25	23	26	29	25	21	21	21	23	25	28	25
Uncharacterized protein	SPO2224		+	1.8932	-1.50639	+	+	3.18775	-3.07759		+	1.61081	-1.62107			1.78483	-1.27743	0	0	0	0	tr|Q5LRA5|Q5LRA5_RUEPO	tr|Q5LRA5|Q5LRA5_RUEPO	9	9	9		1	6	6	6	7	6	6	9	7	7	7	7	8	7	8	9	6	6	6	7	6	6
DNA-binding response regulator CtrA	SPO1679	+	+	2.04285	-2.16576	+	+	2.35719	-1.44784		+	1.75738	-1.62293			1.77106	-0.830713	0	0	0	0	tr|Q5LST7|Q5LST7_RUEPO	tr|Q5LST7|Q5LST7_RUEPO	15	15	15		1	4	6	3	12	11	10	9	6	7	12	9	8	10	11	10	4	6	3	12	11	10
Cytochrome c-type biogenesis protein CycH	SPO2349	+	+	2.52349	-2.03565	+	+	2.75084	-2.37533		+	1.72974	-1.62456		+	1.73737	-1.76603	0	0	0	0	tr|Q5LQY3|Q5LQY3_RUEPO	tr|Q5LQY3|Q5LQY3_RUEPO	20	20	20		1	7	10	11	8	9	11	10	7	7	7	9	8	19	12	12	7	10	11	8	9	11
tRNA N6-adenosine threonylcarbamoyltransferase (EC 2.3.1.234) (N6-L-threonylcarbamoyladenine synthase) (t(6)A synthase) (t(6)A37 threonylcarbamoyladenosine biosynthesis protein TsaD) (tRNA threonylcarbamoyladenosine biosynthesis protein TsaD)	SPO3854		+	1.25848	-1.43882		+	0.963211	-1.36036		+	1.26025	-1.62752			0.694863	-0.974825	0	0	0	0	sp|Q5LLR7|TSAD_RUEPO	sp|Q5LLR7|TSAD_RUEPO	7	7	7		1	2	2	2	3	4	4	1	3	4	4	2	2	4	5	5	2	2	2	3	4	4
Uncharacterized protein	SPO1867			0.0524269	-0.112993			0.659728	-1.42908		+	1.03576	-1.62959			0.12309	-0.274862	0	0	0	0	tr|Q5LSA1|Q5LSA1_RUEPO	tr|Q5LSA1|Q5LSA1_RUEPO	7	7	7		1	2	4	3	2	4	3	2	1	1	2	3	3	1	3	2	2	4	3	2	4	3
Solute-binding protein SPO1773	SPO1773			0.377716	-0.297034	+	+	3.06828	-3.10952		+	2.15973	-1.62983		+	1.67977	-1.51092	0	0	0	0	sp|Q5LSJ5|DCTP_RUEPO	sp|Q5LSJ5|DCTP_RUEPO	12	12	12		1	12	11	12	6	6	5	8	7	6	8	7	10	10	10	9	12	11	12	6	6	5
Threonine--tRNA ligase (EC 6.1.1.3) (Threonyl-tRNA synthetase) (ThrRS)	SPO1282	+	+	2.66312	-1.57958	+	+	3.14391	-2.13518		+	2.18657	-1.63187			1.90469	-1.26407	0	0	0	0	sp|Q5LTX8|SYT_RUEPO	sp|Q5LTX8|SYT_RUEPO	49	49	49		1	37	39	41	39	38	41	39	36	37	34	37	37	44	41	45	37	39	41	39	38	41
Isoprenyl transferase (EC 2.5.1.-)	SPO1665		+	1.68166	-1.52243	+	+	2.28215	-2.45068		+	1.42893	-1.635			1.31758	-1.01124	0	0	0	0	tr|Q5LSV1|Q5LSV1_RUEPO	tr|Q5LSV1|Q5LSV1_RUEPO	9	9	9		1	6	7	7	6	5	7	6	5	5	6	7	5	7	7	6	6	7	7	6	5	7
Urease subunit alpha (EC 3.5.1.5) (Urea amidohydrolase subunit alpha)	SPO1714	+	+	1.97148	-2.37507	+	+	1.36059	-1.98474		+	1.99003	-1.63654			1.11922	0.97265	0	0	0	0	sp|Q5LSQ2|URE1_RUEPO	sp|Q5LSQ2|URE1_RUEPO	8	8	8		1	0	0	1	1	1	0	0	1	1	6	6	4	0	0	0	0	0	1	1	1	0
OmpA domain protein	SPO3631		+	1.91783	-1.26657	+	+	3.19295	-2.51535		+	1.88318	-1.64263			1.65687	-1.18782	0	0	0	0	tr|Q5LMD3|Q5LMD3_RUEPO	tr|Q5LMD3|Q5LMD3_RUEPO	22	22	22		1	14	11	16	12	14	13	14	13	13	12	12	15	16	18	17	14	11	16	12	14	13
Uncharacterized protein	SPO0915		+	0.791291	-1.49691	+	+	1.73463	-2.26642		+	1.28799	-1.64942			0.465144	-0.754582	0	0	0	0	tr|Q5LUY7|Q5LUY7_RUEPO	tr|Q5LUY7|Q5LUY7_RUEPO	6	6	6		1	2	3	3	2	3	2	4	1	3	3	3	3	5	5	5	2	3	3	2	3	2
Succinate dehydrogenase flavoprotein subunit (EC 1.3.5.1)	SPO0360		+	2.88019	-1.13624	+	+	3.30078	-2.12818		+	2.28628	-1.6516		+	1.90619	-1.32768	0	0	0	0	tr|Q5LXE8|Q5LXE8_RUEPO	tr|Q5LXE8|Q5LXE8_RUEPO	31	31	31		1	25	27	26	26	23	26	25	27	22	24	26	25	25	25	28	25	27	26	26	23	26
Lysine--tRNA ligase (EC 6.1.1.6) (Lysyl-tRNA synthetase) (LysRS)	SPO0455	+	+	2.18983	-1.61229	+	+	3.25197	-2.78082		+	1.72627	-1.65351			1.68278	-1.19358	0	0	0	0	tr|Q5LW87|Q5LW87_RUEPO	tr|Q5LW87|Q5LW87_RUEPO	33	33	33		1	24	23	26	24	17	25	22	19	22	21	24	25	28	26	28	24	23	26	24	17	25
Oligopeptide ABC transporter, periplasmic oligopeptide-binding protein	SPO1210			0.775921	0.379253	+	+	4.04611	-3.0445		+	2.79644	-1.65355			1.46683	-0.893021	0	0	0	0	tr|Q5LU48|Q5LU48_RUEPO	tr|Q5LU48|Q5LU48_RUEPO	25	25	25		1	21	19	22	14	11	12	12	12	11	14	17	16	19	13	18	21	19	22	14	11	12
Replicative DNA helicase (EC 3.6.4.12)	SPO2655	+	+	2.84254	-1.74364	+	+	3.62238	-2.29717		+	2.11979	-1.65467			2.13147	-1.2196	0	0	0	0	tr|Q5LQ41|Q5LQ41_RUEPO	tr|Q5LQ41|Q5LQ41_RUEPO	18	18	18		1	12	13	14	13	12	13	14	14	13	13	14	13	16	14	18	12	13	14	13	12	13
Pseudouridine synthase (EC 5.4.99.-)	SPO0516		+	2.54941	-1.49887	+	+	2.9315	-2.22675		+	2.51787	-1.65797			2.36094	-1.21004	0	0	0	0	tr|Q5LW27|Q5LW27_RUEPO	tr|Q5LW27|Q5LW27_RUEPO	11	11	11		1	4	3	3	3	3	4	3	5	5	4	4	5	7	5	7	4	3	3	3	3	4
Peptidyl-tRNA hydrolase (PTH) (EC 3.1.1.29)	SPO0811		+	1.45181	-1.21202	+	+	2.97841	-2.5461		+	1.77916	-1.65959			1.48435	-1.05159	0	0	0	0	sp|Q5LV91|PTH_RUEPO	sp|Q5LV91|PTH_RUEPO	12	12	12		1	9	8	7	7	8	4	8	7	8	8	8	8	11	12	11	9	8	7	7	8	4
Cytosine deaminase, putative	SPO2806	+	+	2.46901	-1.66743	+	+	2.87161	-2.22284		+	2.22687	-1.66028			1.35957	-0.938395	0	0	0	0	tr|Q5LPP2|Q5LPP2_RUEPO	tr|Q5LPP2|Q5LPP2_RUEPO	13	13	13		1	5	6	7	7	7	8	6	8	5	9	5	5	12	7	9	5	6	7	7	7	8
Chromosome partition protein Smc	SPO3228			2.73056	-1.02494	+	+	3.46752	-2.70065		+	1.95551	-1.6649		+	1.75863	-1.75776	0	0	0	0	tr|Q5LNH7|Q5LNH7_RUEPO	tr|Q5LNH7|Q5LNH7_RUEPO	46	46	46		1	32	32	28	17	16	21	19	20	18	14	15	14	33	30	40	32	32	28	17	16	21
Pseudouridine synthase (EC 5.4.99.-)	SPO1408			1.44274	-0.936068	+	+	2.618	-2.19816		+	1.37333	-1.67193			0.950276	-1.48662	0	0	0	0	tr|Q5LTK6|Q5LTK6_RUEPO	tr|Q5LTK6|Q5LTK6_RUEPO	11	11	11		1	7	4	5	4	4	6	4	3	4	3	3	5	8	7	8	7	4	5	4	4	6
Chaperone SurA (EC 5.2.1.8)	SPO2456		+	1.72947	-1.17643	+	+	3.28875	-2.69769		+	2.01547	-1.67536			1.75306	-1.22145	0	0	0	0	tr|Q5LQN2|Q5LQN2_RUEPO	tr|Q5LQN2|Q5LQN2_RUEPO	20	20	20		1	17	18	17	13	13	15	14	16	11	16	14	14	15	13	16	17	18	17	13	13	15
3-isopropylmalate dehydratase small subunit (EC 4.2.1.33) (Alpha-IPM isomerase) (IPMI) (Isopropylmalate isomerase)	SPO0215			0.4894	-0.718242	+	+	1.88622	-2.80551		+	1.1004	-1.68191			0.674126	-0.966134	0	0	0	0	sp|Q5LX07|LEUD_RUEPO	sp|Q5LX07|LEUD_RUEPO	7	7	7		1	6	6	6	5	3	5	6	4	5	5	5	6	5	7	7	6	6	6	5	3	5
Dihydroorotate dehydrogenase (quinone) (EC 1.3.5.2)	SPO2907	+	+	2.60483	-1.90598	+	+	3.64566	-2.64012		+	2.38305	-1.68319		+	1.67838	-1.45718	0	0	0	0	tr|Q5LPE1|Q5LPE1_RUEPO	tr|Q5LPE1|Q5LPE1_RUEPO	15	15	15		1	6	6	7	8	8	10	8	8	8	7	11	11	13	15	13	6	6	7	8	8	10
Uncharacterized protein	PO2341a			1.15703	-1.22323	+	+	2.03061	-2.2495		+	2.01918	-1.6875			1.62989	-1.15952	0	0	0	0	tr|V5UZD6|V5UZD6_RUEPO	tr|V5UZD6|V5UZD6_RUEPO	6	6	6		1	4	6	4	4	4	4	5	5	3	5	4	4	4	3	5	4	6	4	4	4	4
DNA-directed RNA polymerase subunit alpha (RNAP subunit alpha) (EC 2.7.7.6) (RNA polymerase subunit alpha) (Transcriptase subunit alpha)	SPO0511	+	+	2.74836	-1.69704	+	+	3.63633	-2.62722		+	2.5387	-1.68891			1.52823	-1.02612	0	0	0	0	sp|Q5LW32|RPOA_RUEPO	sp|Q5LW32|RPOA_RUEPO	25	25	25		1	21	20	21	21	19	20	20	20	20	24	18	21	22	20	22	21	20	21	21	19	20
DSBA-like thioredoxin family protein	SPO2070		+	0.992949	-1.42372	+	+	2.4332	-3.09654		+	1.38643	-1.6911			0.803422	-1.15147	0	0	0	0	tr|Q5LRQ5|Q5LRQ5_RUEPO	tr|Q5LRQ5|Q5LRQ5_RUEPO	2	2	2		1	1	1	1	1	1	2	2	0	2	2	1	1	2	1	2	1	1	1	1	1	2
Amidohydrolase family protein	SPO2468		+	1.84534	-1.36267	+	+	2.65889	-2.67227		+	2.14858	-1.69477			1.46164	-1.24207	0	0	0	0	tr|Q5LQM0|Q5LQM0_RUEPO	tr|Q5LQM0|Q5LQM0_RUEPO	11	11	11		1	7	8	7	9	10	10	6	7	8	8	10	8	10	10	11	7	8	7	9	10	10
MORN repeat protein	SPO0425			0.519446	-1.01748	+	+	1.34104	-2.02943		+	1.23101	-1.70308		+	1.65936	-1.54487	0	0	0	0	tr|Q5LWB7|Q5LWB7_RUEPO	tr|Q5LWB7|Q5LWB7_RUEPO	4	4	4		1	3	3	3	2	3	3	2	1	2	1	3	3	3	2	3	3	3	3	2	3	3
Universal stress family protein	SPO0386			1.11009	-1.01312	+	+	2.28273	-2.23818		+	1.69205	-1.70669			0.947967	-1.13854	0	0	0	0	tr|Q5LXH7|Q5LXH7_RUEPO	tr|Q5LXH7|Q5LXH7_RUEPO	8	8	8		1	8	7	6	5	8	6	6	6	4	7	7	7	7	6	7	8	7	6	5	8	6
PaaX domain protein	SPO0734	+	+	2.74201	-3.06216	+	+	2.62677	-2.33672		+	1.62071	-1.70953			0.380688	-0.339574	0	0	0	0	tr|Q5LVG8|Q5LVG8_RUEPO	tr|Q5LVG8|Q5LVG8_RUEPO	7	7	7		1	1	1	1	2	3	1	3	3	2	3	5	4	4	5	4	1	1	1	2	3	1
30S ribosomal protein S7	SPO3500		+	1.84846	-1.66289	+	+	2.82146	-2.8704		+	1.60827	-1.71166			1.17296	-1.0568	0	0	0	0	sp|Q5LMR3|RS7_RUEPO	sp|Q5LMR3|RS7_RUEPO	20	20	20		1	16	17	15	14	13	16	15	16	14	19	15	14	15	15	18	16	17	15	14	13	16
MOSC domain protein	SPO3104		+	1.10794	-1.48949	+	+	1.49377	-2.14837		+	1.32873	-1.7126		+	0.793813	-1.84337	0	0	0	0	tr|Q5LNU9|Q5LNU9_RUEPO	tr|Q5LNU9|Q5LNU9_RUEPO	5	5	5		1	1	3	2	1	1	2	2	2	1	2	3	1	2	3	4	1	3	2	1	1	2
Uncharacterized protein	SPO3175		+	2.02432	-1.46766	+	+	3.42898	-2.05971	+	+	3.87813	-1.71314			2.88567	-0.870852	0	0	0	0	tr|Q5LNM8|Q5LNM8_RUEPO	tr|Q5LNM8|Q5LNM8_RUEPO	5	5	5		1	4	4	5	3	2	2	2	3	1	2	4	3	4	3	4	4	4	5	3	2	2
Uncharacterized protein	SPO0398		+	2.40595	-1.31919	+	+	3.42781	-2.50995		+	2.27091	-1.71451			1.41577	-1.11625	0	0	0	0	tr|Q5LWE4|Q5LWE4_RUEPO	tr|Q5LWE4|Q5LWE4_RUEPO	16	16	16		1	15	14	15	15	15	15	16	12	14	14	15	16	15	15	15	15	14	15	15	15	15
DnaJ domain protein	SPO2850	+	+	1.65339	-1.72859	+	+	2.83187	-2.65634		+	1.35082	-1.71515			0.73588	-0.754787	0	0	0	0	tr|Q5LPJ8|Q5LPJ8_RUEPO	tr|Q5LPJ8|Q5LPJ8_RUEPO	9	9	9		1	4	6	6	3	3	4	4	2	2	3	6	7	4	5	8	4	6	6	3	3	4
C4-dicarboxylate transport transcriptional regulatory protein DctD	SPO1892			1.40135	-0.842271	+	+	3.31518	-2.52914		+	2.1951	-1.71701			1.8914	-1.24959	0	0	0	0	tr|Q5LS76|Q5LS76_RUEPO	tr|Q5LS76|Q5LS76_RUEPO	38	38	38		1	34	35	36	30	33	33	34	30	27	33	35	34	35	36	35	34	35	36	30	33	33
Alanine racemase (EC 5.1.1.1)	SPO2670		+	2.74765	-1.37827	+	+	2.64323	-2.38909		+	2.04688	-1.71775			1.88871	-1.24951	0	0	0	0	tr|Q5LQ26|Q5LQ26_RUEPO	tr|Q5LQ26|Q5LQ26_RUEPO	26	26	26		1	14	18	17	16	13	17	13	13	7	13	19	18	19	19	23	14	18	17	16	13	17
Agmatinase (EC 3.5.3.11)	SPO2464		+	1.11063	-1.90009	+	+	2.1026	-2.52612		+	1.1579	-1.71875			0.880823	-0.783344	0	0	0	0	tr|Q5LQM4|Q5LQM4_RUEPO	tr|Q5LQM4|Q5LQM4_RUEPO	4	4	4		1	3	4	3	4	3	4	1	3	1	4	4	3	4	3	3	3	4	3	4	3	4
Transcription termination/antitermination protein NusA	SPO0063	+	+	5.25794	-1.45679	+	+	4.44603	-2.43794	+	+	2.75691	-1.72006			2.2086	-1.12179	0	0	0	0	tr|Q5LWL2|Q5LWL2_RUEPO	tr|Q5LWL2|Q5LWL2_RUEPO	30	30	30		1	24	27	28	24	25	25	26	24	24	24	27	26	29	27	29	24	27	28	24	25	25
Uncharacterized protein	SPO0976			0.0473439	-0.156179	+	+	2.24438	-3.58757		+	0.815664	-1.73042			0.38364	-0.618394	0	0	0	0	tr|Q5LUS7|Q5LUS7_RUEPO	tr|Q5LUS7|Q5LUS7_RUEPO	7	7	7		1	2	4	3	0	1	0	1	1	0	2	2	4	3	6	2	2	4	3	0	1	0
UDP-N-acetylmuramoyl-tripeptide--D-alanyl-D-alanine ligase (EC 6.3.2.10) (D-alanyl-D-alanine-adding enzyme)	SPO1183		+	2.65254	-1.35448	+	+	4.35039	-3.37121		+	2.02292	-1.73461		+	2.11826	-1.2964	0	0	0	0	tr|Q5LU75|Q5LU75_RUEPO	tr|Q5LU75|Q5LU75_RUEPO	26	26	26		1	19	20	20	13	11	11	16	16	13	14	18	16	22	22	21	19	20	20	13	11	11
Uncharacterized protein	SPO2499		+	1.20323	-1.80231	+	+	2.14812	-2.3571		+	0.834639	-1.73501		+	1.36361	-1.4375	0	0	0	0	tr|Q5LQJ1|Q5LQJ1_RUEPO	tr|Q5LQJ1|Q5LQJ1_RUEPO	3	3	3		1	1	1	1	0	0	0	1	0	0	0	2	2	3	3	3	1	1	1	0	0	0
Histidyl-tRNA synthetase-like protein	SPO0668	+	+	2.82024	-2.56191	+	+	3.22262	-2.96486		+	1.74493	-1.75018			1.93579	-1.05689	0	0	0	0	tr|Q5LVN2|Q5LVN2_RUEPO	tr|Q5LVN2|Q5LVN2_RUEPO	10	10	10		1	3	5	3	4	5	7	5	4	5	4	6	7	9	10	7	3	5	3	4	5	7
Ferredoxin--NADP reductase (EC 1.18.1.2)	SPO2637	+	+	3.01712	-2.19745	+	+	2.88539	-2.33254		+	2.13695	-1.75391			2.29835	-0.853323	0	0	0	0	tr|Q5LQ59|Q5LQ59_RUEPO	tr|Q5LQ59|Q5LQ59_RUEPO	20	20	20		1	11	10	10	11	12	10	11	14	8	14	12	15	16	14	17	11	10	10	11	12	10
Beta sliding clamp	SPO0150		+	1.96047	-1.32828	+	+	3.61529	-2.75644		+	2.32341	-1.75915			1.70504	-1.17298	0	0	0	0	tr|Q5LWV3|Q5LWV3_RUEPO	tr|Q5LWV3|Q5LWV3_RUEPO	24	24	24		1	17	17	18	18	13	16	16	17	14	18	16	19	22	19	18	17	17	18	18	13	16
Oligopeptide/dipeptide ABC transporter, periplasmic substrate-binding protein	SPO3774		+	2.42218	-1.54895	+	+	3.03839	-2.45046		+	2.28504	-1.75962			0.966749	-1.19451	0	0	0	0	tr|Q5LLZ1|Q5LLZ1_RUEPO	tr|Q5LLZ1|Q5LLZ1_RUEPO	24	24	24		1	14	18	15	19	18	18	19	17	14	10	15	23	21	20	22	14	18	15	19	18	18
Uncharacterized protein	SPO0716	+	+	2.41074	-2.07767	+	+	3.31018	-3.087		+	1.75578	-1.76065		+	1.75507	-1.43572	0	0	0	0	tr|Q5LVI5|Q5LVI5_RUEPO	tr|Q5LVI5|Q5LVI5_RUEPO	14	14	14		1	6	6	7	5	6	6	7	6	8	8	8	10	10	12	12	6	6	7	5	6	6
Uncharacterized protein	SPO0348	+	+	3.05452	-1.57607	+	+	3.39333	-2.58941		+	2.29617	-1.76285		+	1.79794	-1.9108	0	0	0	0	tr|Q5LXE2|Q5LXE2_RUEPO	tr|Q5LXE2|Q5LXE2_RUEPO	8	8	8		1	6	5	6	4	4	5	3	4	5	3	2	2	7	7	5	6	5	6	4	4	5
TRAP dicarboxylate transporter, DctP subunit, putative	SPO1721			0.834518	-0.795994	+	+	2.08728	-3.7518		+	1.8234	-1.76646			1.18108	-1.04384	0	0	0	0	tr|Q5LSP4|Q5LSP4_RUEPO	tr|Q5LSP4|Q5LSP4_RUEPO	12	12	12		1	8	10	9	5	5	5	6	6	3	5	7	7	10	8	9	8	10	9	5	5	5
Lipid A biosynthesis lauroyl acyltransferase, putative	SPO2310	+	+	2.73597	-2.55959	+	+	2.83491	-2.49873		+	1.72871	-1.76649		+	1.60462	-1.60312	0	0	0	0	tr|Q5LR22|Q5LR22_RUEPO	tr|Q5LR22|Q5LR22_RUEPO	11	11	11		1	3	4	2	5	4	5	7	6	6	3	5	5	6	6	5	3	4	2	5	4	5
Bacterial extracellular solute-binding protein, family 7	SPO2573		+	1.66751	-1.19691	+	+	3.78708	-3.1823		+	2.11172	-1.76742		+	1.58318	-1.78349	0	0	0	0	tr|Q5LQB9|Q5LQB9_RUEPO	tr|Q5LQB9|Q5LQB9_RUEPO	22	22	22		1	21	22	21	21	22	21	22	22	19	19	22	22	22	20	22	21	22	21	21	22	21
FMN-dependent alpha-hydroxy acid dehydrogenase family protein	SPO1172	+	+	2.20411	-1.66591	+	+	3.74115	-3.16342		+	2.10189	-1.76874			1.82734	-1.08597	0	0	0	0	tr|Q5LU86|Q5LU86_RUEPO	tr|Q5LU86|Q5LU86_RUEPO	27	27	27		1	23	25	24	20	19	16	23	24	19	22	24	25	25	24	25	23	25	24	20	19	16
Lon protease (EC 3.4.21.53) (ATP-dependent protease La)	SPO2613		+	2.72172	-1.46469	+	+	3.89371	-2.3228	+	+	2.73693	-1.76993			1.28851	-1.03997	0	0	0	0	tr|Q5LQ83|Q5LQ83_RUEPO	tr|Q5LQ83|Q5LQ83_RUEPO	53	53	53		1	39	36	41	34	36	34	36	29	30	36	42	41	46	42	43	39	36	41	34	36	34
Uncharacterized protein	SPO1444	+	+	2.70437	-2.83005	+	+	2.52231	-3.72236		+	1.52729	-1.77349	+	+	2.34873	-2.30496	0	0	0	0	tr|Q5LTH0|Q5LTH0_RUEPO	tr|Q5LTH0|Q5LTH0_RUEPO	7	7	7		1	1	1	3	2	1	2	3	1	3	2	1	1	5	4	6	1	1	3	2	1	2
Photosynthetic apparatus regulatory protein RegA	SPO3865		+	1.60472	-1.61944	+	+	2.79132	-2.63472		+	2.13757	-1.78078		+	2.12001	-1.61026	0	0	0	0	tr|A0A5C6|A0A5C6_RUEPO	tr|A0A5C6|A0A5C6_RUEPO	10	10	10		1	6	5	5	6	6	8	4	4	4	7	3	6	9	8	7	6	5	5	6	6	8
ABC transporter, periplasmic substrate-binding protein	SPO2066		+	2.26881	-1.16565	+	+	3.49662	-2.52835	+	+	2.73453	-1.78111		+	1.82435	-1.53569	0	0	0	0	tr|Q5LRQ9|Q5LRQ9_RUEPO	tr|Q5LRQ9|Q5LRQ9_RUEPO	21	21	21		1	16	12	17	10	10	10	7	7	6	10	13	13	13	17	17	16	12	17	10	10	10
Uncharacterized protein	SPO2746			1.27799	-0.874716	+	+	3.64072	-2.95113		+	1.95634	-1.783			1.63197	-0.971992	0	0	0	0	tr|Q5LPV3|Q5LPV3_RUEPO	tr|Q5LPV3|Q5LPV3_RUEPO	12	12	12		1	11	9	12	7	8	8	7	6	8	7	8	9	11	11	9	11	9	12	7	8	8
Polyhydroxyalkanoate depolymerase, intracellular	SPO1291	+	+	2.79241	-1.85525	+	+	3.83129	-2.61634		+	2.10687	-1.78327		+	1.99707	-1.3894	0	0	0	0	tr|Q5LTW9|Q5LTW9_RUEPO	tr|Q5LTW9|Q5LTW9_RUEPO	24	24	24		1	20	17	20	21	21	21	19	17	19	19	20	20	22	21	23	20	17	20	21	21	21
Aspartate-semialdehyde dehydrogenase (ASA dehydrogenase) (ASADH) (EC 1.2.1.11) (Aspartate-beta-semialdehyde dehydrogenase)	SPO3712	+	+	2.70019	-2.01436	+	+	3.61183	-2.87757		+	2.04396	-1.78798		+	1.77382	-1.56034	0	0	0	0	tr|Q5LM52|Q5LM52_RUEPO	tr|Q5LM52|Q5LM52_RUEPO	34	34	34		1	25	30	28	24	22	28	28	27	23	28	27	23	31	32	32	25	30	28	24	22	28
50S ribosomal protein L29	SPO0493			0.0857427	-0.233975	+	+	0.973824	-2.41491			0.611396	-1.78888			0.347522	0.820329	0	0	0	0	sp|Q5LW50|RL29_RUEPO	sp|Q5LW50|RL29_RUEPO	7	7	7		1	3	4	4	1	3	2	1	2	2	4	6	5	3	4	3	3	4	4	1	3	2
Uncharacterized protein	SPO3864	+	+	1.6133	-2.35256	+	+	2.82695	-3.1374		+	1.99064	-1.79101		+	1.91744	-1.52384	0	0	0	0	tr|Q5LLQ7|Q5LLQ7_RUEPO	tr|Q5LLQ7|Q5LLQ7_RUEPO	8	8	8		1	1	2	1	1	2	0	0	1	2	3	2	3	5	5	4	1	2	1	1	2	0
Bifunctional purine biosynthesis protein PurH [Includes: Phosphoribosylaminoimidazolecarboxamide formyltransferase (EC 2.1.2.3) (AICAR transformylase); IMP cyclohydrolase (EC 3.5.4.10) (ATIC) (IMP synthase) (Inosinicase)]	SPO3374	+	+	3.46859	-2.16444	+	+	4.33741	-2.77957	+	+	2.69974	-1.79462	+	+	3.51147	-1.8765	0	0	0	0	sp|Q5LN38|PUR9_RUEPO	sp|Q5LN38|PUR9_RUEPO	37	37	37		1	25	33	27	28	24	27	31	27	24	28	28	25	34	32	33	25	33	27	28	24	27
Transcriptional regulator, LuxR family	SPO1012	+	+	1.24161	-1.90964	+	+	1.69156	-2.67312		+	1.15976	-1.79633		+	1.14292	-1.74911	0	0	0	0	tr|Q5LUP1|Q5LUP1_RUEPO	tr|Q5LUP1|Q5LUP1_RUEPO	5	5	5		1	2	2	3	2	2	2	2	3	2	2	2	2	2	5	3	2	2	3	2	2	2
Uncharacterized protein	SPO1034		+	1.73834	-1.41187	+	+	2.86263	-3.15512	+	+	2.21408	-1.79693		+	1.95957	-1.34194	0	0	0	0	tr|Q5LUL9|Q5LUL9_RUEPO	tr|Q5LUL9|Q5LUL9_RUEPO	10	10	10		1	6	6	4	4	5	3	4	3	4	5	6	4	8	8	6	6	6	4	4	5	3
50S ribosomal protein L33	SPO2965	+	+	2.27981	-2.35342	+	+	1.96605	-2.23007		+	1.68755	-1.80628			0.999271	-0.980679	0	0	0	0	sp|Q5LP83|RL33_RUEPO	sp|Q5LP83|RL33_RUEPO	6	6	6		1	4	5	4	4	4	5	5	6	4	6	5	5	5	4	6	4	5	4	4	4	5
Glyceraldehyde-3-phosphate dehydrogenase, type I (EC 1.2.1.-)	SPO2198	+	+	3.4205	-2.34775	+	+	2.95249	-3.00041	+	+	2.16133	-1.80652			0.955272	-0.733917	0	0	0	0	tr|Q5LRD1|Q5LRD1_RUEPO	tr|Q5LRD1|Q5LRD1_RUEPO	9	9	9		1	6	7	6	7	7	6	7	4	6	2	3	4	3	2	3	6	7	6	7	7	6
DNA-binding protein, putative	SPO2068	+	+	1.4261	-2.01627	+	+	1.7386	-3.19595		+	1.51663	-1.80695		+	1.28427	-1.44213	0	0	0	0	tr|Q5LRQ7|Q5LRQ7_RUEPO	tr|Q5LRQ7|Q5LRQ7_RUEPO	6	6	6		1	0	2	2	1	0	2	1	1	1	4	1	2	4	4	5	0	2	2	1	0	2
Serine--tRNA ligase (EC 6.1.1.11) (Seryl-tRNA synthetase) (SerRS) (Seryl-tRNA(Ser/Sec) synthetase)	SPO2325	+	+	2.50317	-1.61247	+	+	3.14243	-2.46169	+	+	2.22798	-1.80804		+	1.82285	-1.35491	0	0	0	0	sp|Q5LR07|SYS_RUEPO	sp|Q5LR07|SYS_RUEPO	30	30	30		1	21	22	23	16	17	23	19	17	18	23	24	22	27	22	25	21	22	23	16	17	23
ErfK/YbiS/YcfS/YnhG family protein/Tat domain protein	SPO0438			1.70182	-0.773288	+	+	2.49525	-3.081		+	0.87662	-1.8117			1.18059	-0.325616	0	0	0	0	tr|Q5LWA4|Q5LWA4_RUEPO	tr|Q5LWA4|Q5LWA4_RUEPO	5	5	5		1	4	3	3	3	3	3	3	3	1	3	3	4	3	3	3	4	3	3	3	3	3
Phosphoribosylglycinamide formyltransferase (EC 2.1.2.2) (5'-phosphoribosylglycinamide transformylase) (GAR transformylase) (GART)	SPO2168		+	1.59482	-1.65628	+	+	1.59102	-2.82912		+	1.3941	-1.81252			1.10982	-1.27212	0	0	0	0	tr|Q5LRG0|Q5LRG0_RUEPO	tr|Q5LRG0|Q5LRG0_RUEPO	6	6	6		1	1	3	1	2	1	1	2	1	2	3	1	4	4	5	3	1	3	1	2	1	1
ABC transporter, periplasmic substrate-binding protein	SPO1788			0.976822	-0.766898	+	+	3.07568	-3.30088	+	+	2.12354	-1.81308		+	2.00451	-1.47249	0	0	0	0	tr|Q5LSI0|Q5LSI0_RUEPO	tr|Q5LSI0|Q5LSI0_RUEPO	11	11	11		1	9	9	9	8	9	7	8	7	6	8	8	9	8	8	9	9	9	9	8	9	7
Malonyl CoA-acyl carrier protein transacylase (EC 2.3.1.39)	SPO2276		+	1.84682	-1.3393	+	+	3.01424	-2.70064	+	+	2.34481	-1.82205			0.947209	-0.902021	0	0	0	0	tr|Q5LR55|Q5LR55_RUEPO	tr|Q5LR55|Q5LR55_RUEPO	11	11	11		1	10	11	10	8	8	10	8	8	8	11	9	9	10	9	11	10	11	10	8	8	10
Inositol-1-monophosphatase (EC 3.1.3.25)	SPO3012	+	+	2.86289	-2.57725	+	+	3.31435	-3.23917	+	+	2.21889	-1.82539		+	1.43123	-1.64424	0	0	0	0	tr|Q5LP40|Q5LP40_RUEPO	tr|Q5LP40|Q5LP40_RUEPO	15	15	15		1	7	7	9	7	8	10	11	10	9	8	10	10	12	14	14	7	7	9	7	8	10
tRNA pseudouridine synthase A (EC 5.4.99.12) (tRNA pseudouridine(38-40) synthase) (tRNA pseudouridylate synthase I) (tRNA-uridine isomerase I)	SPO3143	+	+	1.56496	-2.12037	+	+	1.98017	-2.76104		+	1.23985	-1.82728	+	+	1.59205	-2.1166	0	0	0	0	sp|Q5LNR0|TRUA_RUEPO	sp|Q5LNR0|TRUA_RUEPO	9	9	9		1	2	5	2	2	4	4	1	3	2	0	3	0	6	8	6	2	5	2	2	4	4
Oligopeptide/dipeptide uptake family ABC transporter, periplasmic substrate-binding protein	SPO3537		+	1.89467	-1.59647	+	+	3.13058	-2.96055		+	1.73159	-1.82879			1.67587	-1.28861	0	0	0	0	tr|Q5LMM6|Q5LMM6_RUEPO	tr|Q5LMM6|Q5LMM6_RUEPO	26	26	26		1	19	18	14	19	11	17	13	16	12	19	19	19	21	21	20	19	18	14	19	11	17
Beta-ketothiolase	SPO0142		+	2.12382	-1.3649	+	+	2.74472	-2.25485		+	1.87174	-1.83192	+	+	2.93213	-2.22014	0	0	0	0	tr|Q5LWU3|Q5LWU3_RUEPO	tr|Q5LWU3|Q5LWU3_RUEPO	20	20	20		1	16	17	17	18	16	19	19	17	14	13	14	12	18	19	18	16	17	17	18	16	19
Peptidase, M16 family	SPO3371			1.54411	-1.08799	+	+	3.60755	-2.67728	+	+	2.31913	-1.83863			1.95127	-1.05577	0	0	0	0	tr|Q5LN41|Q5LN41_RUEPO	tr|Q5LN41|Q5LN41_RUEPO	16	16	16		1	9	10	12	6	7	9	11	9	9	8	10	11	15	13	11	9	10	12	6	7	9
Translation initiation factor IF-2	SPO0061		+	2.64794	-1.19597	+	+	3.41779	-2.50909	+	+	2.69483	-1.84097			2.37879	-1.09907	0	0	0	0	sp|Q5LWL4|IF2_RUEPO	sp|Q5LWL4|IF2_RUEPO	48	48	48		1	38	40	44	41	34	37	35	34	37	39	38	38	42	33	42	38	40	44	41	34	37
Aspartyl/glutamyl-tRNA(Asn/Gln) amidotransferase subunit B (Asp/Glu-ADT subunit B) (EC 6.3.5.-)	SPO2847	+	+	3.86551	-1.69986	+	+	4.06275	-2.58275	+	+	2.5661	-1.84626			2.43659	-1.25539	0	0	0	0	sp|Q5LPK1|GATB_RUEPO	sp|Q5LPK1|GATB_RUEPO	24	24	24		1	13	18	21	19	18	21	13	17	18	18	17	19	20	18	22	13	18	21	19	18	21
2-octaprenyl-6-methoxyphenol hydroxylase, putative	SPO1371	+	+	3.53318	-2.38116	+	+	3.85234	-3.01946	+	+	2.70088	-1.84642		+	3.10129	-1.60781	0	0	0	0	tr|Q5LTP2|Q5LTP2_RUEPO	tr|Q5LTP2|Q5LTP2_RUEPO	21	21	21		1	10	11	12	13	13	15	16	17	15	13	12	13	20	18	15	10	11	12	13	13	15
Uncharacterized protein	SPO0504	+	+	1.94788	-1.789	+	+	2.83184	-2.61425	+	+	2.00016	-1.84851			0.698368	-0.804356	0	0	0	0	tr|Q5LW39|Q5LW39_RUEPO	tr|Q5LW39|Q5LW39_RUEPO	10	10	10		1	8	7	7	7	7	8	7	7	8	8	9	9	9	10	10	8	7	7	7	7	8
Chromosome partitioning protein parB	SPO0004		+	1.76323	-1.40372	+	+	3.0948	-3.06123	+	+	2.19445	-1.85556			1.70335	-1.25271	0	0	0	0	tr|Q5LWG0|Q5LWG0_RUEPO	tr|Q5LWG0|Q5LWG0_RUEPO	17	17	17		1	10	8	10	9	8	9	10	7	9	12	12	11	15	14	13	10	8	10	9	8	9
Phosphoenolpyruvate carboxykinase (ATP) (PCK) (PEP carboxykinase) (PEPCK) (EC 4.1.1.49)	SPO0709		+	3.74	-1.42357	+	+	4.265	-2.30412	+	+	2.73771	-1.85662	+	+	3.80626	-2.15089	0	0	0	0	sp|Q5LVJ2|PCKA_RUEPO	sp|Q5LVJ2|PCKA_RUEPO	39	39	39		1	26	30	31	24	26	31	23	25	19	19	23	22	36	34	29	26	30	31	24	26	31
Peptide chain release factor 2 (RF-2)	SPO2585	+	+	2.94829	-1.73554	+	+	2.89047	-2.83242	+	+	2.42749	-1.85778		+	2.03241	-1.43713	0	0	0	0	tr|Q5LQA8|Q5LQA8_RUEPO	tr|Q5LQA8|Q5LQA8_RUEPO	20	20	20		1	9	8	13	9	9	10	10	8	11	8	12	11	15	17	15	9	8	13	9	9	10
Malate synthase G (EC 2.3.3.9)	SPO2839		+	2.27642	-1.2371	+	+	3.52137	-3.38972	+	+	2.2148	-1.86508		+	2.20369	-1.67942	0	0	0	0	tr|Q5LPK9|Q5LPK9_RUEPO	tr|Q5LPK9|Q5LPK9_RUEPO	37	37	37		1	21	22	24	11	20	9	18	21	19	13	20	16	28	22	34	21	22	24	11	20	9
Adenine deaminase (Adenase) (Adenine aminase) (EC 3.5.4.2)	SPO3746	+	+	2.43408	-1.84292	+	+	2.85182	-2.29004		+	1.82416	-1.86917		+	1.59543	-1.61852	0	0	0	0	sp|Q5LM18|ADEC_RUEPO	sp|Q5LM18|ADEC_RUEPO	16	16	16		1	7	8	9	10	11	11	5	7	5	7	8	8	14	14	14	7	8	9	10	11	11
Phosphoserine phosphatase (EC 3.1.3.3)	SPO3353	+	+	2.08298	-1.75846	+	+	2.67761	-2.90601	+	+	2.04942	-1.86945			0.989388	-0.807921	0	0	0	0	tr|Q5LN59|Q5LN59_RUEPO	tr|Q5LN59|Q5LN59_RUEPO	9	9	9		1	5	6	6	3	6	4	6	5	5	7	7	8	9	7	7	5	6	6	3	6	4
Pyruvate dehydrogenase E1 component subunit beta (EC 1.2.4.1)	SPO2241	+	+	3.14288	-2.46926	+	+	3.68801	-2.64853	+	+	2.47076	-1.87046		+	2.64656	-1.31472	0	0	0	0	tr|Q5LR88|Q5LR88_RUEPO	tr|Q5LR88|Q5LR88_RUEPO	23	23	23		1	16	15	16	19	17	18	16	16	16	18	18	17	22	20	17	16	15	16	19	17	18
Chorismate synthase (CS) (EC 4.2.3.5) (5-enolpyruvylshikimate-3-phosphate phospholyase)	SPO0267	+	+	3.03607	-1.87977	+	+	4.22935	-2.7567	+	+	2.61465	-1.87118		+	2.70386	-1.39066	0	0	0	0	sp|Q5LX60|AROC_RUEPO	sp|Q5LX60|AROC_RUEPO	15	15	15		1	8	8	10	9	11	11	10	9	9	11	11	10	15	14	14	8	8	10	9	11	11
Ribosomal RNA small subunit methyltransferase E (EC 2.1.1.193)	SPO3629	+	+	1.24842	-1.88266	+	+	1.94662	-2.64481		+	1.10018	-1.87271			0.676903	-0.951007	0	0	0	0	tr|Q5LMD5|Q5LMD5_RUEPO	tr|Q5LMD5|Q5LMD5_RUEPO	8	8	8		1	2	2	3	3	3	5	4	4	3	3	2	5	3	6	3	2	2	3	3	3	5
Histidine--tRNA ligase (EC 6.1.1.21) (Histidyl-tRNA synthetase) (HisRS)	SPO0667	+	+	3.42531	-2.05403	+	+	4.1461	-2.81702	+	+	2.62855	-1.87517		+	1.97275	-1.39739	0	0	0	0	sp|Q5LVN3|SYH_RUEPO	sp|Q5LVN3|SYH_RUEPO	33	33	33		1	13	18	18	15	15	15	22	22	15	20	19	20	28	20	22	13	18	18	15	15	15
GMP synthase [glutamine-hydrolyzing] (EC 6.3.5.2) (GMP synthetase) (Glutamine amidotransferase)	SPO2109	+	+	2.61278	-1.61221	+	+	3.43373	-2.67545	+	+	2.59634	-1.87843			1.6934	-1.31278	0	0	0	0	sp|Q5LRL6|GUAA_RUEPO	sp|Q5LRL6|GUAA_RUEPO	24	24	24		1	15	16	17	16	12	15	16	15	16	14	17	15	21	17	18	15	16	17	16	12	15
Uncharacterized protein	SPO0062	+	+	2.13786	-1.80972	+	+	2.9701	-3.50993		+	1.64691	-1.8791			1.17224	-0.845044	0	0	0	0	tr|Q5LWL3|Q5LWL3_RUEPO	tr|Q5LWL3|Q5LWL3_RUEPO	4	4	4		1	3	4	3	3	4	2	4	4	3	4	4	3	4	3	4	3	4	3	3	4	2
Poly(3-hydroxyalkanoate) polymerase	SPO1292	+	+	3.67401	-1.98608	+	+	3.88333	-2.41744	+	+	2.57712	-1.8824	+	+	3.33311	-1.87477	0	0	0	0	tr|Q5LTW8|Q5LTW8_RUEPO	tr|Q5LTW8|Q5LTW8_RUEPO	27	27	27		1	17	14	16	18	18	21	20	13	16	15	13	13	20	24	19	17	14	16	18	18	21
Thioredoxin	SPO3423			1.20238	-1.06036	+	+	2.76939	-2.39121	+	+	2.32395	-1.88509			0.561424	-0.604831	0	0	0	0	tr|Q5LMY9|Q5LMY9_RUEPO	tr|Q5LMY9|Q5LMY9_RUEPO	5	5	5		1	4	3	4	3	3	2	1	2	2	3	4	5	4	4	4	4	3	4	3	3	2
Pyruvate dehydrogenase E1 component subunit alpha (EC 1.2.4.1)	SPO2240	+	+	3.38344	-2.21338	+	+	3.48111	-2.51298	+	+	2.67499	-1.89155			2.06525	-1.25477	0	0	0	0	tr|Q5LR89|Q5LR89_RUEPO	tr|Q5LR89|Q5LR89_RUEPO	34	34	34		1	22	24	23	21	19	24	22	22	22	27	25	27	31	31	34	22	24	23	21	19	24
Isethionate dissimilation regulator	SPO2355			0.529943	-0.349008		+	1.61924	-1.31361		+	0.976595	-1.89574		+	0.766588	-2.44037	0	0	0	0	tr|Q5LQX7|Q5LQX7_RUEPO	tr|Q5LQX7|Q5LQX7_RUEPO	6	6	6		1	2	3	2	3	2	3	2	2	2	2	2	2	5	4	5	2	3	2	3	2	3
3-isopropylmalate dehydrogenase (EC 1.1.1.85) (3-IPM-DH) (Beta-IPM dehydrogenase) (IMDH)	SPO0210	+	+	3.1476	-1.96175	+	+	3.96312	-2.79546	+	+	2.51287	-1.90196		+	2.2959	-1.5727	0	0	0	0	sp|Q5LWZ5|LEU3_RUEPO	sp|Q5LWZ5|LEU3_RUEPO	22	22	22		1	19	19	20	19	20	20	18	18	18	19	19	19	21	20	21	19	19	20	19	20	20
Uncharacterized protein	SPO3326			0.428432	-0.762673	+	+	1.92201	-3.10585		+	0.77692	-1.90311			0.797623	-1.53018	0	0	0	0	tr|Q5LN86|Q5LN86_RUEPO	tr|Q5LN86|Q5LN86_RUEPO	3	3	3		1	2	2	2	2	1	1	2	1	1	2	2	3	2	3	2	2	2	2	2	1	1
Acetolactate synthase (EC 2.2.1.6)	SPO2578	+	+	2.42995	-1.59642	+	+	2.99684	-2.14083	+	+	2.52123	-1.90497		+	1.9486	-1.53043	0	0	0	0	tr|Q3V7J4|Q3V7J4_RUEPO	tr|Q3V7J4|Q3V7J4_RUEPO	30	30	30		1	19	21	22	22	23	22	21	18	22	18	23	21	23	23	27	19	21	22	22	23	22
50S ribosomal protein L18	SPO0501	+	+	2.26666	-2.28477	+	+	2.55498	-2.56709	+	+	1.75727	-1.9106			1.28519	-1.24348	0	0	0	0	sp|Q5LW42|RL18_RUEPO	sp|Q5LW42|RL18_RUEPO	15	15	15		1	11	12	10	10	7	9	10	11	10	11	10	10	10	8	13	11	12	10	10	7	9
Glutathione S-transferase family protein	SPO3764	+	+	2.71051	-1.71971	+	+	2.76936	-1.97861		+	0.825864	-1.91084			1.44555	-0.839835	0	0	0	0	tr|Q5LLZ9|Q5LLZ9_RUEPO	tr|Q5LLZ9|Q5LLZ9_RUEPO	12	12	12		1	7	9	8	7	8	6	7	6	5	8	7	8	8	9	8	7	9	8	7	8	6
Cold shock family protein	SPO1275			0.796654	-1.20229	+	+	2.95816	-4.48802		+	1.00378	-1.9109			0.150187	-0.253991	0	0	0	0	tr|Q5LTY5|Q5LTY5_RUEPO	tr|Q5LTY5|Q5LTY5_RUEPO	4	4	3		1	3	3	4	1	1	0	2	2	1	3	3	4	3	3	3	3	3	4	1	1	0
Oxidoreductase, molybdopterin-binding protein	SPO2389			1.05006	-1.17383	+	+	2.04566	-2.58423		+	1.552	-1.91242	+	+	1.39578	-2.20444	0	0	0	0	tr|Q5LQU6|Q5LQU6_RUEPO	tr|Q5LQU6|Q5LQU6_RUEPO	17	17	17		1	6	4	4	4	4	4	4	3	3	2	3	3	12	14	12	6	4	4	4	4	4
Adenylosuccinate lyase (ASL) (EC 4.3.2.2) (Adenylosuccinase)	SPO2305	+	+	3.03958	-2.28998	+	+	3.49481	-2.79609	+	+	2.55043	-1.9163	+	+	2.73	-1.99438	0	0	0	0	tr|Q5LR27|Q5LR27_RUEPO	tr|Q5LR27|Q5LR27_RUEPO	33	33	33		1	20	20	23	26	25	24	25	22	24	22	25	23	31	27	28	20	20	23	26	25	24
DNA-binding response regulator	SPO0187		+	1.42073	-1.32677	+	+	3.29616	-3.50659	+	+	2.43642	-1.91956	+	+	2.70876	-1.80157	0	0	0	0	tr|Q5LWY3|Q5LWY3_RUEPO	tr|Q5LWY3|Q5LWY3_RUEPO	3	3	3		1	3	3	3	2	2	2	3	3	2	3	3	3	3	3	3	3	3	3	2	2	2
TPR domain protein	SPO1186			0.830274	-0.746406	+	+	2.41145	-2.88635		+	1.67103	-1.92046			1.16239	-1.15112	0	0	0	0	tr|Q5LU72|Q5LU72_RUEPO	tr|Q5LU72|Q5LU72_RUEPO	15	15	15		1	8	10	10	4	8	6	5	6	4	8	6	6	10	13	9	8	10	10	4	8	6
FeS assembly protein SufB	SPO2023	+	+	2.97575	-1.88285	+	+	2.89756	-1.95334	+	+	2.34014	-1.92239		+	1.81943	-1.49805	0	0	0	0	tr|Q5LRV0|Q5LRV0_RUEPO	tr|Q5LRV0|Q5LRV0_RUEPO	35	35	35		1	23	20	19	24	24	26	15	18	18	22	22	22	26	23	23	23	20	19	24	24	26
Polyribonucleotide nucleotidyltransferase (EC 2.7.7.8) (Polynucleotide phosphorylase) (PNPase)	SPO3389	+	+	2.87174	-1.59495	+	+	3.51191	-2.66382	+	+	2.39835	-1.93108			1.87028	-1.23775	0	0	0	0	sp|Q5LN23|PNP_RUEPO	sp|Q5LN23|PNP_RUEPO	65	65	65		1	57	57	57	53	49	54	57	56	49	57	55	57	60	56	60	57	57	57	53	49	54
Uracil-DNA glycosylase (EC 3.2.2.-)	SPO0288		+	1.57573	-1.24987	+	+	1.52711	-2.72395	+	+	1.8571	-1.94092		+	1.63885	-1.7987	0	0	0	0	tr|Q5LX74|Q5LX74_RUEPO	tr|Q5LX74|Q5LX74_RUEPO	5	5	5		1	1	3	3	1	3	1	2	2	2	1	2	3	4	4	3	1	3	3	1	3	1
Riboflavin synthase, alpha subunit (EC 2.5.1.9)	SPO1759			1.25061	-0.659344	+	+	1.95684	-2.51042		+	1.15086	-1.94152			1.31607	-1.10605	0	0	0	0	tr|Q5LSK8|Q5LSK8_RUEPO	tr|Q5LSK8|Q5LSK8_RUEPO	3	3	3		1	1	2	1	1	0	1	1	1	1	3	1	1	3	3	3	1	2	1	1	0	1
Uncharacterized protein	SPO0867		+	2.44901	-1.12362	+	+	3.17795	-1.84452		+	1.14207	-1.94224			2.10605	-0.721267	0	0	0	0	tr|Q5LV35|Q5LV35_RUEPO	tr|Q5LV35|Q5LV35_RUEPO	12	12	12		1	5	5	3	3	3	5	4	4	7	4	4	5	7	6	8	5	5	3	3	3	5
Uncharacterized protein	SPO0355	+	+	2.22838	-1.65783	+	+	3.22297	-2.81964	+	+	1.92119	-1.94607			1.71838	-1.28415	0	0	0	0	tr|Q5LXD5|Q5LXD5_RUEPO	tr|Q5LXD5|Q5LXD5_RUEPO	17	17	17		1	16	14	17	15	14	14	13	14	13	15	14	15	17	14	16	16	14	17	15	14	14
Probable transcriptional regulatory protein SPO1072	SPO1072			1.58172	-1.15682	+	+	3.02358	-2.52305	+	+	1.80229	-1.94689			1.60273	-0.86839	0	0	0	0	sp|Q5LUI2|Y1072_RUEPO	sp|Q5LUI2|Y1072_RUEPO	9	9	9		1	7	8	7	5	7	4	6	6	2	9	8	7	8	5	7	7	8	7	5	7	4
Peptide/opine/nickel uptake family ABC transporter, periplasmic substrate-binding protein	SPO2814			0.885709	-0.611248	+	+	3.74799	-3.508	+	+	2.42907	-1.94943			1.58321	-1.35809	0	0	0	0	tr|Q5LPN4|Q5LPN4_RUEPO	tr|Q5LPN4|Q5LPN4_RUEPO	31	31	31		1	27	30	28	20	19	20	25	22	21	23	23	25	28	26	27	27	30	28	20	19	20
Branched-chain amino acid ABC transporter, ATP-binding protein	SPO3290			1.29649	-1.0677	+	+	1.47104	-2.28528	+	+	2.14669	-1.95912		+	1.55495	-1.67341	0	0	0	0	tr|Q5LNC2|Q5LNC2_RUEPO	tr|Q5LNC2|Q5LNC2_RUEPO	4	4	4		1	0	3	2	0	2	1	1	0	0	0	0	0	4	3	3	0	3	2	0	2	1
Uncharacterized protein	SPO3857			0.341896	-0.58813	+	+	1.73372	-2.00344		+	0.880688	-1.95934			0.421067	-0.885294	0	0	0	0	tr|Q5LLR4|Q5LLR4_RUEPO	tr|Q5LLR4|Q5LLR4_RUEPO	3	3	3		1	2	2	1	1	2	1	2	2	1	1	2	3	1	3	2	2	2	1	1	2	1
Adenylate/guanylate cyclase	SPO3650			1.41697	-0.8557	+	+	2.62536	-3.60654		+	1.15783	-1.96352	+	+	1.74478	-2.06057	0	0	0	0	tr|Q5LMB3|Q5LMB3_RUEPO	tr|Q5LMB3|Q5LMB3_RUEPO	11	11	11		1	3	7	5	2	3	3	3	2	1	4	5	2	5	7	7	3	7	5	2	3	3
Transcriptional regulator, AsnC family	SPO2631	+	+	2.59042	-2.17035	+	+	3.41818	-2.44577	+	+	2.44035	-1.96549		+	2.24307	-1.28417	0	0	0	0	tr|Q5LQ65|Q5LQ65_RUEPO	tr|Q5LQ65|Q5LQ65_RUEPO	8	8	8		1	7	4	7	6	6	7	7	6	7	7	6	5	6	5	6	7	4	7	6	6	7
Sensor histidine kinase (EC 2.7.3.-)	SPO2574			1.49752	-1.01006	+	+	2.39572	-2.31376	+	+	2.32975	-1.96793		+	1.77717	-1.77318	0	0	0	0	tr|Q5LQB8|Q5LQB8_RUEPO	tr|Q5LQB8|Q5LQB8_RUEPO	7	7	6		1	3	3	3	1	0	1	0	4	0	2	4	2	4	5	5	3	3	3	1	0	1
[truncated: 181 more rows]
[truncated: 128 more columns]
