# Supplementary material for: Methionine synthesis and glycine betaine demethylation are intricately intertwined in cosmopolitan marine bacteria
Source: Proc Natl Acad Sci U S A. 2025 Sep 16;122(38):e2426167122. doi: 10.1073/pnas.2426167122 (PMC12478193; doi:10.1073/pnas.2426167122)
Supplement: Supplementary file 3 — Dataset S02 (XLSX) [file pnas.2426167122.sd02.xlsx]

## Sheet: Dataset S2 - Genomes list
Values represent % identity to homologues present in the genome of R. pomeroyi DSS-3
For SAR11_bhmt C. Pelagibacter sp. HTCC7211 was used as a query
For Bhmt_1021 Sinorhizobium meliloti RM1021 was used as a query
taxon_oid	Genome Name / Sample Name	Family	Genus	Class	Order	Genome Size * assembled	Gene Count * assembled	MetH	MetE	Bhmt_Sm_1021	SAR11_bhmt	MtgE	MetF2	MtgC	MtgB1	MtgB2	GbcA	GbcB
647533124	Citreicella sp. SE45	Rhodobacteraceae	Citreicella	Alphaproteobacteria	Rhodobacterales	5523231	5499	100							67		100	100
2513237353	Citreicella sp. 357	Rhodobacteraceae	Citreicella	Alphaproteobacteria	Rhodobacterales	4598615	4618	72									81	83
2501004205	Dinoroseobacter shibae DFL-12, DSM 16493	Rhodobacteraceae	Dinoroseobacter	Alphaproteobacteria	Rhodobacterales	4417868	4244					73	68	86	76
2788500500	Epibacterium mobile F1926	Rhodobacteraceae	Epibacterium	Alphaproteobacteria	Rhodobacterales	4830028	4624	88				83	91	93	85
637000137	Jannaschia sp. CCS1	Rhodobacteraceae	Jannaschia	Alphaproteobacteria	Rhodobacterales	4404049	4339					73	79	88	76	70
649633059	Ketogulonicigenium vulgare Y25	Rhodobacteraceae	Ketogulonicigenium	Alphaproteobacteria	Rhodobacterales	3288404	3287	74
2511231188	Ketogulonicigenium vulgare WSH-001	Rhodobacteraceae	Ketogulonicigenium	Alphaproteobacteria	Rhodobacterales	3277101	3125	74
639857019	Labrenzia aggregata IAM 12614	Rhodobacteraceae	Labrenzia	Alphaproteobacteria	Rhodobacterales	6561391	6390	67		60		54	66	80	62
2502171175	Labrenzia sp. DG1229	Rhodobacteraceae	Labrenzia	Alphaproteobacteria	Rhodobacterales	7369831	7546	68		60		54	64	81	64	67
2517287006	Labrenzia alexandrii DFL-11	Rhodobacteraceae	Labrenzia	Alphaproteobacteria	Rhodobacterales	5461856	5144	67		60		54	64	81	62
2731639218	Labrenzia marina DSM 17023	Rhodobacteraceae	Labrenzia	Alphaproteobacteria	Rhodobacterales	6057182	5488	67		60		55	65	80	62
2512564009	Leisingera methylohalidivorans MB2, DSM 14336	Rhodobacteraceae	Leisingera	Alphaproteobacteria	Rhodobacterales	4650996	4608					84	92	90	87	82
2521172617	Leisingera aquimarina DSM 24565	Rhodobacteraceae	Leisingera	Alphaproteobacteria	Rhodobacterales	5344253	5217					83	92	90	87	81
2521172619	Leisingera daeponensis DSM 23529	Rhodobacteraceae	Leisingera	Alphaproteobacteria	Rhodobacterales	4642596	4388					85	93	91	87	82
2556921661	Leisingera sp. ANG1	Rhodobacteraceae	Leisingera	Alphaproteobacteria	Rhodobacterales	4589206	4405					84	93	91	87	84
2517487002	Loktanella sp. SE62	Rhodobacteraceae	Loktanella	Alphaproteobacteria	Rhodobacterales	4581948	4641					71	83	90	85
2828431062	Loktanella ponticola DSM 101064	Rhodobacteraceae	Loktanella	Alphaproteobacteria	Rhodobacterales	3729572	3768					70	79	86	82	75
2615840718	Marinovum algicola DSM 10251	Rhodobacteraceae	Marinovum	Alphaproteobacteria	Rhodobacterales	5396756	5220					78	88	90	79	75
2778261701	Marinovum sp. NP76	Rhodobacteraceae	Marinovum	Alphaproteobacteria	Rhodobacterales	2115416	2137								78	76
2811995092	Marinovum sp. MED1227	Rhodobacteraceae	Marinovum	Alphaproteobacteria	Rhodobacterales	2077567	2094						83	88		71
2811995096	Marinovum sp. MED616	Rhodobacteraceae	Marinovum	Alphaproteobacteria	Rhodobacterales	2163676	2181						82		78	70
2811995117	Marinovum sp. MED682	Rhodobacteraceae	Marinovum	Alphaproteobacteria	Rhodobacterales	2597784	2737					64	84	92	76	71
2811995118	Marinovum sp. CPC320	Rhodobacteraceae	Marinovum	Alphaproteobacteria	Rhodobacterales	3369777	3319					73		88		72
2811995119	Marinovum sp. CPC293	Rhodobacteraceae	Marinovum	Alphaproteobacteria	Rhodobacterales	2184158	2256					72	89	89	79	77
638341140	Oceanicola granulosus HTCC2516	Rhodobacteraceae	Oceanicola	Alphaproteobacteria	Rhodobacterales	4039111	3855					72	76	87	84
2526164698	Oceanicola sp. S124	Rhodobacteraceae	Oceanicola	Alphaproteobacteria	Rhodobacterales	4649474	4640	72				69			72		73	65
2540341247	Oceanicola sp. HL-35	Rhodobacteraceae	Oceanicola	Alphaproteobacteria	Rhodobacterales	4310573	4305					73	85	89	83
2698536701	Oceanicola litoreus DSM 29440	Rhodobacteraceae	Oceanicola	Alphaproteobacteria	Rhodobacterales	4095462	4105	78				73	70	85	78
2510461047	Octadecabacter antarcticus 307	Rhodobacteraceae	Octadecabacter	Alphaproteobacteria	Rhodobacterales	4875481	4617					71	77	86	82	72
2512564006	Octadecabacter arcticus 238, DSM 13978	Rhodobacteraceae	Octadecabacter	Alphaproteobacteria	Rhodobacterales	5478249	4743					72	78	87	83	73
2626541597	Octadecabacter temperatus SB1	Rhodobacteraceae	Octadecabacter	Alphaproteobacteria	Rhodobacterales	3264628	3336					70	78	87	81	70
639633048	Paracoccus denitrificans PD1222	Rhodobacteraceae	Paracoccus	Alphaproteobacteria	Rhodobacterales	5236194	5158	77		46								67
2547132467	Paracoccus aminophilus JCM 7686	Rhodobacteraceae	Paracoccus	Alphaproteobacteria	Rhodobacterales	4917798	4642	79		47								60
2778261322	Pelagibaca sp. ARS5	Rhodobacteraceae	Pelagibaca	Alphaproteobacteria	Rhodobacterales	5608188	5286	77				70	88	83	82		88	89
641380432	Phaeobacter gallaeciensis BS107	Rhodobacteraceae	Phaeobacter	Alphaproteobacteria	Rhodobacterales	4232367	4136					82	92	89	87	80
2502171179	Phaeobacter sp. LSS9	Rhodobacteraceae	Phaeobacter	Alphaproteobacteria	Rhodobacterales	4117408	3170					83		88	87	80
2510065028	Phaeobacter inhibens 2.10	Rhodobacteraceae	Phaeobacter	Alphaproteobacteria	Rhodobacterales	4160918	3792					83	92	90	87	80
2510065029	Phaeobacter gallaeciensis DSM 17395	Rhodobacteraceae	Phaeobacter	Alphaproteobacteria	Rhodobacterales	4227134	3944					82	92	89	87	80
2558309061	Phaeobacter gallaeciensis DSM 26640	Rhodobacteraceae	Phaeobacter	Alphaproteobacteria	Rhodobacterales	4540155	4433					83	92	88	86	80
2574179718	Phaeobacter inhibens T5, DSM 16374	Rhodobacteraceae	Phaeobacter	Alphaproteobacteria	Rhodobacterales	4159472	3976					83	92	89	87	80
2706794654	Phaeobacter italicus CECT 7321	Rhodobacteraceae	Phaeobacter	Alphaproteobacteria	Rhodobacterales	4048745	3907					84	80	90	86	81
2740891920	Phaeobacter sp. SCGC AG-485_C07 (contamination screened)	Rhodobacteraceae	Phaeobacter	Alphaproteobacteria	Rhodobacterales	1105734	1071					73			78
2740891924	Phaeobacter sp. SCGC AG-485_B13 (contamination screened)	Rhodobacteraceae	Phaeobacter	Alphaproteobacteria	Rhodobacterales	1524520	1497
2775506956	Phaeobacter piscinae P23/M2-4.2	Rhodobacteraceae	Phaeobacter	Alphaproteobacteria	Rhodobacterales	4166832	3978					83	91	88	87	80
2811995358	Phaeobacter inhibens DOK1-1	Rhodobacteraceae	Phaeobacter	Alphaproteobacteria	Rhodobacterales	4291376	4182					83	91	89	87	80
2814123257	Phaeobacter piscinae P71	Rhodobacteraceae	Phaeobacter	Alphaproteobacteria	Rhodobacterales	4075118	3914					83	91	88	87	80
2814123273	Phaeobacter inhibens P57	Rhodobacteraceae	Phaeobacter	Alphaproteobacteria	Rhodobacterales	4021447	3830					83	92	89	87	80
2814123328	Phaeobacter inhibens P80	Rhodobacteraceae	Phaeobacter	Alphaproteobacteria	Rhodobacterales	4695825	4542					83	92	89	87	80
2814123342	Phaeobacter inhibens P24/M2-4.4	Rhodobacteraceae	Phaeobacter	Alphaproteobacteria	Rhodobacterales	4398636	4271					83	92	89	87	80
2814123350	Phaeobacter inhibens P66	Rhodobacteraceae	Phaeobacter	Alphaproteobacteria	Rhodobacterales	4777546	4662					83	92	89	87	80
2548877138	Planktomarina temperata RCA23, DSM 22400	Rhodobacteraceae	Planktomarina	Alphaproteobacteria	Rhodobacterales	3288122	3100					70	80	87	77	73
2511231065	Pseudovibrio sp. FO-BEG1	Rhodobacteraceae	Pseudovibrio	Alphaproteobacteria	Rhodobacterales	5916782	5555	65
640069328	Rhodobacter sphaeroides ATCC 17029	Rhodobacteraceae	Rhodobacter	Alphaproteobacteria	Rhodobacterales	4489380	4268	79				74	69	87	82
640427138	Rhodobacter sphaeroides ATCC 17025	Rhodobacteraceae	Rhodobacter	Alphaproteobacteria	Rhodobacterales	4557127	4475	81				73	69	87	81
643348570	Rhodobacter sphaeroides KD131	Rhodobacteraceae	Rhodobacter	Alphaproteobacteria	Rhodobacterales	4711139	4635	78				73	69	87	81
646564563	Rhodobacter capsulatus SB1003	Rhodobacteraceae	Rhodobacter	Alphaproteobacteria	Rhodobacterales	3871920	3708	78				75	68	87	77
651324095	Rhodobacter sphaeroides WS8N	Rhodobacteraceae	Rhodobacter	Alphaproteobacteria	Rhodobacterales	4417588	4266	79				73	69	87	81
638341182	Roseobacter sp. MED193	Rhodobacteraceae	Roseobacter	Alphaproteobacteria	Rhodobacterales	4652716	4605					86	91	89	86	81
639633056	Roseobacter denitrificans OCh 114	Rhodobacteraceae	Roseobacter	Alphaproteobacteria	Rhodobacterales	4331234	4201	80				74	81	91	83	80
640612220	Roseobacter sp. SK209-2-6	Rhodobacteraceae	Roseobacter	Alphaproteobacteria	Rhodobacterales	4555826	4610					83	90	90	86	84
640612221	Roseobacter sp. CCS2	Rhodobacteraceae	Roseobacter	Alphaproteobacteria	Rhodobacterales	3497325	3703					70	83	88	82
640963029	Roseobacter sp. AzwK-3b	Rhodobacteraceae	Roseobacter	Alphaproteobacteria	Rhodobacterales	4178704	4197					73	89	88	80	77
647533205	Roseobacter sp. GAI101	Rhodobacteraceae	Roseobacter	Alphaproteobacteria	Rhodobacterales	4527951	4258					73	77	93		74
2504756015	Roseobacter sp. LE17	Rhodobacteraceae	Roseobacter	Alphaproteobacteria	Rhodobacterales	2967934	3030					70	80	87	77	73
2510065042	Roseobacter litoralis Och 149	Rhodobacteraceae	Roseobacter	Alphaproteobacteria	Rhodobacterales	4745450	4577	80				73	80	92	83	80
2521172554	Roseobacter sp. R2A57	Rhodobacteraceae	Roseobacter	Alphaproteobacteria	Rhodobacterales	4136410	4432					76	81	93	87	75
2627853510	Roseobacter sp. CHAB-I-5 SCGC AAA076-A02 (contamination screened)	Rhodobacteraceae	Roseobacter	Alphaproteobacteria	Rhodobacterales	1886805	2062						88		79	76
2627853511	Roseobacter sp. CHAB-I-5 SCGC AAA076-I17 (contamination screened)	Rhodobacteraceae	Roseobacter	Alphaproteobacteria	Rhodobacterales	3144870	3431					66	88	90	79	76
2627853512	Roseobacter sp. CHAB-I-5 SCGC AAA076-M18 (contamination screened)	Rhodobacteraceae	Roseobacter	Alphaproteobacteria	Rhodobacterales	2319095	2540					66	88	90		76
2627853513	Roseobacter sp. SAG-O19 SCGC AAA015-L03 (contamination screened)	Rhodobacteraceae	Roseobacter	Alphaproteobacteria	Rhodobacterales	1179923	1215
2627853514	Roseobacter sp. SAG-O19 SCGC AAA160-J18 (contamination screened)	Rhodobacteraceae	Roseobacter	Alphaproteobacteria	Rhodobacterales	2207502	2330							88		71
2671180211	Roseobacter sp. SCGC AB-661-M21	Rhodobacteraceae	Roseobacter	Alphaproteobacteria	Rhodobacterales	386010	379
2671180212	Roseobacter sp. SCGC AB-661-L17	Rhodobacteraceae	Roseobacter	Alphaproteobacteria	Rhodobacterales	1437779	1393					60	77	84		72
2671180213	Roseobacter sp. SCGC AB-661-I11	Rhodobacteraceae	Roseobacter	Alphaproteobacteria	Rhodobacterales	2146661	2050					61		85
2731639170	Roseobacter sp. SCGC AG-487_B13 (contamination screened)	Rhodobacteraceae	Roseobacter	Alphaproteobacteria	Rhodobacterales	799738	858
2731639249	Roseobacter sp. SCGC AG-487_B10 (contamination screened)	Rhodobacteraceae	Roseobacter	Alphaproteobacteria	Rhodobacterales	597337	639								78
2788500502	Roseobacter sp. NP10	Rhodobacteraceae	Roseobacter	Alphaproteobacteria	Rhodobacterales	4132734	4164					71	75	92	81	76
638341183	Roseovarius nubinhibens ISM	Rhodobacteraceae	Roseovarius	Alphaproteobacteria	Rhodobacterales	3668667	3605					76	88	94	87	76
638341184	Roseovarius sp. 217	Rhodobacteraceae	Roseovarius	Alphaproteobacteria	Rhodobacterales	4762632	4823					75	85	91	82	76
640963035	Roseovarius sp. TM1035	Rhodobacteraceae	Roseovarius	Alphaproteobacteria	Rhodobacterales	4209812	4158					76	81	91	83	76
2518285587	Roseovarius mucosus DSM 17069	Rhodobacteraceae	Roseovarius	Alphaproteobacteria	Rhodobacterales	4246124	4252					76	87	91	84	76
2619618997	Roseovarius indicus DSM 26383	Rhodobacteraceae	Roseovarius	Alphaproteobacteria	Rhodobacterales	6099330	5955	61				73	89	93	83	78
2619619026	Roseovarius tolerans DSM 11457	Rhodobacteraceae	Roseovarius	Alphaproteobacteria	Rhodobacterales	3774967	3764					75	86	94	79	75
2700988728	Roseovarius litoreus DSM 28249	Rhodobacteraceae	Roseovarius	Alphaproteobacteria	Rhodobacterales	3932137	3797					73	89	88	80	77
2791355032	Roseovarius atlanticus R12b	Rhodobacteraceae	Roseovarius	Alphaproteobacteria	Rhodobacterales	4567845	4553	61				75	90	93	81	76
2791355034	Roseovarius albus CECT 7450	Rhodobacteraceae	Roseovarius	Alphaproteobacteria	Rhodobacterales	4280564	4235					76	89	92	85	77
637000267	Ruegeria pomeroyi DSS-3	Rhodobacteraceae	Ruegeria	Alphaproteobacteria	Rhodobacterales	4601053	4355					100	100	100	100	100
637000268	Ruegeria sp. TM1040	Rhodobacteraceae	Ruegeria	Alphaproteobacteria	Rhodobacterales	4153699	3964	86				83	92	92	85
647533206	Ruegeria sp. R11	Rhodobacteraceae	Ruegeria	Alphaproteobacteria	Rhodobacterales	3821839	3725					84	80	90	86	81
647533209	Ruegeria sp. TrichCH4B	Rhodobacteraceae	Ruegeria	Alphaproteobacteria	Rhodobacterales	4689084	4814	88				84	92	93	85
2513237272	Ruegeria conchae TW15	Rhodobacteraceae	Ruegeria	Alphaproteobacteria	Rhodobacterales	4490413	4470					84	94	90	89	82
2698536695	Ruegeria lacuscaerulensis DSM 11314	Rhodobacteraceae	Ruegeria	Alphaproteobacteria	Rhodobacterales	3503407	3566					83	92	92	88	85
2713896958	Ruegeria atlantica CECT 4293	Rhodobacteraceae	Ruegeria	Alphaproteobacteria	Rhodobacterales	4819117	4810					84	92	91	87	81
2713896959	Ruegeria atlantica CECT 4292	Rhodobacteraceae	Ruegeria	Alphaproteobacteria	Rhodobacterales	4806640	4850					84	91	91	87	81
2713896969	Ruegeria denitrificans CECT 5091	Rhodobacteraceae	Ruegeria	Alphaproteobacteria	Rhodobacterales	4613859	4603					83	93	91	87	82
2724679119	Ruegeria profundi ZGT108	Rhodobacteraceae	Ruegeria	Alphaproteobacteria	Rhodobacterales	4255957	4158					82	93	91	86	83
2724679120	Ruegeria marisrubri ZGT118	Rhodobacteraceae	Ruegeria	Alphaproteobacteria	Rhodobacterales	4007664	3894					88	91	92	87	84
640612219	Sagittula stellata E-37	Rhodobacteraceae	Sagittula	Alphaproteobacteria	Rhodobacterales	5262893	5121					73	82	90	81	73
2775506850	Sagittula sp. P11	Rhodobacteraceae	Sagittula	Alphaproteobacteria	Rhodobacterales	5576178	5415					73	82	90	82	73
648276709	Salipiger bermudensis HTCC2601	Rhodobacteraceae	Salipiger	Alphaproteobacteria	Rhodobacterales	5425920	5519	78				71	89	83	82		88	89
2523231081	Salipiger mucosus DSM 16094	Rhodobacteraceae	Salipiger	Alphaproteobacteria	Rhodobacterales	5689389	5745	61				73	87	86	78
2524614815	Stappia stellulata DSM 5886	Stappiaceae	Stappia	Alphaproteobacteria	Hyphomicrobiales	4623171	4314	68		62		57	66	80	61
2657245369	Stappia indica USBA 352	Stappiaceae	Stappia	Alphaproteobacteria	Hyphomicrobiales	5015470	4631	67		65		58	68	79	62
2710724143	Stappia sp. SUR-E	Stappiaceae	Stappia	Alphaproteobacteria	Hyphomicrobiales	5396996	5131	69	54	66		57	67	78	62
2788500359	Stappia sp. CPC38	Stappiaceae	Stappia	Alphaproteobacteria	Hyphomicrobiales	5034057	4650	69	53	63		56	65	78	61
2788500360	Stappia sp. SP245	Stappiaceae	Stappia	Alphaproteobacteria	Hyphomicrobiales	4741554	4411	69	53	63		56	65	78	61
638341211	Sulfitobacter sp. EE-36	Rhodobacteraceae	Sulfitobacter	Alphaproteobacteria	Rhodobacterales	3547243	3542					72	77	92	81
641380424	Sulfitobacter indolifex HEL-45	Rhodobacteraceae	Sulfitobacter	Alphaproteobacteria	Rhodobacterales	4105524	4208					73	78	93	81
2574179802	Sulfitobacter mediterraneus KCTC 32188	Rhodobacteraceae	Sulfitobacter	Alphaproteobacteria	Rhodobacterales	4131080	4109					73	77	92	85	79
2579779021	Sulfitobacter pontiacus 3SOLIMAR09	Rhodobacteraceae	Sulfitobacter	Alphaproteobacteria	Rhodobacterales	3453172	3329					72	77	92	81
2582580979	Sulfitobacter geojensis MM-124	Rhodobacteraceae	Sulfitobacter	Alphaproteobacteria	Rhodobacterales	4229467	4064					72	77	93	83	78
2588253841	Sulfitobacter donghicola JCM 14565	Rhodobacteraceae	Sulfitobacter	Alphaproteobacteria	Rhodobacterales	3513202	3457					76	78	96	82	80
2634166359	Sulfitobacter delicatus DSM 16477	Rhodobacteraceae	Sulfitobacter	Alphaproteobacteria	Rhodobacterales	3936078	3962					74	78	93	82
2671181181	Sulfitobacter mediterraneus	Rhodobacteraceae	Sulfitobacter	Alphaproteobacteria	Rhodobacterales	3856716	3799					74	77	92	85	80
2622736435	Thalassobius gelatinovorus DSM 5887	Rhodobacteraceae	Thalassobius	Alphaproteobacteria	Rhodobacterales	3957105	3866	74				73	89	90	81
2698536607	Thalassobius activus CECT 5114	Rhodobacteraceae	Thalassobius	Alphaproteobacteria	Rhodobacterales	3474018	3486					78	81	86	78	69
2713896964	Thalassobius mediterraneus CECT 5383	Rhodobacteraceae	Thalassobius	Alphaproteobacteria	Rhodobacterales	3426327	3356	70				76	78	90	83
2806310715	Wenxinia marina DSM 24838	Rhodobacteraceae	Wenxinia	Alphaproteobacteria	Rhodobacterales	4278779	4165					76	86	86	73
637000058	Candidatus Pelagibacter ubique SAR11 HTCC1062	Pelagibacteraceae	Candidatus Pelagibacter	Alphaproteobacteria	Pelagibacterales	1308759	1394				47
638341056	Candidatus Pelagibacter ubique SAR11 HTCC1002	Pelagibacteraceae	Candidatus Pelagibacter	Alphaproteobacteria	Pelagibacterales	1327604	1428				48
650716017	Candidatus Pelagibacter sp. IMCC9063	Pelagibacteraceae	Candidatus Pelagibacter	Alphaproteobacteria	Pelagibacterales	1284727	1482
2265129005	Candidatus Pelagibacter ubique HIMB058 (unscreened)	Pelagibacteraceae	Candidatus Pelagibacter	Alphaproteobacteria	Pelagibacterales	1115049	1269				49
2503283017	Candidatus Pelagibacter sp. HTCC7211	Pelagibacteraceae	Candidatus Pelagibacter	Alphaproteobacteria	Pelagibacterales	1456888	1576				100
2503283022	Candidatus Pelagibacter ubique SAR11 HTCC9565	Pelagibacteraceae	Candidatus Pelagibacter	Alphaproteobacteria	Pelagibacterales	1279674	1386
2503754000	Candidatus Pelagibacter ubique HIMB140	Pelagibacteraceae	Candidatus Pelagibacter	Alphaproteobacteria	Pelagibacterales	1437930	1535				97
2503754001	Candidatus Pelagibacter SAR11 HIMB4	Pelagibacteraceae	Candidatus Pelagibacter	Alphaproteobacteria	Pelagibacterales	1382291	1489				48
2510461079	Candidatus Pelagibacter ubique HIMB083	Pelagibacteraceae	Candidatus Pelagibacter	Alphaproteobacteria	Pelagibacterales	1395997	1505				97
2511231041	Candidatus Pelagibacter ubique SAR11 HTCC9022	Pelagibacteraceae	Candidatus Pelagibacter	Alphaproteobacteria	Pelagibacterales	1362422	1464
2511231042	Candidatus Pelagibacter ubique SAR11 HTCC1013	Pelagibacteraceae	Candidatus Pelagibacter	Alphaproteobacteria	Pelagibacterales	1302704	1411				48
2511231043	Candidatus Pelagibacter ubique SAR11 HTCC8051	Pelagibacteraceae	Candidatus Pelagibacter	Alphaproteobacteria	Pelagibacterales	1395115	1498
2513237133	Candidatus Pelagibacter ubique HTCC1040	Pelagibacteraceae	Candidatus Pelagibacter	Alphaproteobacteria	Pelagibacterales	1274624	1381				47
2516143128	Candidatus Pelagibacter ubique HTCC1016	Pelagibacteraceae	Candidatus Pelagibacter	Alphaproteobacteria	Pelagibacterales	1297098	1404				47
2547132513	Candidatus Pelagibacter sp. HIMB1321	Pelagibacteraceae	Candidatus Pelagibacter	Alphaproteobacteria	Pelagibacterales	1320649	1436
2561511228	Candidatus Pelagibacter ubique HTCC7217	Pelagibacteraceae	Candidatus Pelagibacter	Alphaproteobacteria	Pelagibacterales	1433611	1537				99
2561511237	Candidatus Pelagibacter sp. HIMB122	Pelagibacteraceae	Candidatus Pelagibacter	Alphaproteobacteria	Pelagibacterales	1453515	1557				97
2561511239	Candidatus Pelagibacter ubique HTCC7214	Pelagibacteraceae	Candidatus Pelagibacter	Alphaproteobacteria	Pelagibacterales	1375060	1475				99
2751185908	Candidatus Pelagibacter sp. RS39	Pelagibacteraceae	Candidatus Pelagibacter	Alphaproteobacteria	Pelagibacterales	1200090	1311
2751185909	Candidatus Pelagibacter sp. RS40	Pelagibacteraceae	Candidatus Pelagibacter	Alphaproteobacteria	Pelagibacterales	1378905	1449				87
2778261183	Pelagibacter bacterium MED1116	Pelagibacteraceae	Candidatus Pelagibacter	Alphaproteobacteria	Pelagibacterales	870948	993
2778261187	Pelagibacter bacterium MED724	Pelagibacteraceae	Candidatus Pelagibacter	Alphaproteobacteria	Pelagibacterales	488599	572
2778261188	Pelagibacter bacterium SAT212	Pelagibacteraceae	Candidatus Pelagibacter	Alphaproteobacteria	Pelagibacterales	543907	614
2778261219	Pelagibacter bacterium MED769	Pelagibacteraceae	Candidatus Pelagibacter	Alphaproteobacteria	Pelagibacterales	1263754	1403
2778261220	Pelagibacter bacterium MED787	Pelagibacteraceae	Candidatus Pelagibacter	Alphaproteobacteria	Pelagibacterales	481559	560
2823110492	Pelagibacter bacterium MED817	Pelagibacteraceae	Candidatus Pelagibacter	Alphaproteobacteria	Pelagibacterales	775528	924
2823111417	Pelagibacter bacterium MED872	Pelagibacteraceae	Candidatus Pelagibacter	Alphaproteobacteria	Pelagibacterales	851112	966
2823113928	Pelagibacter bacterium ARS1	Pelagibacteraceae	Candidatus Pelagibacter	Alphaproteobacteria	Pelagibacterales	1300718	1462		57		82
2823151108	Pelagibacter bacterium MED1153	Pelagibacteraceae	Candidatus Pelagibacter	Alphaproteobacteria	Pelagibacterales	1024810	1151
2823152260	Pelagibacter bacterium MED605	Pelagibacteraceae	Candidatus Pelagibacter	Alphaproteobacteria	Pelagibacterales	1605601	1837				46
2823154098	Pelagibacter bacterium ARS1026	Pelagibacteraceae	Candidatus Pelagibacter	Alphaproteobacteria	Pelagibacterales	983187	1109				82
2823155208	Pelagibacter bacterium MED642	Pelagibacteraceae	Candidatus Pelagibacter	Alphaproteobacteria	Pelagibacterales	928230	1052				78
2823165627	Pelagibacter bacterium MED104	Pelagibacteraceae	Candidatus Pelagibacter	Alphaproteobacteria	Pelagibacterales	868752	1017				80
2503982041	alpha proteobacterium sp. HIMB59	Pelagibacteraceae	unclassified	Alphaproteobacteria	Pelagibacterales	1410127	1532				71
2521172709	alpha proteobacterium sp. HIMB5	Pelagibacteraceae	unclassified	Alphaproteobacteria	Pelagibacterales	1343202	1466				47
2778261108	Pelagibacteraceae bacterium EAC659	Pelagibacteraceae	unclassified	Alphaproteobacteria	Pelagibacterales	599395	679
2806310770	Pelagibacteraceae bacterium CPC289	Pelagibacteraceae	unclassified	Alphaproteobacteria	Pelagibacterales	1073347	1218
2806310771	Pelagibacteraceae bacterium MED832	Pelagibacteraceae	unclassified	Alphaproteobacteria	Pelagibacterales	958664	1063
2806310772	Pelagibacteraceae bacterium MED827	Pelagibacteraceae	unclassified	Alphaproteobacteria	Pelagibacterales	857302	992
2806310774	Pelagibacteraceae bacterium NAT83	Pelagibacteraceae	unclassified	Alphaproteobacteria	Pelagibacterales	473115	530				75
2806310808	Pelagibacteraceae bacterium SAT199	Pelagibacteraceae	unclassified	Alphaproteobacteria	Pelagibacterales	523541	611		49
2806310811	Pelagibacteraceae bacterium SP346	Pelagibacteraceae	unclassified	Alphaproteobacteria	Pelagibacterales	1156343	1186
2806310813	Pelagibacteraceae bacterium SAT1561	Pelagibacteraceae	unclassified	Alphaproteobacteria	Pelagibacterales	628705	695				44
							118	35	5	11	23	101	99	101	101	71	5	7
Other taxa
Genome Name / Sample Name	IMG Genome ID	Genome Size * assembled	Gene Count * assembled	MetH	MetE	MtgE	MtgC	MtgB1	MtgB2	MtgD
Aliivibrio fischeri 5F146	2843508561	4074230	3856	57	61
Aliivibrio fischeri ZF-211	2551306049	4037340	3739	56	61
Aliivibrio fischeri ZF73	2843504703	4153668	3857	57	61
Aliivibrio logei 1S159	2773858003	4623271	4242	58	60
Aliivibrio logei 5S-186	2551306056	4451230	4086	58	60
Aliivibrio sp. 1S128	2751185801	4265077	3907	58	60
Aliivibrio sp. 1S165	2751185802	4301521	3930	58	60
Aliivibrio sp. 1S175	2751185803	4301062	3931	58	60
Arctic96BD-19 cluster gammaproteobacterium SCGC AG-485_E11 (contamination screened)	2740891938	737641	784				66	56		53
Arctic96BD-19 cluster gammaproteobacterium SCGC AG-485_E17 (contamination screened)	2740891940	618148	647				66	58		53
Arctic96BD-19 cluster gammaproteobacterium SCGC AG-485_K15 (contamination screened)	2740891908	515669	539				67
Arctic96BD-19 cluster gammaproteobacterium SCGC AG-487_B17 (contamination screened)	2740891904	653268	690					48
Arctic96BD-19 cluster gammaproteobacterium SCGC AG-487_D07 (contamination screened)	2740891914	632726	655					55		53
Arctic96BD-19 cluster gammaproteobacterium SCGC AG-487_D23 (contamination screened)	2740891918	613242	622						50
Arctic96BD-19 cluster gammaproteobacterium SCGC AG-487_K06 (contamination screened)	2740891916	377223	354				67	55		52
Arctic96BD-19 cluster gammaproteobacterium SCGC AG-487_P16 (contamination screened)	2740891906	229094	237			55
Bdellovibrionaceae bacterium ARS13	2802429363	3792666	3472	40
Bdellovibrionaceae bacterium ARS45	2802429362	2895142	2886
Bdellovibrionaceae bacterium NAT178	2802429364	2818849	2807	48
Bdellovibrionaceae bacterium NP951	2778261023	5191628	4479	55
Bdellovibrionaceae bacterium SAT16	2802429410	2156040	2192	54
Bdellovibrionaceae bacterium SAT185	2778261038	2235816	1948
Bdellovibrionaceae bacterium SP21	2778261398	3997395	3877	54
Bradyrhizobium oligotrophicum S58	2597489926	8264165	7209	64
Cellvibrionaceae bacterium 017	2751185671	6878829	5749	58
Cellvibrionaceae bacterium SAT230	2788499910	4921160	4513	60
Cellvibrionales bacterium MED776	2786546744	1920432	1796	52
Cellvibrionales bacterium NP74	2786546743	1559287	1528	53
Deltaproteobacteria bacterium ARS120	2778261090	6237844	5565	60
Deltaproteobacteria bacterium ARS35	2778261091	2083907	1994							54
Deltaproteobacteria bacterium MED775	2823628865	1969713	1871			46			53
Deltaproteobacteria bacterium NAT106	2823626738	2084313	2126	50			82	56	52	54
Deltaproteobacteria bacterium NP119	2778261369	10752934	7918	54
Deltaproteobacteria bacterium NP14	2778261368	1743364	1793	52
Deltaproteobacteria bacterium NP155	2778261367	2271028	1944	45
Deltaproteobacteria bacterium NP36	2823539469	4438399	4257	60
Deltaproteobacteria bacterium NP72	2778261366	2604863	2455	52			80	59
Deltaproteobacteria bacterium NP943	2823538285	1279360	1183				80	58		54
Deltaproteobacteria bacterium NP955	2823547088	3919939	3771	50		50	80	57	51	66
Deltaproteobacteria bacterium NP956	2823623907	2989435	2830	53
Deltaproteobacteria bacterium NP989	2823554399	5015115	4374
Deltaproteobacteria bacterium RS363	2823558774	4808176	4014	43
Deltaproteobacteria bacterium SCGC AC-312_J15v2 (contamination screened)	2663763554	246178	205	52
Deltaproteobacteria bacterium SCGC AC-312_J15v2 (unscreened)	2663763553	374853	356	52
Deltaproteobacteria bacterium SCGC AC-337_M17v2 (unscreened)	2663763560	182699	223
Deltaproteobacteria bacterium SCGC AG-542-J17	2684622989	185304	191
Deltaproteobacteria bacterium SP3084	2823562789	5851096	5391	61
Deltaproteobacteria bacterium SP35	2823550860	3616561	3538	50		42	79	56	51	67
Deltaproteobacteria bacterium SP68	2778261659	1345594	1239
Desulfovibrio sp. SP109	2811995097	3484875	3343
Enterovibrio calviensis DSM 14347	2556921009	5505240	4978	59	63
Enterovibrio norvegicus 10N.261.45.A10	2823217464	5570682	5089	58
Enterovibrio norvegicus 10N.261.45.B2	2823207259	5591810	5162	58
Enterovibrio norvegicus 10N.261.45.C6	2823202242	5481424	5016	59
Enterovibrio norvegicus 10N.286.46.C4	2823192272	5473093	4953	59
Enterovibrio norvegicus 10N.286.48.F3	2823184496	5697426	5286	59
Enterovibrio norvegicus 1F-211	2551306035	5595206	5122	59
Enterovibrio norvegicus 1F-230	2551306043	5457540	5070	59
Enterovibrio norvegicus FF-454	2551306552	5001645	4564	58	62
Enterovibrio norvegicus FF-85	2551306044	5490831	5080	59
Enterovibrio pacificus CAIM 1920	2791354993	5259745	4851	57
gamma proteobacterium BDW918	2529292954	4245176	3836	53
gamma proteobacterium HIMB30	2504557021	2168870	2295	59
gamma proteobacterium IMCC1989	651324112	3017625	2880	55
gamma proteobacterium IMCC2047	651324113	2234019	2285
gamma proteobacterium IMCC3088	2509601022	3039623	2950	55
gamma proteobacterium SCGC AAA001-B15 (unscreened)	2505119052	786590	831				64	55		55
gamma proteobacterium SCGC AAA007-O20 (unscreened)	2505119054	1040238	1071				64	55		54
gamma proteobacterium SCGC AAA008-P15 (unscreened)	2236661015	1259838	1355			53		49	49
gamma proteobacterium SCGC AAA076-D02 (unscreened)	2228664052	1761763	1830				67	55	50	53
gamma proteobacterium SCGC AAA076-D13 (unscreened)	2228664053	1663375	1772			52	67	55		53
gamma proteobacterium SCGC AAA076-E13 (unscreened)	2236347004	976211	1067			53	67	55		53
gamma proteobacterium SCGC AAA076-F14 (unscreened)	2236347022	1763976	1828				67	55	50	53
gamma proteobacterium SCGC AAA076-P09 (unscreened)	2228664027	1006205	1109
gamma proteobacterium SCGC AAA076-P13 (unscreened)	2228664055	1311157	1410
gamma proteobacterium SCGC AAA160-D02 (unscreened)	2228664054	880483	932	64
gamma proteobacterium SCGC AAA168-I18 (unscreened)	2228664056	957144	1044
gamma proteobacterium SCGC AAA168-P09 (unscreened)	2228664028	1309253	1430
gamma proteobacterium SCGC AAA240-I17 (unscreened)	2236661016	1023296	1118			52
gamma proteobacterium SCGC AAA300-D14 (unscreened)	2228664029	1459518	1484				79	56		66
gamma proteobacterium SCGC AAA536-J20 (unscreened)	2228664030	358127	458
gamma proteobacterium SCGC AAA536-N21 (unscreened)	2228664031	436570	501
gamma proteobacterium sp. HTCC5015	647533248	2625605	2495	58	59
Gammaproteobacteria bacterium CPC27	2778260970	3496503	3460	56
Gammaproteobacteria bacterium CPC301	2778260971	923233	1044
Gammaproteobacteria bacterium CPC307	2778260974	811749	938
Gammaproteobacteria bacterium CPC313	2778261032	1706849	1751	53
Gammaproteobacteria bacterium CPC316	2778260975	3334233	3189	51
Gammaproteobacteria bacterium CPC44	2778260978	932512	1076
Gammaproteobacteria bacterium CPC92	2778260976	766725	846
Gammaproteobacteria bacterium EAC120	2778260977	2054692	1920	53
Gammaproteobacteria bacterium EAC121	2778260973	856047	923			46				50
Gammaproteobacteria bacterium EAC1938	2778260972	961269	1063
Gammaproteobacteria bacterium MED680	2778260962	1281139	1341	52
Gammaproteobacteria bacterium MED685	2778260963	1175129	1261
Gammaproteobacteria bacterium MED690	2778260961	2419185	2347	51
Gammaproteobacteria bacterium MED698	2778260967	3208306	2989	56			72	61		66
Gammaproteobacteria bacterium MED701	2778260968	1070761	1171
Gammaproteobacteria bacterium MED709	2778260964	920759	988
Gammaproteobacteria bacterium MED759	2778260965	1788748	1878	58
Gammaproteobacteria bacterium MED772	2778260966	804302	773
Gammaproteobacteria bacterium SCGC AB-629-K02	2772190647	950466	1053
Gammaproteobacteria bacterium SCGC AB-629-K02 - v2 (unscreened)	2639762707	450361	448
Gammaproteobacteria bacterium SCGC AB-629-P17 - v2 (unscreened)	2639762705	1136398	1162				65		49	55
Gammaproteobacteria bacterium SCGC AC-312_N18v2 (contamination screened)	2663763572	263254	274
Gammaproteobacteria bacterium SCGC AC-312_N18v2 (unscreened)	2663763573	311970	333
Gammaproteobacteria bacterium SCGC AC-337_M13v2 (contamination screened)	2663763578	825025	822			47			47
Gammaproteobacteria bacterium SCGC AC-337_M13v2 (unscreened)	2663763579	878257	889			47			47
Gammaproteobacteria bacterium SCGC AC-337_P08v2 (contamination screened)	2663763576	1098235	1093				66			53
Gammaproteobacteria bacterium SCGC AC-337_P08v2 (unscreened)	2663763577	1148372	1148				66			53
Gammaproteobacteria bacterium SCGC AG-542-I13	2684622980	323983	311
Gammaproteobacteria bacterium SP3982	2778261475	3238912	3169	58
Gammaproteobacteria bacterium SP4045	2778261492	1089911	1203
Gammaproteobacteria bacterium SP4189	2778261473	1117814	1180
Gammaproteobacteria bacterium SP4236	2778261480	696938	788
Gammaproteobacteria bacterium SP4260	2778261479	890268	886			41	70
Gammaproteobacteria bacterium SP6	2778261474	2178933	2095
Gammaproteobacteria bacterium SP7	2778261477	2248400	2160	55
Gammaproteobacteria sp. OM60 HIMB55	2513237293	2736988	2511	56		48	82	57		54
Gammaproteobacterium bacterium SCGC AG-485_A05 (contamination screened)	2731639236	729018	707
Gammaproteobacterium bacterium SCGC AG-485_A06 (contamination screened)	2731639238	211504	210
Gammaproteobacterium bacterium SCGC AG-485_C10 (contamination screened)	2731639239	906070	862				79			67
Gammaproteobacterium bacterium SCGC AG-487_B15 (contamination screened)	2731639229	586744	574			56		62
Gammaproteobacterium bacterium SCGC AG-487_F09 (contamination screened)	2731639233	389072	364
Hydrogenovibrio marinus DSM 11271	2571042915	2609305	2554	57	54
Hydrogenovibrio sp. MA2-6	2571042363	2676715	2546	59	54
Magnetovibrio sp. ARS8	2778261102	2019305	2013							54
Magnetovibrio sp. EAC64	2802429359	2952507	2951	59
Magnetovibrio sp. MED	2802429403	3026532	2872			46
Magnetovibrio sp. RS450	2802429404	2197173	2166			49
Magnetovibrio sp. SP115	2802429401	3175648	2994			49	71	64
Magnetovibrio sp. SP26	2802429399	2793604	2611			42		58	53
Magnetovibrio sp. SP358	2802429402	2030970	1964
Marine gamma proteobacterium sp. HTCC2080	639857036	3576081	3229	55		49	75	57	52	56
Marine gamma proteobacterium sp. HTCC2143	639857034	3925629	3709	54			77	57		54
Marine gamma proteobacterium sp. HTCC2148	647533251	4326936	3871	52			74	58	50	52
Marinimicrobia (SAR406 cluster) bacterium REDSEA-S14_B6	2651870223	1471520	1654	59
Marinimicrobia (SAR406 cluster) bacterium REDSEA-S38_B13	2651870228	1155982	1313
Micavibrio sp. ARS1297	2816332397	1323426	1324
Micavibrio sp. ARS33	2816332398	1970780	2047		55
Micavibrio sp. ARS71	2778261107	2375844	2389		51
Micavibrio sp. EAC75	2778261096	2141569	2187		52
Micavibrio sp. MED752	2778261099	2544670	2565
Micavibrio sp. NAT141	2778261098	1886490	1970
Micavibrio sp. SAT2594	2778261095	1371407	1433		56
Micavibrio sp. SAT33	2778261100	1659661	1724
Pseudomonas fluorescens FW300-N2E3_1	2806311066	6422234	6122	61
Pseudomonas fluorescens FW300-N2E3_2	2806311048	6207481	5904	61
Pseudomonas fragi A22	2548876817	5061208	4733	61
Pseudomonas frederiksbergensis OS210_1	2806311047	6578342	6140	62
Pseudomonas furukawaii KF707	2531839224	6678055	6211	63	59
Pseudomonas moorei DSM 12647	2639762638	6546438	6207	62	61
Pseudomonas protegens H1F10A	2844737528	6817972	6360	62	61
Pseudomonas protegens H78	2826325882	7032394	6543	62	61
Pseudomonas putida CSV86	2531839037	6469780	5900	62	61
Pseudomonas putida S12	2551306217	6284656	5915	64	45
Pseudomonas putida YKD221	2648501718	5865367	5410	64	44
Pseudomonas sp. 24 E 1	2767802273	6378201	5968	61	60
Pseudomonas sp. 24 R 17	2767802271	6360224	5973	61	61
Pseudomonas sp. 25 R 14	2767802281	6333765	5850	62	61
Pseudomonas sp. 31 E 5	2767802261	5867213	5433	62	60
Pseudomonas sp. 34 E 7	2767802276	6336811	5900	62	61
Pseudomonas sp. 52 E 6	2767802264	6345320	5906	61	61
Pseudomonas sp. H1F10D	2844680674	6818519	6363	62	61
Pseudomonas sp. H1F5C	2844687038	6818519	6362	62
Pseudomonas sp. PK	2508501006	4648785	4442	63	61
Pseudomonas stutzeri JM3000, DSM 10701	2519899778	4174118	3888	63
Pseudomonas stutzeri RCH2	2507149015	4600489	4412	63
Pseudomonas vranovensis DSM 16006	2523533545	5703346	5366	62	61
Pseudovibrio denitrificans DSM 17465	2693429873	6080381	5486	65
Puniceicoccaceae bacterium NP23	2786546867	4706579	4202	59
Puniceicoccaceae bacterium SP237	2786546865	2773625	2371	56
Rhizobium flavum CCTCC AB 2013042	2738541322	4642242	4596	74
Candidatus Puniceispirillum marinum IMCC1322	646564516	2753527	2582			52	79	60	62	54
SAR116 cluster alpha proteobacterium sp. HIMB100	2503113005	2459485	2376			53	82	57	59	66
SAR116 cluster alphaproteobacterium EAC653	2811995107	1350302	1366			51		58	62
SAR116 cluster alphaproteobacterium MED1008	2811995102	1858529	1811			52		57	63
SAR116 cluster alphaproteobacterium NAT72	2811995080	2115656	2227
SAR156 cluster deltaproteobacterium SCGC AD-613_B20 (contamination screened)	2740891956	1303648	1331	51
SAR156 cluster deltaproteobacterium SCGC AD-615_D17 (contamination screened)	2740891972	1341034	1362	52
SAR156 cluster gammaproteobacterium SCGC AG-487_C05 (contamination screened)	2740891958	889136	958
SAR156 cluster gammaproteobacterium SCGC AG-487_J02 (contamination screened)	2740891948	476525	522
SAR324 cluster deltaproteobacterium MED745	2778261658	3122797	3085	52
SAR324 cluster deltaproteobacterium REDSEA-S05_B4	2654587902	1769177	2056	50			82			69
SAR324 cluster deltaproteobacterium REDSEA-S06_B4	2651870251	1738215	2060				82			69
SAR324 cluster deltaproteobacterium REDSEA-S08_B7	2651870252	2142070	2329				80		53
SAR324 cluster deltaproteobacterium REDSEA-S09_B3	2651870253	3361878	3190	53			80	57	56	67
SAR324 cluster deltaproteobacterium REDSEA-S10_B5	2651870254	3554585	3698	50		50	82	57		69
SAR324 cluster deltaproteobacterium REDSEA-S11_B7	2651870255	2551801	2900	50			82	57	52	69
SAR324 cluster deltaproteobacterium REDSEA-S14_B10	2651870256	1976200	2355	52			80	57	53	67
SAR324 cluster deltaproteobacterium REDSEA-S15_B6	2651870257	2841154	2873	53			80			67
SAR324 cluster deltaproteobacterium REDSEA-S21_B5	2651870258	3184079	3061	53			80	57	53	67
SAR324 cluster deltaproteobacterium REDSEA-S26_B7	2651870259	2279244	2573	53			80	56		67
SAR324 cluster deltaproteobacterium REDSEA-S27_B3	2651870260	3313951	3134	53			80	57	53	67
SAR324 cluster deltaproteobacterium REDSEA-S33_B4	2651870261	3234400	3069	53			80	57		67
SAR324 cluster deltaproteobacterium REDSEA-S36_B13	2651870262	1374930	1640	49		50				69
SAR324 cluster deltaproteobacterium REDSEA-S39_B5	2651870263	3107056	3057	53			80	57		67
SAR324 cluster deltaproteobacterium REDSEA-S45_B3	2651870264	3217255	3038	53			80	57	53	67
SAR324 cluster deltaproteobacterium SCGC AD-604_A07 (contamination screened)	2740891952	683964	636
SAR324 cluster deltaproteobacterium SCGC AD-604_D22 (contamination screened)	2740891954	1188137	1066
SAR324 cluster deltaproteobacterium SCGC AD-604_K18 (contamination screened)	2734482382	1008227	920
SAR324 cluster deltaproteobacterium SCGC AD-606_C16 (contamination screened)	2734482378	642275	633
SAR324 cluster deltaproteobacterium SCGC AD-606_L04 (contamination screened)	2734482388	492352	457
SAR324 cluster deltaproteobacterium SCGC AD-606_P02 (contamination screened)	2734482803	1042313	963
SAR324 cluster deltaproteobacterium SCGC AD-613_E14 (contamination screened)	2734482801	849494	787
SAR324 cluster deltaproteobacterium SCGC AD-615_C15 (contamination screened)	2734482380	602622	577
SAR324 cluster deltaproteobacterium SCGCAG-485_C04 (contamination screened)	2734482384	258565	265
SAR86 cluster gammaproteobacterium REDSEA-S08_B3	2651870265	1560275	1823	52
SAR86 cluster gammaproteobacterium REDSEA-S09_B4	2651870266	1684498	1823	52
SAR86 cluster gammaproteobacterium REDSEA-S20_B12N4	2651870267	1711364	2043	52
SAR86 cluster gammaproteobacterium REDSEA-S21_B7	2651870268	1532515	1781	52
SAR86 cluster gammaproteobacterium REDSEA-S45_B6	2651870271	1580180	1781	52
SAR86 cluster gammaproteobacterium SCGC AG-487_A05 (contamination screened)	2734482386	682504	739
SAR86 cluster gammaproteobacterium SCGC AG-487_A14 (contamination screened)	2734482366	880189	814
SAR86 cluster gammaproteobacterium SCGC AG-487_E08 (contamination screened)	2734482374	566821	612
SAR86 cluster gammaproteobacterium SCGC AG-487_F17 (contamination screened)	2734482364	770312	803	54
SAR86 cluster gammaproteobacterium SCGC AG-487_P03 (contamination screened)	2734482368	2089884	1986
SAR86 cluster gammaproteobacterium SCGCAG-487_B23 (contamination screened)	2734482362	1104228	1014
SAR86 cluster gammaproteobacterium SCGCAG-487_D06 (contamination screened)	2734482372	401887	412
SAR86 cluster gammaproteobacterium SCGCAG-487_E03 (contamination screened)	2734482376	951921	916
Streptacidiphilus jeojiense NRRL B-24555	2751185749	9136131	8166
Streptoalloteichus tenebrarius DSM 40477	2596583539	7099767	6432	38	50
Streptococcus acidominimus NCTC 11291	2767802297	2330811	2486
Streptomyces achromogenes achromogenes NRRL B-2120	2773857969	8071552	7320	36
Streptomyces afghaniensis 772	2545824777	9848607	9034	37
Streptomyces albulus PD-1 (unscreened)	2574180269	9427044	8004		50
Streptomyces albus albus DSM 41398	2582581519	199356	116
Streptomyces amritsarensis MTCC 11845	2791355426	7816792	7145		51
Streptomyces atroolivaceus NRRL ISP-5137	2772190708	8195928	7253
Streptomyces aurantiacus JA 4570	2545824776	8762126	7750	36
Streptomyces cacaoi cacaoi NRRL B-1220	2806311026	7992926	6936	37
Streptomyces californicus NRRL 2423	2767802092	7888591	6850		50
Streptomyces capillispiralis DSM 41695	2818991476	8432708	7222
Streptomyces cellulosae NRRL B-2687	2767802110	10041440	9135
Streptomyces chattanoogensis NRRL ISP-5002	2772190753	9084166	8211	37	51
Streptomyces ciscaucasicus DSM 40275	2684622644	9793237	8921	34
Streptomyces clavuligerus ATCC 27064	2502894011	8404469	7801		49
Streptomyces daghestanicus NRRL B-2710	2791355417	14742442	14325	39	50
Streptomyces decoyicus NRRL ISP-5087	2802429320	7953998	8679	36	49
Streptomyces durhamensis NRRL B-3309	2775507104	9258362	8571	37
Streptomyces fimicarius NRRL ISP-5322	2791355424	7710188	7354
Streptomyces flavogriseus IAF 45 CD, ATCC 33331	2630968572	7656104	6845		50
Streptomyces fulvoviridis NRRL ISP-5210	2765236030	7388469	6585		50
Streptomyces ghanaensis ATCC 14672	645058824	8223278	7840	36
Streptomyces natalensis NRRL B-5314	2811995052	8207085	8960		50
Streptomyces resistomycificus DSM 40133	2806310739	9161922	8248
Streptomyces sclerotialus NRRL B-2317	2765236016	7006625	6339
Streptomyces scopuliridis RB72 NRRL B-24574	2767802079	8223433	7181		50
Streptomyces sp. MMG1064	2765236021	8095082	7388	36	50
Streptomyces sp. NRRL S-118	2775507078	7831371	7170	36
Streptomyces sp. XY511	2767802036	7994214	7343		50
Streptomyces violaceoruber NRRL S-12	2808606935	8466001	7684	37
Streptomyces violaceoruber NRRL S-981	2811995330	10475145	9606
SUP05 cluster gammaproteobacterium SCGC AG-485_A09 (contamination screened)	2734482370	273680	302
SUP05 cluster gammaproteobacterium SCGC AG-485_A16 (contamination screened)	2734482338	844766	867	56
SUP05 cluster gammaproteobacterium SCGC AG-485_A21 (contamination screened)	2734482344	588234	678	58
SUP05 cluster gammaproteobacterium SCGC AG-485_B10 (contamination screened)	2734482348	777776	826	56					49
SUP05 cluster gammaproteobacterium SCGC AG-485_C08 (contamination screened)	2731639166	776777	818
SUP05 cluster gammaproteobacterium SCGC AG-485_C22 (contamination screened)	2734482346	321084	355
SUP05 cluster gammaproteobacterium SCGC AG-485_F11 (contamination screened)	2734482336	514816	608
SUP05 cluster gammaproteobacterium SCGC AG-485_F15 (contamination screened)	2734482340	807516	865
SUP05 cluster gammaproteobacterium SCGC AG-485_F18 (contamination screened)	2734482342	218892	263
SUP05 cluster gammaproteobacterium SCGC AG-485_J04 (contamination screened)	2734482824	315065	330
SUP05 cluster gammaproteobacterium SCGC AG-485_J18 (contamination screened)	2734482820	400976	455	58
SUP05 cluster gammaproteobacterium SCGC AG-485_K06 (contamination screened)	2734482829	413202	475	58
SUP05 cluster gammaproteobacterium SCGC AG-485_K19 (contamination screened)	2731639168	746590	837	57
SUP05 cluster gammaproteobacterium SCGC AG-485_L02 (contamination screened)	2734482833	244260	268
SUP05 cluster gammaproteobacterium SCGC AG-485_M02 (contamination screened)	2734482831	246969	278
SUP05 cluster gammaproteobacterium SCGC AG-485_N09 (contamination screened)	2734482822	220993	240	58
SUP05 cluster gammaproteobacterium SCGC AG-485_P13 (contamination screened)	2734482827	252886	285
SUP05 cluster gammaproteobacterium SCGC AG-485_P15 (contamination screened)	2734482809	211848	228	57
SUP05 cluster gammaproteobacterium SCGC AG-485_P16 (contamination screened)	2734482805	578607	621
SUP05 cluster gammaproteobacterium SCGC AG-485_P20 (contamination screened)	2734482814	718185	815	57
SUP05 cluster gammaproteobacterium SCGC AG-487_B03 (contamination screened)	2734482818	847187	833	56		49			49
SUP05 cluster gammaproteobacterium SCGC AG-487_B09 (contamination screened)	2734482816	866684	875				64	56	49	57
SUP05 cluster gammaproteobacterium SCGC AG-487_B11 (contamination screened)	2734482807	721214	774	56		48
SUP05 cluster gammaproteobacterium SCGC AG-487_C21 (contamination screened)	2734482811	441971	468					47
SUP05 cluster gammaproteobacterium SCGC AG-487_D15 (contamination screened)	2734482350	537931	559
SUP05 cluster gammaproteobacterium SCGC AG-487_D19 (contamination screened)	2734482356	365220	390
SUP05 cluster gammaproteobacterium SCGC AG-487_E22 (contamination screened)	2734482360	285705	294
SUP05 cluster gammaproteobacterium SCGC AG-487_I11 (contamination screened)	2734482358	1191163	1210	55
SUP05 cluster gammaproteobacterium SCGC AG-487_J04 (contamination screened)	2734482352	444398	464			48	64
SUP05 cluster gammaproteobacterium SCGC AG-487_L16 (contamination screened)	2734482354	240786	239					48
SUP05 cluster gammaproteobacterium SCGC AG-487_M02 (contamination screened)	2731639243	709819	753					47
SUP05 cluster gammaproteobacterium SCGC AG-487_M10 (contamination screened)	2731639136	398109	421						49
SUP05 cluster gammaproteobacterium SCGC AG-487_O04 (contamination screened)	2731639142	1017323	1055	56
SUP05 cluster gammaproteobacterium SCGC AG-487_O15 (contamination screened)	2731639146	536743	562	55		51
SUP05 cluster gammaproteobacterium SCGC AG-487_P09 (contamination screened)	2731639144	468315	484	56
Unclassified gammaproteobacterium REDSEA-S03_B5	2651870282	1169618	1380				81	61		51
Unclassified gammaproteobacterium REDSEA-S08_B8	2651870283	1230539	1504							53
Unclassified gammaproteobacterium REDSEA-S09_B13	2651870284	2326655	2798			63	80	55		66
Unclassified gammaproteobacterium REDSEA-S12_B4	2651870285	1304449	1540			47	81	61
Unclassified gammaproteobacterium REDSEA-S14_B7	2651870286	2567725	2855				80	55	54	53
Unclassified gammaproteobacterium REDSEA-S15_B12	2651870287	2987947	3227			56	79	55	54	53
Unclassified gammaproteobacterium REDSEA-S21_B8	2651870288	2780643	3048			56	80	55	55	53
Unclassified gammaproteobacterium REDSEA-S26_B10	2651870289	1444779	1799			56
Unclassified gammaproteobacterium REDSEA-S27_B14	2654587903	1438683	1742				82
Unclassified gammaproteobacterium REDSEA-S33_B15	2651870290	1543830	1853				80		54
Unclassified gammaproteobacterium REDSEA-S45_B9	2651870291	2351628	2626			56	80		54	53
uncultured Deltaproteobacterium SAG13	2710724212	1551347	1565
Varunaivibrio sulfuroxidans DSM 101688	2784746782	3033445	2869	60
Vibrio alginolyticus K01M1	2724679807	5352051	4874	59	61
Vibrio alginolyticus K04M1	2724679808	5651285	5217	59	61
Vibrio alginolyticus K08M4	2724679825	4886292	4341	59	60
Vibrio alginolyticus K09K1	2724679826	5362829	4913	59	61
Vibrio anguillarum 12B09	2551306059	4043226	3730	56	62
Vibrio anguillarum FS-144	2551306065	4114809	3769	56	62
Vibrio breoganii 10N.222.49.A5	2814123335	4183330	3918	59	61
Vibrio breoganii 10N.222.49.A8	2814123336	4016554	3747	59	61
Vibrio breoganii 10N.222.49.B11	2814123289	4011939	3688	58	61
Vibrio breoganii 10N.222.51.A4	2814123314	4172382	3880	58	61
Vibrio breoganii 10N.222.51.B10	2814123271	4135930	3828	58	61
Vibrio breoganii 10N.222.51.E5	2814123305	4053894	3734	59	60
Vibrio breoganii 10N.261.48.B1	2814123319	3980508	3674	58	61
Vibrio breoganii 10N.261.48.C6	2814123346	4147961	3853	58	61
Vibrio breoganii 10N.261.48.E3	2814123344	4033303	3767	59	60
Vibrio breoganii 10N.261.49.C1	2814123345	4079652	3750	58	60
Vibrio breoganii 10N.286.46.E1	2814123295	4121441	3817	58	61
Vibrio campbellii ATCC BAA-1116	2561511217	6031829	5554	58
Vibrio campbellii DS40M4	2547132126	5124098	4916	59	59
Vibrio campbellii PEL22A	2548876791	5064254	6608	61	63
Vibrio cholerae TMA 21	645058807	4023772	3714	58	61
Vibrio crassostreae ZF-91	2551306041	5056015	4682	59	60
Vibrio cyclitrophicus 1F111	2548876823	5220117	4839	59	59
Vibrio cyclitrophicus 1F175	2548876822	5275932	4789	59	59
Vibrio cyclitrophicus ZF14	2548876830	5181386	4746	59	59
Vibrio genomosp. F10 ZF-129	2551306042	4417148	4101	58	59
Vibrio harveyi BB120, ATCC BAA-1116	640753058	6058377	6252	58
Vibrio kanaloae 10N.261.49.B3	2802429543	4720886	4377	58	59
Vibrio lentus 10N.261.45.C3	2806310918	5804205	5203	58	60
Vibrio lentus 10N.261.45.C7	2806310924	5601445	5064	58	60
Vibrio lentus 10N.286.54.E1	2806310957	5782852	5136	58	60
Vibrio lentus 5F79	2772190772	5131606	4824	58	59
Vibrio litoralis DSM 17657	2524614821	3825715	3590	56	60
Vibrio metoecus RC341	647000343	4008705	3606	58	61
Vibrio nereis NBRC 15637	2675903410	4073898	3807	57	61
Vibrio nigripulchritudo ATCC 27043	2512047078	6113582	5855	59	62
Vibrio ordalii FF-167	2551306068	3780331	3634	56	62
Vibrio ordalii FS-238	2551306060	3914684	3597	56	62
Vibrio parahaemolyticus 16	647533245	4535833	4136	59	62
Vibrio ruber DSM 16370	2574179726	4542383	4052	58	61
Vibrio rumoiensis 1S-45	2551306067	3446938	3137	57
Vibrio sp. 10N.222.54.B6	2791355464	4906532	4402	59	59
Vibrio sp. 10N.222.55.F9	2791355458	4953748	4475	59	59
Vibrio sp. 10N.261.45.E1	2791355438	5760432	5364	58	59
Vibrio sp. 10N.261.51.A7	2791355444	5008713	4505	59	59
Vibrio sp. 10N.261.52.E5	2791355455	5430564	4960	59	59
Vibrio sp. 10N.261.55.A7	2791355443	4898557	4604	57	60
Vibrio sp. MED222	638341230	4891901	4733	58	60
Vibrio sp. RC586	647000344	4082591	3648	58	61
Vibrio sp. ZF57	2767802217	4834329	4360	59	59
Vibrio splendidus 1F-157	2551306064	5616420	5227	59	59
Vibrio splendidus FF-6	2551306078	5667497	5256	59	60
Vibrio splendidus ZS-139	2551306075	5289068	4684	59	59
Vibrio tasmaniensis 10N.261.52.A6	2816332464	5054837	4561	58	59
Vibrio tasmaniensis 1F-187	2551306080	5387805	5101	58	59
Vibrio tasmaniensis 1F-267	2551306079	5167646	4856	58	59
Vibrio tasmaniensis ZS-17	2551306077	5547380	5303	58	59
Vibrionales sp. SWAT-3	640963044	5835713	5502	59
			359	204	101	35	54	50	34	51
