# Supplementary material for: Methionine synthesis and glycine betaine demethylation are intricately intertwined in cosmopolitan marine bacteria
Source: Proc Natl Acad Sci U S A. 2025 Sep 16;122(38):e2426167122. doi: 10.1073/pnas.2426167122 (PMC12478193; doi:10.1073/pnas.2426167122)
Supplement: Supplementary file 4 — Dataset S03 (XLSX) [file pnas.2426167122.sd03.xlsx]

## Sheet: Dataset S3 - Primers
Name	Description	Primer 5′ (overlap/spacer/ANNEAL) 3′	3′ Tm	3′ Ta
MtgC_KOG_A_fwd	Marker exchange mutagenesis of Spo2160 encoding for MtgC - upstream region	tttcacacaggaaacagctatgacatgattacgAATCGGCGCCACTTTGTAGC	68.6	64.9
MtgC_KOG_A_rev	Marker exchange mutagenesis of Spo2160 encoding for MtgC - upstream region	aacagtttttatgcaAGTTCCGACAGGATGATGTC	63.9	64.9
MtgC_KOG_Gm_cassette_fwd	Marker exchange mutagenesis of Spo2160 encoding for MtgC - genatmicin cassette	catcctgtcggaactTGCATAAAAACTGTTGTAATTCATTAAGCATTC	64	65
MtgC_KOG_Gm_cassette_rev	Marker exchange mutagenesis of Spo2160 encoding for MtgC - genatmicin cassette	tgtcgtggatgtcgcGGCGGCGTTGTGACAATTTAC	67.3	65
MtgC_KOG_A_fwd	Marker exchange mutagenesis of Spo2160 encoding for MtgC - downstream region	tgtcacaacgccgccGCGACATCCACGACATCGGC	71.7	72
MtgC_KOG_A_rev	Marker exchange mutagenesis of Spo2160 encoding for MtgC - downstream region	actctagaggatccccgggtaccgagctcgCACCGCGCTCCATGTCACGG	74.5	72
MtgC_compl_fwd	Complementation of mtgC mutant - insertion of mtgC and native promoter into pBBR1MCS-km	ccaccgcggtggcggccgctCGGGCAAAGCAATAGGAAC	64.1	60.4
MtgC_compl_rev	Complementation of mtgC mutant - insertion of mtgC and native promoter into pBBR1MCS-km	agggaacaaaagctgggtacAATATTGGAGGTTGTGCG	59.4	60.4
1863_KOG_A_fwd	Marker exchange mutagenesis of Spo1863 encoding for MtgD - upstream region	tacgaattcgagctcggtacccgggCAGAAGTTCAGCGAGACC	62.6	62.9
1863_KOG_A_rev	Marker exchange mutagenesis of Spo1863 encoding for MtgD - upstream region	tagagtcgacTTTCCACGGTCGAGAAATC	61.9	62.9
1863_KOG_G_fwd	Marker exchange mutagenesis of Spo1863 encoding for MtgD - gentamicin cassette	accgtggaaaGTCGACTCTAGAGGATCCCCGG	70.8	71.8
1863_KOG_G_rev	Marker exchange mutagenesis of Spo1863 encoding for MtgD - gentamicin cassette	ccggatccacTTGGCCGCGGCGTTGTGA	74.4	71.8
1863_KOG_B_fwd	Marker exchange mutagenesis of Spo1863 encoding for MtgD - downstream region	ccgcggccaaGTGGATCCGGTTCAACAAG	63.3	64.3
1863_KOG_B_rev	Marker exchange mutagenesis of Spo1863 encoding for MtgD - downstream region	cgttgtaaaacgacggccagtgccaGCATGACTGAAAACCGGG	64	64.3
